# Supplementary material for: Transcriptional modulation unique to vulnerable motor neurons predicts ALS across species and SOD1 mutations
Source: Genome Res. 2025 Sep;35(9):1975–91. doi: 10.1101/gr.279501.124 (PMC12400948; doi:10.1101/gr.279501.124)
Supplement: Supplement 2 [file Supplemental_Table_S1-S9.xlsx]

## Sheet: Info
EdgeR, pairwise comparisons
Differentially expressed genes between ALS and control per cell type and time point
logFC	Log2 fold change (positive = upregulated in ALS, negative = downregulated in ALS)
logCPM	Average log2 counts per million across all samples (expression level)
F	F-statistic from differential expression test
PValue	Raw p-value from statistical test
FDR	False discovery rate (BH-adjusted p-value)
symbol	Gene symbol

## Sheet: Table_S1
Annotation information for the samples used in the study
Mouse_ID	Cell_type	Genotype	Age	Sex	N_sections	Seq_ID	Detected_genes	Mapped_reads
M149.4	CN3/4	wt	p56	M	6	P11355_1264	15769	4788578
M159	CN3/4	wt	p56	M	10	P11355_1268	16409	4888380
M63.1	CN3/4	wt	p56	M	6	P11355_1255	16889	6187739
M149.2	CN3/4	mSOD	p56	M	7	P11355_1257	15972	4776840
M149.3	CN3/4	mSOD	p56	M	12	P11355_1258	16533	5409880
M167	CN3/4	mSOD	p56	M	8	P11355_1272	16170	4658075
M38.1	CN3/4	wt	p112	M	12	P10814_1365	16703	3633205
M41.2	CN3/4	wt	p112	M	6	P10814_1366	16584	3910095
M52	CN3/4	wt	p112	M	12	P10814_1376	16946	4365894
M41	CN3/4	mSOD	p112	M	10	P10814_1380	16934	5134440
M49	CN3/4	mSOD	p112	M	8	P10814_1373	16095	4811268
M53	CN3/4	mSOD	p112	M	11	P10814_1370	16925	2975527
M149.4	CN10	wt	p56	M	7	P11355_1266	16461	4905917
M159	CN10	wt	p56	M	8	P11355_1274	16513	4200512
M63.1	CN10	wt	p56	M	8	P11355_1259	16714	5838786
M149.2	CN10	mSOD	p56	M	8	P11355_1261	15628	7846812
M149.3	CN10	mSOD	p56	M	7	P11355_1263	15805	5219002
M167	CN10	mSOD	p56	M	4	P11355_1271	15838	5510830
M38.1	CN10	wt	p112	M	5	P10814_1363	16964	3281116
M41.2	CN10	wt	p112	M	10	P10814_1369	16221	4365802
M52	CN10	wt	p112	M	10	P10814_1379	16840	4016281
M41.3	CN10	mSOD	p112	M	6	P10814_1361	16608	3161600
M49	CN10	mSOD	p112	M	6	P10814_1375	16877	4778802
M53	CN10	mSOD	p112	M	6	P10814_1372	16529	3873088
M149.4	CN12	wt	p56	M	6	P11355_1265	16392	4149960
M159	CN12	wt	p56	M	7	P11355_1269	16883	3892850
M63.1	CN12	wt	p56	M	4	P11355_1256	16328	5230910
M149.2	CN12	mSOD	p56	M	10	P11355_1260	16411	8876936
M149.3	CN12	mSOD	p56	M	8	P11355_1262	16703	7015709
M167	CN12	mSOD	p56	M	6	P11355_1270	16368	4293455
M38.1	CN12	wt	p112	M	6	P10814_1367	16864	4443784
M41.2	CN12	wt	p112	M	5	P10814_1364	16416	3554514
M52	CN12	wt	p112	M	8	P10814_1378	16794	3063805
M41.3	CN12	mSOD	p112	M	8	P11355_1279	16494	4454361
M49	CN12	mSOD	p112	M	7	P10814_1374	16404	4351897
M53	CN12	mSOD	p112	M	5	P10814_1371	16520	3011957
M137	SC	wt	p56	M	4	P6362_1119	15929	1541896
M149.1	SC	wt	p56	M	11	P11355_1267	15864	4732007
M149.4	SC	wt	p56	M	5	P6362_1124	15259	2697314
M159	SC	wt	p56	M	7	P6362_1122	15546	2218562
M63.1	SC	wt	p56	M	14	P11355_1254	14966	4342998
M140	SC	mSOD	p56	M	4	P6362_1120	15411	1871380
M149.2	SC	mSOD	p56	M	6	P6362_1105	16459	2278747
M149.3	SC	mSOD	p56	M	6	P6362_1102	16492	2692410
M167	SC	mSOD	p56	M	7	P6362_1129	14959	3094610
M168	SC	mSOD	p56	M	6	P6362_1115	16164	3503127
M25	SC	wt	p112	M	4	P6362_1108	15831	3110847
M26	SC	wt	p112	M	6	P6362_1113	15867	2137478
M38.1	SC	wt	p112	M	8	P10814_1362	16850	3003340
M41.2	SC	wt	p112	M	9	P10814_1368	15973	4260925
M72	SC	wt	p112	M	4	P6362_1121	15666	1071311
M41.3	SC	mSOD	p112	M	10	P11355_1278	16716	4558052
M49	SC	mSOD	p112	M	12	P10814_1377	16475	3630550
M53	SC	mSOD	p112	M	5	P6362_1107	15486	2903146

## Sheet: Table_S2_
DEGs in SOD1 vs. WT in CN3/4 at P56
	logFC	logCPM	F	PValue	FDR	symbol
SOD1	12.385109271717	14.5691647610602	584.281954772598	8.83390684606354e-129	2.69796348985627e-124	SOD1
ENSMUSG00000070880	-4.3649779594326	3.17896398837429	58.2146739635407	2.36710508526915e-14	3.61468782046025e-10	Gad1
ENSMUSG00000038676	2.23232314959261	7.70068104920614	54.7928386502723	1.34782995329426e-13	1.37213582011866e-09	Ucn
ENSMUSG00000031344	3.20779373721859	3.77389630896508	52.2512607027421	4.91185235927665e-13	3.60681891505481e-09	Gabrq
ENSMUSG00000027750	2.5622383252095	4.8057499115764	51.889549897757	5.90488018574181e-13	3.60681891505481e-09	Postn
ENSMUSG00000021647	2.15467697125724	11.9075541054932	47.2294901453112	6.34442199080144e-12	3.22941653368445e-08	Cartpt
ENSMUSG00000032532	1.86944815541689	7.44289826742555	39.3054692231374	3.63629997287497e-10	1.58651767816535e-06	Cck
ENSMUSG00000040856	2.03038878246739	4.73686144837225	33.8491568472609	5.9702845314044e-09	2.27923074842027e-05	Dlk1
ENSMUSG00000034755	2.77869538064833	3.23001162222415	31.5273579838885	1.97075477447953e-08	6.68764684081991e-05	Pcdh11x
ENSMUSG00000050711	1.60025037280174	6.74524494329501	28.7123724192223	8.411707842198e-08	0.000256901969208569	Scg2
ENSMUSG00000019929	-7.38145485871683	1.25137739070905	26.5722527546009	2.54257982168433e-07	0.000705935730309647	Dcn
ENSMUSG00000071035	-1.62099892427531	5.25395336683063	24.8683137525134	6.14669961258382e-07	0.00156438627389935	Gm5499
ENSMUSG00000049281	4.21704140806486	1.72792368171588	23.6306443020205	1.1685852117458e-06	0.00274536622707142	Scn3b
ENSMUSG00000030500	-1.56518678536392	5.26013096179111	23.2016488957541	1.46046610690039e-06	0.00314866102704997	Slc17a6
ENSMUSG00000073929	7.11738641585991	0.973987782258723	23.0916340934062	1.54644299157688e-06	0.00314866102704997	Trim30e-ps1
ENSMUSG00000102179	5.53169200872872	1.19908341428978	21.7093396643975	3.17576804068941e-06	0.00606194573316846	Gm37868
ENSMUSG00000097311	1.49934303440495	4.58600618113056	18.365784537006	1.82441724444198e-05	0.0327761923897074	Gm26871
ENSMUSG00000078496	6.70125465183141	0.638150318616815	17.4996536606419	2.87560347102095e-05	0.048791003115806	Zfp982
ENSMUSG00000024256	1.89721492043547	3.36981402431508	17.3851456505959	3.05412023999158e-05	0.0490925717103068	Adcyap1
ENSMUSG00000026787	-1.35745905638302	5.12311829596971	17.2784148501187	3.23053024702022e-05	0.0493318121371222	Gad2

## Sheet: Table_S3_
DEGs in SOD1 vs. WT in CN3/4 at P112
	logFC	logCPM	F	PValue	FDR	symbol
SOD1	11.8954301991546	14.4979030027781	597.554736408592	1.18315390600743e-131	3.61347034433731e-127	SOD1
ENSMUSG00000006764	-7.34497860214817	4.01186195740751	132.616706054952	1.13743867214726e-30	1.73692572430247e-26	Tph2
ENSMUSG00000073940	-1.86767008233675	6.06921779646143	41.0219953667254	1.51069864267253e-10	1.53794157486206e-06	Hbb-bt
ENSMUSG00000015134	-2.33532313549596	4.29845406805858	36.8639066985955	1.27040971350823e-09	9.69989576506371e-06	Aldh1a3
ENSMUSG00000038676	1.64984248206811	8.82972927013472	35.9096212132315	2.07261718840362e-09	1.09220231583487e-05	Ucn
ENSMUSG00000040483	-3.10221286557248	3.34291724419766	35.8420739018414	2.14571032219285e-09	1.09220231583487e-05	Xaf1
ENSMUSG00000052305	-1.66401468465574	6.45443637161999	34.6020812367838	4.05522423348506e-09	1.57011513944656e-05	Hbb-bs
ENSMUSG00000032532	1.61567665107728	8.70571673837194	34.5746274638673	4.11280610182133e-09	1.57011513944656e-05	Cck
ENSMUSG00000031212	3.08120547268198	3.23140285729131	33.4705443299685	7.2527316932491e-09	2.46117420715023e-05	Pgr15l
ENSMUSG00000050711	1.55121639803038	7.3369312613636	32.050087502913	1.50583946324019e-08	4.59898430468185e-05	Scg2
ENSMUSG00000069919	-1.52851287566767	7.55403468197934	31.2274073752772	2.29990298622691e-08	6.3855761002142e-05	Hba-a1
ENSMUSG00000069917	-1.52337687688441	7.5367446711815	31.0221460483939	2.55635885567913e-08	6.50614631760803e-05	Hba-a2
ENSMUSG00000040856	1.6229796131738	5.83108747642978	30.384441004975	3.55072643358784e-08	8.34174892370818e-05	Dlk1
ENSMUSG00000118107	-1.65055727500908	5.61775271471038	30.0886748202112	4.13550037047552e-08	9.02159405819235e-05	Gm34455
ENSMUSG00000027750	1.75083338824111	5.06960673238233	29.6808929868735	5.10324017806174e-08	0.000103905372185456	Postn
ENSMUSG00000021647	1.50062927032398	12.958895612673	25.1463384249019	5.32146501713272e-07	0.00101576789430156	Cartpt
ENSMUSG00000020182	-1.9894732679274	4.01764169070836	24.198933827703	8.69930079824477e-07	0.00156285497458349	Ddc
ENSMUSG00000083365	5.38732701158885	1.55063671509789	21.262213505683	4.00954985293326e-06	0.00644503484518078	Gm12895
ENSMUSG00000083558	5.38732701158885	1.55063671509789	21.262213505683	4.00954985293326e-06	0.00644503484518078	Gm12896
ENSMUSG00000110547	-1.42297370260225	5.10441523160148	20.2593855031571	6.76832424291654e-06	0.0103355695351457	Gm29773
ENSMUSG00000021799	-6.82652254649648	1.13659683629144	19.1045359791837	1.2385238345217e-05	0.0173963861830866	Opn4
ENSMUSG00000030077	-2.04353916560035	3.46944285356145	19.0821465714417	1.25313675396321e-05	0.0173963861830866	Chl1
ENSMUSG00000032265	1.89954939962099	3.68834122135536	18.9504246460938	1.34268258654203e-05	0.0178290734241653	Tent5a
ENSMUSG00000021250	1.54637723162413	4.47547968199833	18.8619707171433	1.40639426022449e-05	0.017896952958965	Fos
ENSMUSG00000024907	-1.30507395935141	5.43001568877081	18.5627890078302	1.64526746079075e-05	0.0200992454080041	Gal
ENSMUSG00000111292	5.22331805544676	1.39805127851725	18.3953980640917	1.79628548584243e-05	0.0211001365473514	Gm48627
ENSMUSG00000044034	3.3330336997856	2.11818960071283	18.2165310024799	1.97308481119642e-05	0.0223185123032407	Npb

## Sheet: Table_S4_
DEGs in SOD1 vs. WT in CN10 at P56
	logFC	logCPM	F	PValue	FDR	symbol
SOD1	11.2941180280313	15.0506314827801	965.786970470528	3.29169844094486e-211	1.00531762084897e-206	SOD1
ENSMUSG00000000394	4.05962653439214	5.05252652781139	113.339101296599	1.86782620472118e-26	2.85226400591948e-22	Gcg
ENSMUSG00000029819	-2.90638876916028	6.12238112974258	86.6159417290725	1.3386563381736e-20	1.36279677413866e-16	Npy
ENSMUSG00000058435	6.89810950145049	2.47393228979792	53.657314536477	2.40155744371764e-13	1.83364914721451e-09	Btnl4
ENSMUSG00000111088	2.63573550524152	4.38338219598727	45.7571823221757	1.34457216490862e-11	8.21291569769482e-08	9430081H08Rik
ENSMUSG00000042808	-5.57428519369301	2.33338780900022	42.5552087197958	6.8982001876936e-11	3.51129886553917e-07	Gpx2
ENSMUSG00000004366	-1.8930764923059	4.93603967799294	30.4165974890105	3.49236572374923e-08	0.000152371916527179	Sst
ENSMUSG00000064371	1.87240143892574	4.79138617103802	28.6749229818881	8.5759189724818e-08	0.000309874989828213	mt-Tt
ENSMUSG00000074794	2.00782214842965	4.41763920517686	28.5533272246385	9.13157692431131e-08	0.000309874989828213	Arrdc3
ENSMUSG00000097017	3.27744316445321	2.6814294672292	26.9085847295347	2.13648750407395e-07	0.000652504648619224	Gm26707
ENSMUSG00000064343	1.29379152390499	10.4435890003221	25.70085335441	3.99231266257094e-07	0.00110844746388708	mt-Tq
ENSMUSG00002075188	-1.37238262035641	7.23869057678968	24.4936248346161	7.46550657475425e-07	0.00185866066135264	ENSMUSG00002075188
ENSMUSG00000064364	1.55332959465126	5.51438803928021	24.3818078118179	7.91152503113334e-07	0.00185866066135264	mt-Th
ENSMUSG00002076173	-1.30714383385467	8.47259884325729	24.1003940193938	9.15592146456472e-07	0.00199736426749479	ENSMUSG00002076173
ENSMUSG00000031189	3.67109805462227	2.21394708055561	23.661614240462	1.14993269956135e-06	0.00234133963848688	Aff2
ENSMUSG00000038352	1.32264146651999	7.41508222716152	23.151417444309	1.49911072650367e-06	0.00286152129363429	Arl5c
ENSMUSG00000067942	1.87324903050085	4.18865620684416	22.931391554551	1.68083839651399e-06	0.00301967561576081	Zfp160
ENSMUSG00000064336	1.54392463840431	5.1746696623431	22.2831622615365	2.35520733971573e-06	0.00399613263123657	mt-Tf
ENSMUSG00000020290	1.30819963698362	7.08117970139822	22.1318931472198	2.54823439278384e-06	0.00409608561000059	Xpo1
ENSMUSG00000027520	1.3753059752706	6.12249451649689	21.8136086793468	3.00780552689638e-06	0.00459306942984712	Zdbf2
ENSMUSG00000101970	1.48976004273865	5.35707415686321	21.6739364122863	3.23491230243812e-06	0.00470464079184584	Chaserr
ENSMUSG00000061762	1.61147846845138	4.79050852111249	21.5647471199218	3.4243750172359e-06	0.0047538107909728	Tac1
ENSMUSG00000038304	3.59292687829096	2.10817283203039	21.0460210126154	4.4882757958669e-06	0.00595984482963352	Cd160
ENSMUSG00000030446	1.85735291239565	3.92095876182126	20.1505095294991	7.16464785003833e-06	0.00911731291616752	Zfp273
ENSMUSG00000064342	1.4350713890037	5.26500708892061	19.7820255004593	8.68715131952545e-06	0.0106125715379851	mt-Ti
ENSMUSG00000020430	1.2620146453619	6.61276871952709	19.6360191140241	9.37676485132889e-06	0.0110144528970937	Pes1
ENSMUSG00000005716	-2.26607549270327	3.15939919225565	19.2466138468907	1.14969939751361e-05	0.0130048034442456	Pvalb
ENSMUSG00000011382	1.32246743586361	5.67103823524866	18.5588163406063	1.64869939642944e-05	0.0179831886665541	Dhdh
ENSMUSG00000097961	-1.98866592966409	3.46361334399896	18.0805071257606	2.11915345322578e-05	0.0223176088327478	Gm27000
ENSMUSG00000034538	3.71980894172989	1.76014198496152	17.7468040612527	2.52521713951718e-05	0.0257075522193314	Zfp418
ENSMUSG00000031673	1.43556779063293	4.8294811193273	17.5491155505998	2.80177210030978e-05	0.0276028779727616	Cdh11
ENSMUSG00000040710	1.14747262696437	7.16809325297046	17.2671614305325	3.24971734335107e-05	0.0310155054322766	St8sia4
ENSMUSG00000064347	1.20278936488195	6.25800885537605	17.1504869959544	3.45552546938549e-05	0.0319803646546976	mt-Ta
ENSMUSG00000031197	1.09303355209375	8.00658969391747	16.5753973572835	4.67830225790349e-05	0.0420235380172443	Vbp1
ENSMUSG00000014907	1.43351337983272	4.63568832771021	16.4722272081367	4.93986484809704e-05	0.0426198878619518	Naf1
ENSMUSG00000029169	1.13411463730156	6.86473831361785	16.4200953173355	5.0775752976988e-05	0.0426198878619518	Dhx15
ENSMUSG00000028004	1.17743126775327	6.22409676264449	16.3255909277536	5.33713442370874e-05	0.0426198878619518	Npy2r
ENSMUSG00000031007	1.05195716373398	9.0289879660681	16.307302886118	5.38888336364624e-05	0.0426198878619518	Atp6ap2
ENSMUSG00000032291	-1.21051422918323	5.86182955214804	16.2437436473237	5.57269060232127e-05	0.0426198878619518	Crabp1
ENSMUSG00000037161	-6.79295798850869	0.717571454440031	16.2405843158121	5.58198983162985e-05	0.0426198878619518	Mgarp
ENSMUSG00000112160	1.74406656705541	3.70411295887457	16.1643252821917	5.81124865282829e-05	0.04328813295269	BC024063
ENSMUSG00000026514	-6.76940937583795	0.681292690379043	15.8450680959987	6.87851663706189e-05	0.0489534184010622	Cnih3
ENSMUSG00000035513	-6.81500480612816	0.657911957976866	15.8412618756032	6.89236433399586e-05	0.0489534184010622	Ntng2

## Sheet: Table_S5_
DEGs in SOD1 vs. WT in CN10 at P112
	logFC	logCPM	F	PValue	FDR	symbol
SOD1	11.2477272919902	14.8099164526775	2422.40915359114	0	0	SOD1
ENSMUSG00000019772	-2.36280064739197	7.04057652243424	104.663871172685	1.48057895509131e-24	2.26091809337218e-20	Vip
ENSMUSG00000030669	3.3530574625723	3.8863237407075	57.5704091893855	3.28390022101028e-14	3.34311988832916e-10	Calca
ENSMUSG00000000394	-5.86182358597138	2.69778176613707	53.2545506330797	2.9477661136818e-13	2.2506931219489e-09	Gcg
ENSMUSG00000028963	4.93565911884365	2.85664134068718	52.0325091959332	5.49041208580264e-13	3.35365351024997e-09	Uts2
ENSMUSG00000029188	1.3363694807391	8.78513899712828	46.4808661082824	9.29448202821175e-12	4.73104626039358e-08	Slc34a2
ENSMUSG00000018589	1.1980899852092	7.14484461274798	30.0930681910961	4.12614435033104e-08	0.000180023678004943	Glra2
ENSMUSG00000050963	-2.54402268599481	2.90725550647544	21.1940907822415	4.15459267656519e-06	0.0149674666468167	Kcns2
ENSMUSG00000119584	0.674964015207571	14.9176842961377	21.0794346069741	4.41070036414492e-06	0.0149674666468167	Rn18s-rs5
ENSMUSG00000045573	-0.984539339783128	6.99795930478682	19.8444827723755	8.40792650509435e-06	0.0240101428641758	Penk
ENSMUSG00000050248	-6.76504922376943	1.20449264975402	19.7907110279636	8.64777091470267e-06	0.0240101428641758	Evc2
ENSMUSG00000027801	-1.23184408899632	5.33755630467615	19.419379531587	1.05026011014636e-05	0.0267299950199832	Tm4sf4
ENSMUSG00000023367	-1.91779924689843	3.55854495848665	18.935415625398	1.35328541108601e-05	0.0317928382615215	Tmem176a
ENSMUSG00000027270	-2.81159972942222	2.410666665137	18.1321771046722	2.06243001552012e-05	0.0449919107885714	Lamp5
ENSMUSG00000029819	-1.15834236598371	5.45749504323915	17.8821393405162	2.3518712191417e-05	0.0478856659358711	Npy

## Sheet: Table_S6_
DEGs in SOD1 vs. WT in CN12 at P56
	logFC	logCPM	F	PValue	FDR	symbol
SOD1	13.0846206255831	15.2596065603527	822.265941789455	3.09602536295547e-180	9.4555710610023e-176	SOD1
ENSMUSG00000049796	-5.74291357990237	4.83696153038811	209.807057852484	1.65733172865629e-47	2.53082841624459e-43	Crh
ENSMUSG00000030500	-3.57580595623287	5.12934577541018	123.61432591701	1.05618775799507e-28	1.07523434389758e-24	Slc17a6
ENSMUSG00000005716	-3.14341417721006	5.9232225833413	113.62673556836	1.61582702895574e-26	1.23372433228343e-22	Pvalb
ENSMUSG00000045672	-5.39632812195644	3.4063570821146	108.781550891846	1.85715214505883e-25	1.13438567324484e-21	Col27a1
ENSMUSG00000111088	3.04103129369166	5.07405535051439	90.4514534399148	1.92841689805285e-21	9.81596341390536e-18	9430081H08Rik
ENSMUSG00000032368	-5.23294286936439	2.93356258697125	82.0269165202617	1.36151778129728e-19	5.94030207980002e-16	Zic1
ENSMUSG00000090223	-2.09230159731482	7.51733236344387	61.3419863188298	4.83567612739373e-15	1.84607980758415e-11	Pcp4
ENSMUSG00000003949	-3.53214239761226	3.16838940759047	57.9272448390532	2.73931788636498e-14	9.29572306305254e-11	Hlf
ENSMUSG00000070570	-3.38457445912955	2.95614038869033	49.3833211528951	2.11623375194714e-12	6.46318950182177e-09	Slc17a7
ENSMUSG00000027894	-2.02806173218167	4.96466812309945	45.1219170611164	1.85948529823165e-11	5.16277640848117e-08	Slc6a17
ENSMUSG00000021613	-4.45849055451254	2.14725727147721	43.4185386270265	4.43766985314371e-11	1.12942395820718e-07	Hapln1
ENSMUSG00000025867	-1.91646507085689	5.15579289184844	42.1268277948742	8.58673859142745e-11	2.01728910246758e-07	Cplx2
ENSMUSG00000001504	-4.06842143183121	2.23403573016142	41.1974239504456	1.38105475478407e-10	3.01277094756146e-07	Irx2
ENSMUSG00000097789	-2.83838429426867	3.14670658727154	40.6773587701278	1.80194185862944e-10	3.66887375362679e-07	Gm2115
ENSMUSG00000039114	-5.13866722802076	1.75601867200882	39.3288503109043	3.59303102287408e-10	6.85842252934984e-07	Nrn1
ENSMUSG00000028072	-3.15014604587752	2.73794792822669	38.6040872800467	5.20767613929725e-10	9.35574335119278e-07	Ntrk1
ENSMUSG00000062151	-2.15359842215229	4.02316264709096	38.3452859870288	5.94588988440564e-10	1.00885234977574e-06	Unc13c
ENSMUSG00000035864	-1.76069839302833	5.45620537405825	37.5351854956232	9.00515761412376e-10	1.44750799312081e-06	Syt1
ENSMUSG00000067242	-3.05986151324551	2.65116449751034	35.2442434376971	2.91622191922384e-09	4.45321668175076e-06	Lgi1
ENSMUSG00000105700	-2.08436004410133	3.93776843428145	34.4991648297178	4.27533612668982e-09	6.21776384024922e-06	Gm42772
ENSMUSG00000041324	-2.57287532632444	2.88613205860684	30.106381885145	4.09792112300855e-08	5.68884586444564e-05	Inhba
ENSMUSG00000097017	3.24833870961323	2.35455513648718	29.7869913340418	4.83151159503629e-08	6.33645071722349e-05	Gm26707
ENSMUSG00000060487	-2.55322399480224	2.88410530233792	29.7285403953829	4.97936600678969e-08	6.33645071722349e-05	Samd5
ENSMUSG00000078591	-1.86022185526022	4.02947627716528	29.3376637452744	6.091674098305e-08	7.44183274545332e-05	Hs3st4
ENSMUSG00000028926	-1.40891375555282	7.29194626276325	28.8943024596316	7.65770400654502e-08	8.99515146399582e-05	Cdk14
ENSMUSG00000040855	-1.51607735602248	5.18977972667999	27.141354802236	1.89414968995754e-07	0.000214256391411086	Reps2
ENSMUSG00000015653	-2.05752100702059	3.4616921661993	26.9043374796868	2.14118666692096e-07	0.000227747612564884	Steap2
ENSMUSG00000022494	-4.61402127321535	1.37605569908805	26.8851349068307	2.16256205244807e-07	0.000227747612564884	Shisa9
ENSMUSG00000045573	-1.96011273787192	3.58285063681698	26.3395888576119	2.86795602367856e-07	0.00029196748306389	Penk
ENSMUSG00000039865	-5.59176330180969	1.05967289705498	26.2524914345745	3.00022607873003e-07	0.000295580337646754	Slc44a3
ENSMUSG00000029304	-1.32747634366273	9.58156183544594	26.0749647087096	3.28906623484136e-07	0.000313910537119656	Spp1
ENSMUSG00000048865	2.71448959564919	2.55578677743288	25.9964999683503	3.42546095846677e-07	0.000317021221613739	Arhgap30
ENSMUSG00000043456	-3.83188080238193	1.61885209416972	25.6447399299467	4.11007810677544e-07	0.000369193810173614	Zfp536
ENSMUSG00000027347	-2.73338707510766	2.40002045655864	25.5002070807104	4.42969907392138e-07	0.000381521835769084	Rasgrp1
ENSMUSG00000069917	1.33462629673238	6.85243069821495	25.4687256625196	4.5025576738496e-07	0.000381521835769084	Hba-a2
ENSMUSG00000019775	-1.39128972943486	5.87469775976227	25.4181693223636	4.62208438605681e-07	0.000381521835769084	Rgs17
ENSMUSG00000069919	1.32519827870082	6.8692764651245	25.1505810025032	5.30977319938064e-07	0.000426752061269168	Hba-a1
ENSMUSG00000027971	-1.89241738432579	3.54719884243136	24.3485637538907	8.04921273365227e-07	0.000629354222210733	Ndst4
ENSMUSG00000083563	-1.30020913177055	11.1129517302715	24.3027877221655	8.24274545313818e-07	0.000629354222210733	Gm13340
ENSMUSG00000062257	-1.48875918595814	4.82954916641856	24.1414034124411	8.9630395094868e-07	0.000667658999168869	Opcml
ENSMUSG00000100131	-1.27676791122921	10.0895820184123	23.9685573968032	9.80465147436065e-07	0.000712705103478203	Gm28439
ENSMUSG00000012819	-3.20257309759359	1.89235588022486	23.923939694015	1.00344846107078e-06	0.000712705103478203	Cdh23
ENSMUSG00000048978	-1.30888986045884	6.43060999455066	23.8651464271852	1.0345609837172e-06	0.000718102886447885	Nrsn1
ENSMUSG00000040659	-1.46715019877411	4.65363928427765	22.6729503577536	1.92272180118619e-06	0.00128815377373699	Efhd2
ENSMUSG00000036902	-1.88143036898025	3.43616735001523	22.6252263426049	1.97106780875845e-06	0.00128815377373699	Neto2
ENSMUSG00000016386	-4.20704555664635	1.24436459517994	22.6142495759011	1.98235903754424e-06	0.00128815377373699	Mpped2
ENSMUSG00000098557	-2.11566235865909	3.00769289289786	22.5328049116831	2.06818891142063e-06	0.00131592828216036	Kctd12
ENSMUSG00000015568	-4.38243466082863	1.21126818744151	22.3982435974628	2.21824124002478e-06	0.00137743202148005	Lpl
ENSMUSG00000021701	-4.10247625047669	1.3329143460707	22.3666269825722	2.25505389718747e-06	0.00137743202148005	Plk2
ENSMUSG00000022231	1.86861928312235	3.45029176931917	21.9295570188588	2.83147289188566e-06	0.00169560810962902	Sema5a
ENSMUSG00000064115	-1.28323385390059	5.70007333153634	21.2622115255006	4.00955399429651e-06	0.00234711378660944	Cadm2
ENSMUSG00000105771	-2.09637328604006	2.91676086385525	21.2320588177599	4.07311583413445e-06	0.00234711378660944	2900064K03Rik
ENSMUSG00000024036	1.2046038026371	6.95869236872064	20.9920205341446	4.61655254826533e-06	0.00261100243289947	Slc37a1
ENSMUSG00000020081	6.78675887043201	0.773832823760893	20.8076765227791	5.08282811221611e-06	0.00282244824318531	Tacr2
ENSMUSG00000026668	-2.63139139207036	2.15206233982973	20.6379794773906	5.55374310352619e-06	0.00299955089078794	Ucma
ENSMUSG00000015002	-1.1956066988794	6.83865470611929	20.6227146692204	5.59819261893562e-06	0.00299955089078794	Efr3a
ENSMUSG00000019817	-1.57942844094531	3.92921787716359	20.4677666213403	6.07009900832807e-06	0.00319632575540255	Plagl1
ENSMUSG00000031807	1.46851643665592	4.33612788888505	20.3815219431039	6.34985581934486e-06	0.00328696519624765	Pgls
ENSMUSG00000067931	-1.29408987182825	5.25538052408537	20.2504499917741	6.80000480097106e-06	0.00346131577710762	Zfp948
ENSMUSG00000036766	-1.17293563588758	7.17751818912898	20.2160407742276	6.92339809335006e-06	0.0034663524781804	Dner
ENSMUSG00000029602	6.72499697152908	0.737061451678438	20.0561904816373	7.52677019922944e-06	0.00370766272023655	Rasal1
ENSMUSG00000042671	-4.33462734337972	1.0254616524551	19.997191376865	7.76257224589341e-06	0.00376312252320366	Rgs8
ENSMUSG00000064356	-1.15046258910808	9.5600482856501	19.7419135762247	8.87136861269355e-06	0.00423344482500428	mt-Atp8
ENSMUSG00000059974	-1.36846934466597	4.6345390972892	19.700001277651	9.06804604868712e-06	0.0042607260672762	Ntm
ENSMUSG00000041014	-1.45001192926648	4.23334963588473	19.6086973949338	9.51178907195319e-06	0.00440150833403822	Nrg3
ENSMUSG00000106001	1.23225751950602	5.67000157784701	19.3923052245013	1.06525278063929e-05	0.00485580375723949	Gm42826
ENSMUSG00000027220	-1.60516776616573	3.69635561638264	19.3267110944789	1.10247339076377e-05	0.00495156468048771	Syt13
ENSMUSG00000004366	-1.90716559799851	2.99108502687669	19.1187070746259	1.22936332614023e-05	0.00544144715125343	Sst
ENSMUSG00000038156	-1.56175842454262	3.79234155360348	19.0267915018246	1.29001302366736e-05	0.00562832682226071	Spon1
ENSMUSG00000104360	1.16462314645214	6.40285530068484	18.9317047324689	1.35591983760134e-05	0.00583255602256091	Mif-ps1
ENSMUSG00000015134	1.16910417130969	6.25546836634601	18.8592622378554	1.40839232036032e-05	0.00597412636890618	Aldh1a3
ENSMUSG00000026384	-1.19201273512622	5.59559916098272	18.1843077013524	2.00674642583408e-05	0.00839562227279432	Ptpn4
ENSMUSG00000033392	-1.09925502089496	9.1836103135933	18.1554395095208	2.03739287735905e-05	0.00840865079289496	Clasp2
ENSMUSG00000024420	-1.67599749940247	3.40766077060175	18.0512214213549	2.15199663095108e-05	0.00876321721411692	Zfp521
ENSMUSG00000003379	-6.48348819350067	0.360159184841427	17.9919886996739	2.21999628119888e-05	0.00892117189790722	Cd79a
ENSMUSG00000017677	-1.13366845348922	6.23302823230515	17.7701029150976	2.49448495525828e-05	0.00989403441799261	Wsb1
ENSMUSG00000100594	-1.95950400265069	2.75890898226375	17.7060786959564	2.57985223476377e-05	0.0101014445002462	2810414N06Rik
ENSMUSG00000027016	-1.28128046425222	4.64637357643893	17.4520440560478	2.94851632824875e-05	0.0113260614707332	Zfp385b
ENSMUSG00000114321	1.08270261791931	7.66684680024585	17.4403024668842	2.96678208853233e-05	0.0113260614707332	Gm8971
ENSMUSG00000082456	1.08115464330137	7.62844713836633	17.3806348171467	3.06137621959617e-05	0.0115429001386033	Gm11598
ENSMUSG00000060882	-1.57287108930583	3.53595814835565	17.187142850123	3.38949264802778e-05	0.0126242067028556	Kcnd2
ENSMUSG00000069662	-1.93180901787752	2.74520425739316	16.8870533903657	3.96970925077326e-05	0.0145060688938771	Marcks
ENSMUSG00000059816	-3.88318104478934	0.975846154307011	16.8732317388368	3.99871799085757e-05	0.0145060688938771	Shisal2a
ENSMUSG00000101970	-1.30403714889894	4.41163431075459	16.8550286645421	4.03724781762076e-05	0.0145060688938771	Chaserr
ENSMUSG00000048279	-1.107031241906	6.09231800325761	16.7593111114123	4.24607684638459e-05	0.0150278087284254	Sacs
ENSMUSG00000081153	1.0622743171819	7.47263164511692	16.7438264546724	4.28086624332212e-05	0.0150278087284254	Gm11401
ENSMUSG00000052681	-1.16134790878811	5.32700775127739	16.6417522129648	4.51747944409499e-05	0.0156782204206938	Rap1b
ENSMUSG00000041225	-1.13806151165527	5.57196283765285	16.5687120418132	4.69482118291016e-05	0.0160707266604072	Arhgap12
ENSMUSG00000011382	1.17635465438003	5.17343063715041	16.5522230347191	4.73581545933876e-05	0.0160707266604072	Dhdh
ENSMUSG00000084205	1.3924736951194	3.98309129080393	16.3687099408578	5.21709157241505e-05	0.0175093619464976	Gm8061
ENSMUSG00000059658	1.04454508971949	7.55636898781516	16.2313523603515	5.60925284717432e-05	0.0184929648365344	Mif-ps6
ENSMUSG00000074165	-1.22080558969522	4.76713583739404	16.223930149847	5.63126855635932e-05	0.0184929648365344	Zfp788
ENSMUSG00000037492	-2.02807752774746	2.52096582377883	16.1695230018691	5.79532623433704e-05	0.0188292615449881	Zmat4
ENSMUSG00000041920	1.39924149741895	3.93311109794245	16.1423984902946	5.87890374431638e-05	0.0188997472900175	Slc16a6
ENSMUSG00000027276	-2.07813162678529	2.43388552545498	15.994867530198	6.35517710028522e-05	0.020218069147897	Jag1
ENSMUSG00000044835	-1.32336184164301	4.12825087235438	15.9371624318785	6.55185894649678e-05	0.0205227800324062	Ankrd45
ENSMUSG00000064358	-1.08121116370594	13.4955386634715	15.9103493975481	6.64532059924604e-05	0.0205227800324062	mt-Co3
ENSMUSG00000048379	-2.07339933398915	2.44755970275457	15.876737675912	6.76437692829174e-05	0.0205227800324062	Socs4
ENSMUSG00000117187	1.0314715661076	7.71087185076005	15.8756246560181	6.76835585487304e-05	0.0205227800324062	Gm4708
ENSMUSG00000039728	-2.04064391144004	2.44172648710973	15.8704335252753	6.78694470800898e-05	0.0205227800324062	Slc6a5
ENSMUSG00000052812	-1.42282053475397	3.76243598250867	15.8041056271522	7.02902713326901e-05	0.0208552850754713	Atad2b
ENSMUSG00000101111	-1.07743917174105	13.4935823077436	15.8029079018571	7.0334774983581e-05	0.0208552850754713	Gm28437
ENSMUSG00000028312	-1.73228706197957	3.00305152772981	15.7279380262359	7.31775786403772e-05	0.0214895810505362	Smc2
ENSMUSG00000059187	-1.4136881537895	3.76779372910526	15.7086743647673	7.39265269679531e-05	0.0215027624774119	Tafa1
ENSMUSG00000034648	-1.19441923507737	4.72883442246548	15.5332704161887	8.11109386881501e-05	0.0233698979101396	Lrrn1
ENSMUSG00000064351	-1.05963640395813	13.1979335549917	15.4307292279385	8.56322065218094e-05	0.0244419927045101	mt-Co1
ENSMUSG00000018589	-1.09144271979758	5.72777753698479	15.4007179924429	8.70028284898865e-05	0.024482358670172	Glra2
ENSMUSG00000059897	-1.29280517416875	4.15726215425882	15.3926104807853	8.73768735486312e-05	0.024482358670172	Zfp930
ENSMUSG00000118052	1.02040819200179	7.15240817269735	15.3736672164518	8.82571521987463e-05	0.0245041971391083	Gm50432
ENSMUSG00000096887	-1.28429371686095	4.2000466910907	15.3093747546297	9.13118576093188e-05	0.0247854849853567	Gm20594
ENSMUSG00000026805	-4.87580878395517	0.5376418009763	15.3020227442031	9.16678819719264e-05	0.0247854849853567	Barhl1
ENSMUSG00000033149	-6.219907313078	0.209621943146508	15.3012596552536	9.1704914814358e-05	0.0247854849853567	Phldb2
ENSMUSG00000038255	-3.75799934804301	0.88693676441934	15.1653232148086	9.85480601446384e-05	0.0261371169577555	Neurod2
ENSMUSG00000007097	-1.1090117890026	5.2858345378266	15.1596563945169	9.88442349109021e-05	0.0261371169577555	Atp1a2
ENSMUSG00000021714	-2.61928292893377	1.69430849459125	15.1421251869732	9.9766182960257e-05	0.0261371169577555	Cenpk
ENSMUSG00000054640	-1.03705225511247	6.37801323149936	15.1352689550936	0.000100129094792489	0.0261371169577555	Slc8a1
ENSMUSG00000094151	-2.26784095594746	2.10020545610946	15.06618601457	0.000103860739462566	0.0268814478298834	Gm7233
ENSMUSG00000063659	-1.09978627097607	5.36348622906892	14.9892853643644	0.000108179565564564	0.0275639984777634	Zbtb18
ENSMUSG00000078878	-1.12941659784626	5.04382130508707	14.98713439219	0.000108302931054373	0.0275639984777634	Gm14305
ENSMUSG00000038393	6.28574123758512	0.422117544383067	14.9465327490457	0.00011065831779911	0.0279307081314267	Txnip
ENSMUSG00000105983	-1.61349724658308	3.14825963704899	14.8823535072657	0.000114487117184067	0.0284895646644301	Gm42770
ENSMUSG00000003198	-2.21412031228268	2.15932488828592	14.8782221615989	0.000114738104637206	0.0284895646644301	Zfp959
ENSMUSG00000024480	-1.01820214979779	6.66066289266437	14.8446881730719	0.00011679596279229	0.0287666572551558	Ap3s1
ENSMUSG00000032409	-1.12709562590353	4.99502392274124	14.8227721947809	0.000118160900849961	0.0288195797438183	Atr
ENSMUSG00000035168	-1.21110592494955	4.47253518162901	14.8110410951047	0.000118898105750339	0.0288195797438183	Tanc1
ENSMUSG00000030235	-4.27283454247847	0.670154576536278	14.7696012384023	0.000121539530382634	0.0292278645465829	Slco1c1
ENSMUSG00000082884	-0.984201555163522	9.01423861081079	14.619712999319	0.000131596691001376	0.031399176092758	Gm13339
ENSMUSG00000066197	-2.54984706385136	1.68794931878059	14.4887985851384	0.000141064223300505	0.0333972282466723	Gpr139
ENSMUSG00000041112	-1.13550462470079	4.82991257484264	14.4594732640857	0.000143277327611149	0.0336602527890162	Elmo1
ENSMUSG00000093064	0.986774574531437	7.27961498040376	14.4332461638192	0.000145286219027472	0.0338716520253284	Gm23153
ENSMUSG00000029060	1.20207665302925	4.45135715183927	14.3789264281316	0.000149537562035743	0.0342410927048771	Mib2
ENSMUSG00000081344	0.978731636542347	7.87762824515955	14.3582118871327	0.000151191589648349	0.0342410927048771	Gm14303
ENSMUSG00000097440	-3.36653810484652	1.03185008997118	14.3451414357989	0.00015224471453635	0.0342410927048771	Gm6277
ENSMUSG00000026034	-1.00862816659998	6.39834979981366	14.3379607279395	0.00015282642608751	0.0342410927048771	Clk1
ENSMUSG00000082580	1.02593643315078	6.03836207228334	14.3261039426659	0.000153791851586897	0.0342410927048771	Gm13182
ENSMUSG00000032570	-1.06621359808198	5.4539649886332	14.3194072710328	0.00015433983209426	0.0342410927048771	Atp2c1
ENSMUSG00000032878	-1.16926576263573	4.58057214838437	14.2900266012539	0.000156767349478623	0.0342410927048771	Ccdc85a
ENSMUSG00000034098	-1.18429449612548	4.49596316994727	14.2812531297461	0.000157499667782346	0.0342410927048771	Fstl5
ENSMUSG00000022674	-0.980690070441172	7.23906951322495	14.2658124367485	0.000158796873620699	0.0342410927048771	Ube2v2
ENSMUSG00000042115	-1.61125662590147	3.03406528559971	14.2555720067172	0.0001596631231832	0.0342410927048771	Klhdc8a
ENSMUSG00000064317	0.997249130345342	6.65519913273648	14.2518714812516	0.000159977324047719	0.0342410927048771	Gm10146
ENSMUSG00000097929	-2.721373895615	1.50150444245333	14.2477888994249	0.000160324686709585	0.0342410927048771	Tunar
ENSMUSG00000094392	0.983366420406367	7.06443089722902	14.2292223438632	0.000161914011886382	0.0343403877570972	Gm3788
ENSMUSG00000084808	-4.79727665563953	0.44233615406261	14.2121390966161	0.000163390377066038	0.0344145207308542	9430091E24Rik
ENSMUSG00000040543	-1.76333159603191	2.72032519006446	14.1888237115466	0.000165427239445314	0.0346048857527351	Pitpnm3
ENSMUSG00000073295	-1.16200461319897	4.57447007416431	14.098772126453	0.000173537333238243	0.0360232872774904	Nudt11
ENSMUSG00000004961	1.41329854164886	3.60487463080062	14.0876449933673	0.000174566861499904	0.0360232872774904	Syt5
ENSMUSG00000027177	-1.06069397432188	5.32147527972968	13.9068534423348	0.000192183472360572	0.0393924525460686	Hipk3
ENSMUSG00000040883	0.976659435114439	6.86582400813118	13.8704499146798	0.000195941793610239	0.0395533196498392	Tmem205
ENSMUSG00000006373	-0.999186906612699	6.19685563793719	13.8646223971021	0.000196550268040273	0.0395533196498392	Pgrmc1
ENSMUSG00000022935	-1.82431244602849	2.59565063972293	13.8617244715799	0.000196853560354132	0.0395533196498392	Grik1
ENSMUSG00000019312	-6.10243553949014	0.101863232833552	13.8315740913119	0.000200037160261101	0.0399302935394397	Grb7
ENSMUSG00000055531	-1.01448160438019	5.88614072561603	13.787971970941	0.000204733119510267	0.0406023000192406	Cpsf6
ENSMUSG00000096795	-1.20226937129627	4.26075975821902	13.7360488343997	0.00021047038009992	0.0414448531953417	Zfp433
ENSMUSG00000103614	-3.91557373202084	0.68019172417268	13.72514478856	0.000211695658245418	0.0414448531953417	Gm37949
ENSMUSG00000026824	-1.05919395588765	5.18728140630013	13.611680139311	0.000224880110125157	0.0437456270275951	Kcnj3
ENSMUSG00000032908	-1.06474515096445	5.07824497297835	13.5833445558333	0.00022829985481461	0.0439301333079078	Sgpp2
ENSMUSG00000043484	-2.3712727625726	1.81411955105967	13.5800127776269	0.000228705386069786	0.0439301333079078	Gm5867
ENSMUSG00000038489	0.949685008705614	7.86226587282357	13.5344560066524	0.000234323760562483	0.044589540149407	Polr2l
ENSMUSG00000110444	-1.08940945565266	4.90809254053006	13.528581376717	0.00023505831387494	0.044589540149407	Gm10033
ENSMUSG00000085334	-1.17663906860908	4.3480074595091	13.5067046873254	0.000237814206441788	0.0447141244356722	Gm12940
ENSMUSG00000112640	-1.19114426495477	4.2617857968278	13.5001738954822	0.000238643210209704	0.0447141244356722	Gm32687
ENSMUSG00000104937	1.74176397641688	2.74008116843616	13.4594156709246	0.000243883180460515	0.0454172939905158	Gm43057
ENSMUSG00000103119	1.65378838149774	2.90817948154796	13.4010695017732	0.000251586782545286	0.0465679510649429	Gm37583
ENSMUSG00000060019	0.9456676169983	7.59505626390062	13.3654853232361	0.000256404986534686	0.0471738836973243	Gm10073
ENSMUSG00000068243	0.985408137846566	6.11354364836	13.3520981272598	0.000258241635834714	0.0472272922157366	Gm7079
ENSMUSG00000097384	1.04949371103331	5.19467092868159	13.305915555454	0.000264680018544632	0.0481166217045929	Gm26815
ENSMUSG00000059064	0.98050519748264	6.17235001943971	13.2884473581653	0.000267157248437655	0.0482795829854108	Gm10059

## Sheet: Table_S7_
DEGs in SOD1 vs. WT in CN12 at P112
	logFC	logCPM	F	PValue	FDR	symbol
SOD1	12.0125592216695	15.1521990015541	1632.50604554871	0	0	SOD1
ENSMUSG00000050359	12.5536978498094	8.47406681638392	705.435021135765	5.44078401804149e-155	8.30834923475026e-151	Sprr1a
ENSMUSG00000024907	4.4765405931431	8.08794076481638	261.196519712526	1.08321896968903e-58	1.10275301844242e-54	Gal
ENSMUSG00000027907	6.60938321883939	5.57400079038919	249.048688438994	4.75693725046996e-56	3.63204051416507e-52	S100a11
ENSMUSG00000029819	6.23682502191064	5.38644312882834	221.635946726094	4.40094094013953e-50	2.68818274505603e-46	Npy
ENSMUSG00000078238	6.15423136582629	4.33129427350474	145.475600294114	1.76618233330795e-33	8.9901624402597e-30	Gm12854
ENSMUSG00000026628	4.76251894133795	4.91988468026639	144.65178448835	2.67256311367526e-33	1.16603928649651e-29	Atf3
ENSMUSG00000044734	4.01017075976179	5.25013699829698	128.338746659084	9.79245066706259e-30	3.73839044778448e-26	Serpinb1a
ENSMUSG00000028963	2.66729845829815	9.12257686991668	122.477695633169	1.8718948056791e-28	6.35217102891617e-25	Uts2
ENSMUSG00000063628	6.45547055666745	3.73030751430137	112.155013537022	3.3920358706221e-26	1.01499696536809e-22	Gm7665
ENSMUSG00000005087	6.87803217843241	3.65723060716169	112.006447702436	3.65573053241512e-26	1.01499696536809e-22	Cd44
ENSMUSG00000001131	9.05413563006538	3.2070136413118	98.456461619622	3.39038845940944e-23	8.62882116156864e-20	Timp1
ENSMUSG00000029188	2.23994318080852	9.07677485329231	88.9911095060022	4.03213443141145e-21	9.47272443613363e-18	Slc34a2
ENSMUSG00000050335	8.83213644860075	2.99756610853859	86.5077738476592	1.4138588173792e-20	3.08433301011274e-17	Lgals3
ENSMUSG00000019890	2.11027771891424	8.19542660886629	73.7965208240537	8.75955130180671e-18	1.78350304205653e-14	Nts
ENSMUSG00000030077	2.43376342229002	5.72466642143546	65.6420651407397	5.45655299105887e-16	1.04155365562456e-12	Chl1
ENSMUSG00000025351	2.91220059899981	4.64780263256406	64.7293520294921	8.66877710019419e-16	1.55737130245312e-12	Cd63
ENSMUSG00000006546	5.99832410311857	2.83049985228187	64.1687359911281	1.15202854165847e-15	1.95467242726619e-12	Cryba2
ENSMUSG00000015243	2.54038218152157	4.96587684136545	57.405182182531	3.57153941470404e-14	5.74096764549873e-11	Abca1
ENSMUSG00000035385	8.01656896703281	2.26660679318809	52.5421974721228	4.2357782701826e-13	6.46824520748234e-10	Ccl2
ENSMUSG00000042816	6.28306103819877	2.40058579597817	49.9879301975404	1.55519007950358e-12	2.26176477229137e-09	Gpr151
ENSMUSG00000040212	3.69102539145889	3.26293632093917	49.5509092721841	1.94302690946962e-12	2.69736294736872e-09	Emp3
ENSMUSG00000047139	1.60076771404412	8.69303538840166	45.9697179256357	1.20637895190897e-11	1.60191389435878e-08	Cd24a
ENSMUSG00000047261	1.75118598166261	6.94166642074556	45.3091743951448	1.6899831999524e-11	2.1505740379061e-08	Gap43
ENSMUSG00000035373	7.7805284281746	2.06125983115334	45.0529634837203	1.92610053341934e-11	2.3530014556464e-08	Ccl7
ENSMUSG00000029304	1.4997471576004	9.57975102284903	43.5931349443457	4.0590120548219e-11	4.76793412178137e-08	Spp1
ENSMUSG00000085939	2.99803298243516	3.62029318033948	43.3612928908595	4.56936466959361e-11	5.16862838422438e-08	Cd63-ps
ENSMUSG00000085035	4.14468097045635	2.6349683145815	40.0200224267567	2.52238910695557e-10	2.75129591841178e-07	Gm12031
ENSMUSG00000026834	5.31755461144143	2.21954302674417	39.2717860049649	3.69955272066883e-10	3.89613929799817e-07	Acvr1c
ENSMUSG00000030669	1.30956418778045	11.1722341849183	37.3509048835357	9.89721041688928e-10	1.00756901114072e-06	Calca
ENSMUSG00000026605	2.70280785681738	3.4167035186533	33.4990449862595	7.1472565435335e-09	7.04143103535667e-06	Cenpf
ENSMUSG00000002233	4.02089653549047	2.41949650420623	33.1036035682937	8.75844865007715e-09	8.3591181319377e-06	Rhoc
ENSMUSG00000001473	1.82296573481331	5.08498079302042	32.9669813578527	9.39585967090083e-09	8.69572576390855e-06	Tubb6
ENSMUSG00000021803	2.47444349537433	3.66166241365731	32.7725455048043	1.03839399685286e-08	9.32752678173038e-06	Cdhr1
ENSMUSG00000033114	2.18303672430701	4.09161758978861	32.4408702688324	1.23155884931542e-08	1.07465825191264e-05	Slc35d2
ENSMUSG00000030102	1.61803595327114	5.80197514673133	31.6140762362764	1.88470510984954e-08	1.59891052110875e-05	Itpr1
ENSMUSG00000004105	2.60922479166226	3.35422773127825	30.6402159680278	3.11224544074853e-08	2.52818402097842e-05	Angptl2
ENSMUSG00000025348	1.55744740333095	5.97702062920579	30.6195027374782	3.14564005098654e-08	2.52818402097842e-05	Itga7
ENSMUSG00000037428	1.33749391565423	7.76898886929051	29.9684016817705	4.40005439799382e-08	3.43555045331731e-05	Vgf
ENSMUSG00000104606	2.11444134838225	4.07832792982045	29.92501644376	4.49959130783839e-08	3.43555045331731e-05	Gm43409
ENSMUSG00000025473	1.98624990908729	4.23614647853935	28.5991989557674	8.91783979348198e-08	6.64292061299349e-05	Adam8
ENSMUSG00000029491	1.72588762182838	4.93666858440414	28.4375367452957	9.69421093080233e-08	7.04930704851509e-05	Pde6b
ENSMUSG00000083287	2.6574947771398	3.14596458378087	28.3014215840252	1.04001880517998e-07	7.38679403000042e-05	Idi1-ps1
ENSMUSG00000026728	2.288070275305	3.58991506237538	27.6909442199366	1.42566835803878e-07	9.89575848246869e-05	Vim
ENSMUSG00000028370	2.08724856424931	3.94386081141448	27.5713682451948	1.5165598353662e-07	0.00010292723095982	Pappa
ENSMUSG00000024664	1.68879983681288	4.87287606062716	26.9099962297043	2.13492810795644e-07	0.000141745302924125	Fads3
ENSMUSG00000018589	1.32322705450719	6.89315475578726	26.3627416713848	2.83378932311357e-07	0.000184142041951514	Glra2
ENSMUSG00000106268	3.96780812930872	2.02183634469398	25.4278531227731	4.59894592925599e-07	0.000292617515886265	Gm18492
ENSMUSG00000030500	-2.70766476787647	2.88800485715331	25.0606860443376	5.56310807043764e-07	0.000341012954861957	Slc17a6
ENSMUSG00000027919	3.39832266750282	2.30443713031743	25.0538465840689	5.58287146560291e-07	0.000341012954861957	Lce1g
ENSMUSG00000024803	5.27923077586251	1.54912978802187	23.7496769707994	1.09850994318209e-06	0.000657835140680868	Ankrd1
ENSMUSG00000033219	6.76672544418603	1.20359976891079	22.5998421019989	1.99727778954495e-06	0.00117305501866331	Gm9758
ENSMUSG00000036390	1.99862741723686	3.65459317776075	22.5467966808784	2.05318295795281e-06	0.00118313699469503	Gadd45a
ENSMUSG00000039899	6.74504003985331	1.18259302266688	22.2164786576728	2.43842208374367e-06	0.0013791083122151	Fgl2
ENSMUSG00000000120	3.97117850412983	1.80724815066899	21.8375802139515	2.97046832808057e-06	0.00164947405832561	Ngfr
ENSMUSG00000039328	2.4314959743067	2.92031629098184	21.7032110314594	3.18592824954164e-06	0.00173752561909377	Rnf122
ENSMUSG00000086629	2.04725832700379	3.50044692289992	21.6320970923646	3.30623513797672e-06	0.00177150398857802	2810403D21Rik
ENSMUSG00000099444	5.17900315027548	1.39963857595908	21.2595244891681	4.01517763196891e-06	0.00211426793203383	Gm29240
ENSMUSG00000067006	3.31393364602712	2.10389939683311	21.0443673189346	4.49215049619583e-06	0.00232533505600537	Serpinb5
ENSMUSG00000034755	-3.85683854313421	1.8549549567921	20.9904611413855	4.62031100775989e-06	0.00235181530813325	Pcdh11x
ENSMUSG00000091897	6.65454487344733	1.10489627589047	20.7660019622275	5.19462684660524e-06	0.00258815159897171	Gm17019
ENSMUSG00000021647	-1.2423595184395	6.18037953601116	20.744198663991	5.25409774192876e-06	0.00258815159897171	Cartpt
ENSMUSG00000028583	3.47290748468856	2.00832470471067	20.4660462365315	6.07555674153424e-06	0.00294529489592376	Pdpn
ENSMUSG00000103523	6.57672057902112	1.07532544623227	19.9707973655109	7.8704487963342e-06	0.00375580276076317	2210017I01Rik
ENSMUSG00000023249	1.46307313147913	4.74544461116429	19.6824909661355	9.15150593627447e-06	0.00429994065845783	Parp3
ENSMUSG00000027792	-4.38940847783948	1.48920869160136	18.748097283142	1.49290688671115e-05	0.00685215752399805	Bche
ENSMUSG00000110277	1.91219607650943	3.42738352335602	18.7349830200019	1.5032073413047e-05	0.00685215752399805	Gm45871
ENSMUSG00000055435	1.69849225877231	3.87615212428715	18.5492774486519	1.65696931239914e-05	0.00744198526029151	Maf
ENSMUSG00000020737	1.05615156726504	7.37842524986513	18.2583731935191	1.93021997927194e-05	0.00854360121549917	Jpt1
ENSMUSG00000063889	1.39647181406954	4.7780630286315	18.1758539243121	2.01567268391894e-05	0.00868253761191522	Crem
ENSMUSG00000030717	2.15768434294288	2.97124906326831	18.1732147373799	2.01846753690442e-05	0.00868253761191522	Nupr1
ENSMUSG00000063632	1.3841137937909	4.80929719272677	18.0713177075683	2.12940457118798e-05	0.00903252014009056	Sox11
ENSMUSG00000106646	3.35686349430534	1.85009703318585	17.7405682166845	2.53350683338232e-05	0.0105994290682643	Gm42483
ENSMUSG00000072188	6.39316386628788	0.912745649685014	17.3915485002596	3.04385049320466e-05	0.0125624645828329	Gm10354
ENSMUSG00000033454	1.43204533214517	4.4931464732686	17.3436510021925	3.12152430069952e-05	0.0127112631556885	Zbtb1
ENSMUSG00000041736	1.05909670775006	6.76096487140136	16.7745633036439	4.21208759145608e-05	0.0169264956750869	Tspo
ENSMUSG00000047161	-6.32918523721363	0.906381763095871	16.6402726751215	4.52100406141644e-05	0.0179319461090545	Chst9
ENSMUSG00000064246	-6.35431868313718	0.887357282351732	16.6148171301901	4.58208018552484e-05	0.0179411937110403	Chil1
ENSMUSG00000029622	3.04856288907299	1.95136596388095	16.5386563093844	4.76981423583247e-05	0.0183822044783359	Arpc1b
ENSMUSG00000030898	2.79983793706877	2.13799067950807	16.520740203637	4.81508908767515e-05	0.0183822044783359	Cckbr
ENSMUSG00000079523	0.894062575737175	9.98794778582919	16.377709728165	5.19238077734576e-05	0.019386842705922	Tmsb10
ENSMUSG00000094392	1.00260562028029	7.31593615845544	16.3730343878276	5.20520317568385e-05	0.019386842705922	Gm3788
ENSMUSG00000065952	-3.38938785083227	1.7331348913964	16.3492284128215	5.27098798995962e-05	0.0193953306266695	Rps23rg1
ENSMUSG00000117492	4.81134157189842	1.14982210291648	16.2010648993322	5.69963901989986e-05	0.0207229375365192	Gm19052
ENSMUSG00000085184	2.36851882725793	2.50832326017795	16.10311508189	6.00209980183378e-05	0.021565897652683	4933439K11Rik
ENSMUSG00000020963	6.27341606512318	0.816894217842578	15.938693793389	6.54656119869719e-05	0.023193599246691	Tshr
ENSMUSG00000096878	6.25020084467216	0.828051255267876	15.921297647138	6.60699759163787e-05	0.023193599246691	Gm21083
ENSMUSG00000049796	-6.27593691644742	0.807225399158184	15.5432765427944	8.06828162060318e-05	0.0280015214744138	Crh
ENSMUSG00000051048	2.16110692006016	2.66197439400862	15.295329892932	9.19932007295858e-05	0.0315681386908121	P4ha3
ENSMUSG00000091955	0.873442833805412	9.39004905829897	15.024806304054	0.000106162651325511	0.036025705934805	Gm9844
ENSMUSG00000048644	1.29632140647901	4.61276887012486	14.9391016007779	0.000111094963812437	0.0372851790087433	Ctxn1
ENSMUSG00000045294	0.936705876128467	7.68738021729217	14.8690865292143	0.000115295080714416	0.0382742071749889	Insig1
ENSMUSG00000091255	4.72302147378898	1.06051664804109	14.8405926211562	0.000117049824446027	0.0384389106280228	Speer4e
ENSMUSG00000047228	-1.20879063451351	4.97853231854692	14.7767476240007	0.000121079832396112	0.0388440998425132	A2ml1
ENSMUSG00000118202	-1.95444474846521	2.93565281884716	14.7743757745182	0.000121232209469314	0.0388440998425132	C030017B01Rik
ENSMUSG00000028222	2.02407731958174	2.80216474895048	14.7609363804448	0.000122099262790389	0.0388440998425132	Calb1
ENSMUSG00000086124	2.39080451214904	2.31699608560493	14.6149748613043	0.000131927921840248	0.0415382542363197	A530076I17Rik
ENSMUSG00000030666	0.858757708656193	9.41706013246971	14.5541946024336	0.000136252111149063	0.0424619972102402	Calcb
ENSMUSG00000011179	1.05671236117947	5.98219552087902	14.5011336959808	0.000140143639197226	0.0432336048961868	Odc1
ENSMUSG00000051727	-3.45895695877658	1.54106187277955	14.4702481819809	0.000142460139088948	0.0435087510791557	Kctd14
ENSMUSG00000069662	1.59804676623433	3.57241255971166	14.4443117603437	0.000144435202477996	0.0436752031572324	Marcks
ENSMUSG00000073940	-1.16007743008254	5.18311256601075	14.3680734991949	0.000150401868333004	0.0450335633407674	Hbb-bt
ENSMUSG00000115294	4.08147500995151	1.22499153219339	14.3062075190685	0.000155425716060603	0.0460859882932708	1700047E10Rik
ENSMUSG00000027533	0.888032515497181	8.3315890716451	14.1880249338258	0.000165497472980352	0.0485373027604708	Fabp5
ENSMUSG00000051224	4.64664695290634	1.03872142986736	14.172468295642	0.000166871313639024	0.0485373027604708	Tceanc
ENSMUSG00000102439	6.07462066953845	0.7136993472453	14.1254848743085	0.000171090652252104	0.0491540844014666	Flg
ENSMUSG00000038700	-1.28626758415949	4.48020014401972	14.1013566401446	0.000173299079873445	0.0491540844014666	Hoxb5
ENSMUSG00000003271	-1.75208937498994	3.2110613303102	14.0820826714152	0.0001750838145245	0.0491540844014666	Sult2b1
ENSMUSG00000045180	-1.41045124721834	4.04772474524059	14.0783713819796	0.00017542959299826	0.0491540844014666	Shroom2
ENSMUSG00000027611	2.62894559860292	2.05850261405561	14.0432819972342	0.000178733036889291	0.0496244152694167	Procr

## Sheet: Table_S8_
DEGs in SOD1 vs. WT in SC at P56
	logFC	logCPM	F	PValue	FDR	symbol
SOD1	11.6851073999903	14.6019511091318	471.430938718029	2.0794235292444e-31	6.35076740066531e-27	SOD1
ENSMUSG00000031239	-2.85436347471468	7.79232697867291	107.543017489164	2.1795124065688e-15	3.32822442045089e-11	Itm2a
ENSMUSG00000030827	5.21959972105268	4.49681514448088	96.0518188928749	2.07642137951801e-14	2.11386617839532e-10	Fgf21
ENSMUSG00000053398	4.27069824842577	4.08991030902324	82.3008929369833	3.86254043148786e-13	2.94914618295177e-09	Phgdh
ENSMUSG00000026628	7.8048979182858	3.72785609096295	68.9053203653421	8.82970622823705e-12	5.39336115833175e-08	Atf3
ENSMUSG00000018589	-9.47571792739187	4.04149907242985	51.6063554372081	1.14892660121134e-09	5.84822788793257e-06	Glra2
ENSMUSG00000022860	-1.60963829243936	9.21397802800165	40.4468897872691	2.3468373497656e-08	9.70368675504086e-05	Chodl
ENSMUSG00000110126	4.08827970606187	2.81592950428607	40.1936109528305	2.54181245015968e-08	9.70368675504086e-05	Gm9347
ENSMUSG00000030717	5.66569553878746	2.33802208712129	39.0249325174567	3.68322885703727e-08	0.000124988325025306	Nupr1
ENSMUSG00000106001	2.32700189601824	6.83491364496789	37.249147018912	6.52701291828976e-08	0.000199341501537488	Gm42826
ENSMUSG00000064339	1.79201720301636	13.0867398530616	35.4873666504634	1.16367915998439e-07	0.000308972111054755	mt-Rnr2
ENSMUSG00000047139	-1.46110815918417	9.18811878788058	35.3456315183619	1.21966401369646e-07	0.000308972111054755	Cd24a
ENSMUSG00000026399	-1.7631821188945	6.5534761640233	35.1186915127027	1.31516238620602e-07	0.000308972111054755	Cd55
ENSMUSG00000020607	-1.75692651095672	4.90827769789527	34.4672576581842	1.63456404763682e-07	0.000324499167721171	Lratd1
ENSMUSG00000005716	1.78005503199679	7.62285910178958	34.2478157570126	1.75937667995172e-07	0.000324499167721171	Pvalb
ENSMUSG00000026163	-1.66484641368651	6.3429470897553	34.2227224216003	1.77426287573833e-07	0.000324499167721171	Sphkap
ENSMUSG00000025408	1.84008242268962	5.28441456269746	34.169520225303	1.80625580408628e-07	0.000324499167721171	Ddit3
ENSMUSG00000038770	2.37943486231544	4.36553597182733	32.6523293763155	3.02009314946816e-07	0.000512425915988373	Kpna7
ENSMUSG00000090223	-1.6455067855003	8.56963993749024	32.2336172053157	3.4857011207949e-07	0.000560298936474722	Pcp4
ENSMUSG00000019817	-2.28438603799568	5.14322777916298	30.5546544651252	6.23643688783654e-07	0.000952335094957078	Plagl1
ENSMUSG00000038486	1.54643254339555	6.44853486674443	29.2541594323959	9.86232411927431e-07	0.00143431067107979	Sv2a
ENSMUSG00000060594	-1.47757957833774	5.64426411019703	29.074986736796	1.05108374808114e-06	0.00145914312500664	Layn
ENSMUSG00000032006	-1.28698298294694	7.22523080209046	27.0562917390117	2.17430009901655e-06	0.00288718692713324	Pdgfd
ENSMUSG00000071379	-1.26987890726512	7.30543017378816	26.6705815115496	2.5032656605693e-06	0.00318550985581029	Hpcal1
ENSMUSG00000037653	-1.64367458346438	5.05236146849026	25.8307036129809	3.40986898306501e-06	0.00416563234447154	Kctd8
ENSMUSG00000064337	1.46575170187476	10.9644630142039	25.2710381801855	4.19716079818323e-06	0.00484824774242459	mt-Rnr1
ENSMUSG00000051920	-1.63784507917685	6.26844447685506	25.2147411149536	4.28612976148338e-06	0.00484824774242459	Rspo2
ENSMUSG00000003123	1.47417194238714	6.93579314195477	25.0986168012299	4.47585605467228e-06	0.00488203999163378	Lipe
ENSMUSG00000034993	2.51829906569685	3.27327538852364	24.4220087963405	5.767971404605e-06	0.00607446947131177	Vat1
ENSMUSG00000067736	1.4515525248542	8.85516982234692	24.1041389724941	6.50271183934668e-06	0.00655141887156234	Gm10222
ENSMUSG00000041695	-2.15969291165758	3.78858880841826	24.0348313731197	6.67537832775993e-06	0.00655141887156234	Kcnj2
ENSMUSG00000024558	2.35674692700226	3.57551258755687	23.9610550924185	6.86439225598359e-06	0.00655141887156234	Mapk4
ENSMUSG00002076161	1.67123613977711	6.65004269396371	23.7123672546848	7.5433025516021e-06	0.00698121221904484	7SK
ENSMUSG00002075987	1.69915324316928	6.16194153064266	23.5349017069047	8.06993601105029e-06	0.00709094641385674	7SK
ENSMUSG00000052889	-1.3699869255963	6.49651033802587	23.4849447818157	8.22493608265927e-06	0.00709094641385674	Prkcb
ENSMUSG00000018102	-1.23989322000964	6.13350470545587	23.4320122971056	8.39252960926759e-06	0.00709094641385674	H2bc4
ENSMUSG00002076809	1.68777967618158	6.30233945322934	23.3165783049112	8.77037027172089e-06	0.00709094641385674	7SK
ENSMUSG00000012422	-1.26454172043568	7.52852946189382	23.3009792719103	8.82276165569418e-06	0.00709094641385674	Tmem167
ENSMUSG00000035834	-1.34259485022009	5.44873476862839	23.1875294675485	9.21366326051323e-06	0.00715811021561686	Polr3g
ENSMUSG00000065947	1.41956590820278	9.15802529144612	23.1182838785429	9.46101366629586e-06	0.00715811021561686	mt-Nd4l
ENSMUSG00000082280	5.28597141038785	1.47013110902213	23.0776193408696	9.60946003209755e-06	0.00715811021561686	Gm5847
ENSMUSG00000009216	3.19656476822171	2.43930012813543	22.698322917672	1.11156962178238e-05	0.0079598250073928	Fam163b
ENSMUSG00000057615	-2.09067507337513	3.78338415209653	22.6770732280322	1.12069832460591e-05	0.0079598250073928	Ldoc1
ENSMUSG00000095609	-6.37784038957026	1.34938921141367	22.7309185788753	1.20706111279637e-05	0.00837837578316225	Gm21188
ENSMUSG00000000632	-1.31164005212084	6.11170843515504	22.3678224665659	1.26268232061773e-05	0.00848778239581793	Sez6
ENSMUSG00000022351	-1.25925340843686	7.19819749576009	22.3318434536456	1.28036824435531e-05	0.00848778239581793	Sqle
ENSMUSG00000044377	-1.51729019747263	4.53071010993007	22.2424397867282	1.32543344086056e-05	0.00848778239581793	Gm13080
ENSMUSG00000065208	-5.276825529692	2.23307898665929	22.2258221971354	1.333988916536e-05	0.00848778239581793	Gm24616
ENSMUSG00000048865	-5.24832865433255	2.17164634020271	21.8342936903309	1.55298170572423e-05	0.00967951311724971	Arhgap30
ENSMUSG00000021596	-1.53967968372619	5.38515027165358	21.6416382321617	1.67407552938499e-05	0.0102255881485894	Mctp1
ENSMUSG00000033590	6.74146439528569	1.63327896734961	21.711381697061	1.77969992489099e-05	0.0106576108639403	Myo5c
ENSMUSG00000060860	1.97909633184714	3.95331120886304	21.1456411136748	2.03288916453536e-05	0.0118496621228395	Ube2s
ENSMUSG00000029088	-1.31175400592112	5.95145854747735	21.081875157921	2.08447708508414e-05	0.0118496621228395	Kcnip4
ENSMUSG00000096887	1.32265051225601	5.29408412269979	21.0688787167999	2.09515652609061e-05	0.0118496621228395	Gm20594
ENSMUSG00000020436	-1.21502041288595	7.83537434792192	21.0189418706305	2.13671993160574e-05	0.0118650115329401	Gabrg2
ENSMUSG00000047557	-1.28776062376871	6.01392922989344	20.8869157620629	2.25076646926022e-05	0.0122751176317279	Lxn
ENSMUSG00000118653	1.97308627461486	3.95617188556927	20.7407678041759	2.384382223882e-05	0.0126625596724133	Gm2296
ENSMUSG00000107414	-3.32754298237319	3.01490581790905	20.7189754586269	2.40499785288106e-05	0.0126625596724133	6330419E04Rik
ENSMUSG00000037742	1.33261715970222	5.10684174696586	20.6760045695942	2.4461904347349e-05	0.0126625596724133	Eef1a1
ENSMUSG00000076617	-1.5350196033835	6.48756135329004	20.5328489402899	2.58876589872438e-05	0.0131772498854902	Ighm
ENSMUSG00000041801	1.61045755796203	4.54067717056529	20.378858073305	2.75176342982879e-05	0.0136597398269049	Phlda3
ENSMUSG00002076348	1.60901188716994	5.47436900296047	20.3477604939781	2.78594857608186e-05	0.0136597398269049	7SK
ENSMUSG00000030718	1.27781834012347	5.7314045584738	20.3191995805763	2.81773225858685e-05	0.0136597398269049	Ppme1
ENSMUSG00000029840	-1.25342931533601	7.47705295367761	20.1737447499251	2.98551998748164e-05	0.014246994677762	Mtpn
ENSMUSG00000066189	2.05196700540516	3.29196679766624	19.6796422353362	3.63688300964169e-05	0.0170883144611487	Cacng3
ENSMUSG00000025403	1.6449482597593	4.12823668479471	19.6357939493206	3.70138151426387e-05	0.0171278625495656	Shmt2
ENSMUSG00000034683	-3.53515629134973	2.22739143211253	19.3988419303902	4.07099856106437e-05	0.0185570697094727	Ppp1r1c
ENSMUSG00000024747	-1.99677790311162	3.53524920740785	19.2570591818697	4.31023602034849e-05	0.0188696530337725	Aldh1a7
ENSMUSG00000101431	3.60624088017631	1.92380278671511	19.2257691447104	4.36496573648063e-05	0.0188696530337725	Gm7901
ENSMUSG00000052539	-1.19613910342283	6.03111509217469	19.2228332301682	4.37013774444786e-05	0.0188696530337725	Magi3
ENSMUSG00000052364	-1.29975353767943	6.28152604457677	19.2134495848591	4.38671086538702e-05	0.0188696530337725	B630019K06Rik
ENSMUSG00000112477	1.25148439540432	6.1907722449093	19.1292420186173	4.53837864753049e-05	0.0192509197603095	Gm48657
ENSMUSG00000049225	-1.06076339451543	7.39468966550717	19.0813519793273	4.6270451986223e-05	0.0193347625317419	Pdp1
ENSMUSG00000052305	1.91262552012425	5.08336035987879	19.0299466505198	4.72421753995564e-05	0.0193347625317419	Hbb-bs
ENSMUSG00000042524	1.33645866381586	4.9186518821403	19.0174971534948	4.74806715523604e-05	0.0193347625317419	Sun2
ENSMUSG00000061306	1.66005267759416	3.88350791964221	18.8289561669494	5.12488859909963e-05	0.0205946345664608	Slc38a10
ENSMUSG00002075041	1.62295290534866	4.55938101649396	18.7631426675087	5.26360209937204e-05	0.0208773599632366	7SK
ENSMUSG00000020886	-1.27817690679045	6.74655600111882	18.6350445464992	5.54484691896776e-05	0.0214699024175592	Dlg4
ENSMUSG00000025417	1.50192625971532	4.45772044556091	18.6311703841069	5.55359120849734e-05	0.0214699024175592	Pip4k2c
ENSMUSG00000062296	2.21901952213084	3.26856358508346	18.2105804229707	6.59318074264308e-05	0.0251702916326328	Trank1
ENSMUSG00000011179	1.0444454851324	6.5412637545835	18.0646558250273	6.99931984795199e-05	0.0261400969326647	Odc1
ENSMUSG00000022416	3.77083861231085	2.05667324236822	18.0580194566858	7.01839477580466e-05	0.0261400969326647	Cacna1i
ENSMUSG00000078870	-1.18850115197309	5.81217938244578	17.8083967398804	7.77640762023648e-05	0.028614369292728	Gm14410
ENSMUSG00000031197	-1.13196181913889	6.76368746855857	17.7759875119697	7.88086362880758e-05	0.0286535066770729	Vbp1
ENSMUSG00000031765	1.05941202310515	7.63694755286457	17.7408681818679	7.99569597999277e-05	0.0287290059911717	Mt1
ENSMUSG00000001334	1.13894737041604	5.98189319128894	17.690388587863	8.16379640012249e-05	0.0289919192855978	Fndc5
ENSMUSG00000062232	-1.22972804043893	5.56482213882585	17.6328845032854	8.35975567703402e-05	0.0293465859922179	Rapgef2
ENSMUSG00000045414	-1.36196133838764	4.48059219960159	17.5412777889052	8.68204798646313e-05	0.029937584349163	Dipk2a
ENSMUSG00000028530	-1.08178292899983	9.10667198881604	17.529569568609	8.72415771283031e-05	0.029937584349163	Jak1
ENSMUSG00000000296	-0.9982616254969	7.13290061371504	17.3978682835678	9.21266927376833e-05	0.0310194070343349	Tpd52l1
ENSMUSG00000031286	6.45009005631658	1.41090552997429	17.5334538831625	9.2762996527645e-05	0.0310194070343349	Glt28d2
ENSMUSG00000026675	-1.1149686492426	5.5060364122656	17.3636651647887	9.34411265891364e-05	0.0310194070343349	Hsd17b7
ENSMUSG00000029816	4.61317051374881	1.52554125580023	17.1760351779628	0.000101005512658661	0.033169993140948	Gpnmb
ENSMUSG00000018425	-1.57925610339605	4.26387657165608	17.0653399696905	0.000105763114734077	0.0343628860329089	Dhx40
ENSMUSG00000040856	3.26467483001553	2.35695282041494	17.0264266732834	0.000107490221614475	0.0345564090350281	Dlk1
ENSMUSG00000073940	1.98200297562269	4.55652241367972	16.8997388868012	0.000113318244091533	0.0360505467999948	Hbb-bt
ENSMUSG00000000355	-1.09670968750482	7.22033066487444	16.8375352840841	0.000116298682794698	0.0365834592173755	Mcts1
ENSMUSG00000061482	1.79211775999294	4.04997657481164	16.8151903008861	0.000117389050892335	0.0365834592173755	H4c4
ENSMUSG00000060935	-1.20857407509726	5.32481921278484	16.7791906159384	0.000119168055163384	0.0367627431590396	Tmem263
ENSMUSG00000049723	6.29754224902722	1.21240737180485	16.8470704262003	0.000122883687353829	0.0375299069547328	Mmp12
ENSMUSG00000115783	1.48984447180005	7.31569376538672	16.6613712856977	0.000125188169663263	0.0378551672246109	Bc1
ENSMUSG00000029219	-1.00995248928071	8.72394304442961	16.5613259355993	0.000130547245593753	0.0382556100066729	Slc10a4
ENSMUSG00000030669	-1.25507321198167	10.4583472051317	16.5587340977455	0.000130689198366466	0.0382556100066729	Calca
ENSMUSG00000060204	-0.969614459465834	7.00547931734766	16.5476977280586	0.000131295443662877	0.0382556100066729	Slc10a4-ps
ENSMUSG00000040010	1.34736488397929	4.67587340331649	16.4994288479553	0.000133981367146489	0.0382556100066729	Slc7a5
ENSMUSG00000098051	2.24057320206974	2.81738451556457	16.4779678157173	0.000135193789457402	0.0382556100066729	Gm27032
ENSMUSG00000027187	-1.05011100169914	6.86657260094709	16.4645922189993	0.000135955177258295	0.0382556100066729	Cat
ENSMUSG00000066613	-1.04085422273288	6.72146672909925	16.4252453484698	0.000138220809046214	0.0382556100066729	Zfp932
ENSMUSG00000025969	-0.999742663667258	6.7946744476187	16.4169471481965	0.000138703602471917	0.0382556100066729	Nrp2
ENSMUSG00000051855	-1.05603813044903	7.10371591340709	16.4030717482699	0.000139514787405045	0.0382556100066729	Mest
ENSMUSG00000081113	-1.04891318025871	7.12327343393236	16.3781190610962	0.000140985965516303	0.0382556100066729	Gm7308
ENSMUSG00000086429	-1.24635065573896	4.82319874039367	16.3621164943865	0.000141937907975488	0.0382556100066729	Gt(ROSA)26Sor
ENSMUSG00000090015	-1.03071855510089	6.52822635498025	16.3597902792706	0.00014207684064009	0.0382556100066729	Gm15446
ENSMUSG00000015090	1.24091321735356	5.53590742143491	16.3295713918558	0.000143894516097895	0.0382556100066729	Ptgds
ENSMUSG00000027805	-1.2127194273412	9.76374656290748	16.3270242493995	0.000144048824556085	0.0382556100066729	Pfn2
ENSMUSG00002075524	1.40182410621473	5.16998720035986	16.2495198679951	0.000148827040384354	0.0391608371565044	ENSMUSG00002075524
ENSMUSG00000067189	-2.26135767420318	3.10387069446247	16.2305422053464	0.000150021870512132	0.0391608371565044	Gm7335
ENSMUSG00000001627	1.32874051066631	4.68168590683173	16.172184405102	0.00015375873861759	0.0394131718267186	Ifrd1
ENSMUSG00000024743	1.2972810969411	5.20053896652318	16.1620692201611	0.00015441619751398	0.0394131718267186	Syt7
ENSMUSG00000027602	1.01063908432676	7.31105291440521	16.1517090884531	0.000155092597772182	0.0394131718267186	Map1lc3a
ENSMUSG00000024335	1.12979424210087	5.73611194137872	16.1355984918045	0.000156150544875183	0.0394131718267186	Brd2
ENSMUSG00000027254	0.957133160892404	7.49994802333039	16.1101212271479	0.00015783887046309	0.0395127618263379	Map1a
ENSMUSG00000031604	-0.987461513288218	7.25250279098896	16.0549872983985	0.000161557564541314	0.0401148746232216	Msmo1
ENSMUSG00000114608	-5.76492975082869	0.938789860755421	16.1632232886851	0.000163106661818485	0.0401729077306318	Gm36161
ENSMUSG00000049872	-1.34667377243212	4.35216555186525	16.0030352560623	0.000165144764858023	0.0403494901082312	Calhm5
ENSMUSG00000045613	-1.02194082339793	7.62397118332692	15.8918083968896	0.000173105091146278	0.0419587507039561	Chrm2
ENSMUSG00000026771	-1.15766681191162	5.52580950256034	15.7886117241012	0.000180846553194759	0.0432691055129257	Spopl
ENSMUSG00000039617	-1.55284063714312	4.03530315818604	15.7635994580878	0.000182776359482796	0.0432691055129257	Gm7488
ENSMUSG00002075188	1.32067308918327	7.02423557073442	15.7497529153451	0.00018385384804921	0.0432691055129257	ENSMUSG00002075188
ENSMUSG00000042406	1.00573654503425	6.49353412513557	15.7456023407274	0.000184178111937407	0.0432691055129257	Atf4
ENSMUSG00000036502	-0.959195933949066	7.91545744684061	15.6602265194549	0.000190981259830967	0.0445248752404394	Tmem255a
ENSMUSG00000115516	3.79005550939676	1.59041540938602	15.6364837536567	0.000192919115074393	0.0446359294961139	Gm8341
ENSMUSG00000078903	-1.18129627935318	5.39301847710664	15.5779548455063	0.000197783724653335	0.0451193908614886	Gm14391
ENSMUSG00000027313	1.05869658555178	5.63060962174339	15.5758224505089	0.000197963340278297	0.0451193908614886	Chac1
ENSMUSG00000051185	-1.08123167639895	6.30196849607985	15.5403944199966	0.000200972379006085	0.0454659068683323	Fam174a
ENSMUSG00000025037	-1.28988218305569	4.57915914785889	15.4851121091535	0.000205762777402789	0.0462073601813131	Maoa
ENSMUSG00000079508	-1.21112037806005	7.28821776694868	15.3737976967822	0.000215771129633293	0.0478799234642974	Apoo
ENSMUSG00000045763	-1.06339648252659	6.31168898474341	15.3675651947194	0.000216346204710816	0.0478799234642974	Basp1
ENSMUSG00000060034	-2.17000120358589	2.90746268038924	15.3367789053963	0.000219210267720441	0.0479831971879125	Ctf2
ENSMUSG00000096449	1.02778301055807	6.68574010599635	15.3189972042675	0.000220882390570867	0.0479831971879125	Gm4076
ENSMUSG00000026977	-1.15014942193092	5.80843482980233	15.3121882874787	0.000221526171490641	0.0479831971879125	Marchf7
ENSMUSG00000090553	-1.0774250965311	7.25400847349602	15.2909889292616	0.000223543050779569	0.0480790726328086	Snrpe
ENSMUSG00000033161	-0.948467201174123	7.56272191841935	15.2652782460339	0.000226014705470742	0.0482707351033702	Atp1a1
ENSMUSG00000078877	-1.05650583244283	5.97470376160118	15.2297586475556	0.00022947602689739	0.048629554137902	Gm14295
ENSMUSG00000095193	-1.33438748295704	4.45952658548403	15.215516229963	0.000230879321240162	0.048629554137902	Gm20939
ENSMUSG00000001131	5.93686697713847	1.01817458125716	15.2998225241751	0.000234245142505544	0.0490005540908343	Timp1

## Sheet: Table_S9
DEGs in SOD1 vs. WT in SC at P112
	logFC	logCPM	F	PValue	FDR	symbol
SOD1	12.1857012061814	14.2945604782189	1134.60627440229	2.55971719582233e-70	7.81763228776098e-66	SOD1
ENSMUSG00000050359	12.0144832322053	7.48442566273189	628.040277726877	1.79288654511403e-54	2.73782739871638e-50	Sprr1a
ENSMUSG00000026628	6.84411300151375	4.65610288000075	174.307997207734	1.3107089005906e-26	1.33434535109792e-22	Atf3
ENSMUSG00000018589	4.94109202107356	6.1933611812799	135.853782724675	1.50320710514094e-22	9.38528573207597e-19	Glra2
ENSMUSG00000035373	9.53860838169561	3.64079852973555	137.215080605952	1.53650596445368e-22	9.38528573207597e-19	Ccl7
ENSMUSG00000022860	-2.99513945950729	8.52307482603022	112.505218759389	8.46080432156618e-20	4.30669041308255e-16	Chodl
ENSMUSG00000047261	2.88789770102379	5.79227316799817	104.032501209139	9.74711072820688e-19	4.25266441071666e-15	Gap43
ENSMUSG00000031239	-3.0387442441322	7.17548478380044	100.866370887585	2.48336868669661e-18	9.48057038255014e-15	Itm2a
ENSMUSG00000025351	3.67586030052831	4.60401808185863	95.5007092156748	1.24672115800325e-17	4.23067898739749e-14	Cd63
ENSMUSG00000030827	5.64902463899914	3.56352192182299	88.0880682466276	1.23225149231827e-16	3.76341928268922e-13	Fgf21
ENSMUSG00000024087	4.50197905445791	3.79928244778917	70.9540666728468	3.3214725043754e-14	9.22191743237536e-11	Cyp1b1
ENSMUSG00000005087	6.22174750013717	3.06332858104516	65.6426421729537	2.06857155623564e-13	5.26468699158273e-10	Cd44
ENSMUSG00000017417	-2.31153991157502	5.76497652348294	55.4057917874479	8.08564172893022e-12	1.89956603110198e-08	Plxdc1
ENSMUSG00000035385	4.98049044476502	3.09625167712871	54.6797249536826	1.05652325069959e-11	2.30480547140115e-08	Ccl2
ENSMUSG00000027907	3.83929338567134	3.58329646580551	53.7947847962854	1.46578632078407e-11	2.98443866820442e-08	S100a11
ENSMUSG00000003411	-1.92142785570733	7.83822591233594	53.4090632595469	1.69144970887669e-11	3.22866034742519e-08	Rab3b
ENSMUSG00000033161	-1.87940194971883	8.03875925520667	53.0514696752233	1.93209158819168e-11	3.47105936440953e-08	Atp1a1
ENSMUSG00000053398	3.68871835963699	3.61240235653967	50.471431030296	5.08343763691059e-11	8.61383061800451e-08	Phgdh
ENSMUSG00000015243	2.5066580394675	4.8002381326061	50.3317822910062	5.35878922569941e-11	8.61383061800451e-08	Abca1
ENSMUSG00000019890	2.16932083401334	6.0235931392171	50.0297080337935	6.00733220085428e-11	9.17349663731453e-08	Nts
ENSMUSG00000029188	3.24964612243373	7.28249689988539	49.5856360605084	7.10835770226135e-11	1.03379215516554e-07	Slc34a2
ENSMUSG00000025408	2.02749812100025	5.28294531849044	47.6225793730793	1.50321661358444e-10	2.08680629979465e-07	Ddit3
ENSMUSG00000024907	3.24357157982475	4.68505923161741	47.4909200514429	1.58111467857343e-10	2.09951406079614e-07	Gal
ENSMUSG00000085939	3.44035825155688	3.58404922670197	47.2922153995176	1.70651204004811e-10	2.17160767562955e-07	Cd63-ps
ENSMUSG00000071379	-1.66364858614747	7.38792174358433	44.0568585483781	5.98518420550071e-10	7.31174043280788e-07	Hpcal1
ENSMUSG00000024640	1.80346878503735	5.48389219111127	41.4697954291049	1.66036334892025e-09	1.95035219382206e-06	Psat1
ENSMUSG00000037771	1.99121858938204	5.43612617057039	41.0010460054257	2.00084646023246e-09	2.1903351356796e-06	Slc32a1
ENSMUSG00000017737	-1.80842908564932	6.07997764653728	40.9919652138541	2.00810005563108e-09	2.1903351356796e-06	Mmp9
ENSMUSG00000026837	-2.06711235421369	5.54355568110407	40.2543670428905	2.69601461874967e-09	2.83927525762875e-06	Col5a1
ENSMUSG00000035681	2.35831881663912	4.64186815579146	40.0469051108243	2.9295970886854e-09	2.98242748951803e-06	Kcnc2
ENSMUSG00000051855	-1.74831405616067	6.93296564960567	38.2522055907083	6.03750085308195e-09	5.94810688883793e-06	Mest
ENSMUSG00000030772	-1.52410404357757	7.51031021989193	37.7549921270935	7.38699360966177e-09	7.05019286977125e-06	Dkk3
ENSMUSG00000025582	2.27082911885627	4.60189282661519	37.2241127284716	9.16862456452908e-09	8.48542311591765e-06	Nptx1
ENSMUSG00000117521	2.30327491566044	4.30835063541347	35.8403320637283	1.61563114001783e-08	1.45126443080248e-05	Gm50024
ENSMUSG00000063632	2.01295047803085	4.52440486752042	34.2531984593217	3.11286444334235e-08	2.69763922723123e-05	Sox11
ENSMUSG00000030077	2.0668104448603	4.79810677146277	34.201957655683	3.17982424217689e-08	2.69763922723123e-05	Chl1
ENSMUSG00000020932	2.25057803998154	4.5092444133504	33.1331433362718	4.96462324854482e-08	4.09796104415695e-05	Gfap
ENSMUSG00000062257	1.54287929960127	5.63900374866689	32.9241585762461	5.41842167751527e-08	4.35484253823668e-05	Opcml
ENSMUSG00000000296	-1.47538114298582	6.85858488737341	31.6269863554716	9.3498915654545e-08	7.32192405898836e-05	Tpd52l1
ENSMUSG00000004791	-1.92368142076306	4.82225762466066	31.4444010848202	1.00999067883958e-07	7.71153133060988e-05	Pgf
ENSMUSG00000025789	-7.36835543445018	2.21393125683028	31.1559261918993	1.16340425779521e-07	8.66622669203011e-05	St8sia2
ENSMUSG00000076617	-1.71610363673342	5.64427501693371	30.6687034250069	1.40324675314507e-07	0.000102039426399532	Ighm
ENSMUSG00000021708	1.41599146062005	5.96978754355713	30.3720805363237	1.59198929630992e-07	0.000113071965345585	Rasgrf2
ENSMUSG00000049551	-3.21675166115647	3.46209248400875	29.3226928761697	2.49290002482801e-07	0.000173035590132437	Fzd9
ENSMUSG00000032532	-1.40080060503544	6.47571833154083	28.8871893744663	3.005647610385e-07	0.000203989963708374	Cck
ENSMUSG00000039883	2.6168486606606	3.7165462470991	28.6921680764168	3.26883221110942e-07	0.000215518202029867	Lrrc17
ENSMUSG00000024176	-3.01368440084135	3.61733022389275	28.6584594090183	3.31664172600888e-07	0.000215518202029867	Sox8
ENSMUSG00000005716	1.62368416492987	7.62078458269098	28.4364056471647	3.64984750903051e-07	0.000232229151611043	Pvalb
ENSMUSG00000030500	2.16049156278525	6.51953711588553	28.1816480673318	4.07429001410304e-07	0.000253944676164737	Slc17a6
ENSMUSG00000001473	1.6622831222295	5.01729000350117	28.123211214885	4.17852444001009e-07	0.000254837946473416	Tubb6
ENSMUSG00000064337	1.19509160948354	10.5621555313903	28.0809970745558	4.25550416494031e-07	0.000254837946473416	mt-Rnr1
ENSMUSG00000044103	-3.04240503328736	3.97691287911375	27.7588914262568	4.89238119663382e-07	0.000287342719473834	Il36g
ENSMUSG00000024942	-1.54149219036577	6.10760277824466	27.3742782463349	5.78123039752216e-07	0.000333140674661744	Capn1
ENSMUSG00000035686	-1.35194737175335	6.5918154483539	27.2866284127189	6.0057802131546e-07	0.000339671358314731	Thrsp
ENSMUSG00000038141	-1.79123905847772	4.90890022711656	27.2165760449607	6.1916054081698e-07	0.00034381421958348	Tmem181a
ENSMUSG00000024647	-1.58054543032178	5.46286962604645	27.0709720325916	6.5967571966735e-07	0.000354783187701059	Cbln2
ENSMUSG00000036905	3.30553820406562	2.75455554502436	27.0623858643195	6.62147333059179e-07	0.000354783187701059	C1qb
ENSMUSG00000031273	-7.14323002686064	2.03671821168705	27.001145057179	6.90410847758209e-07	0.000363548925885922	Col4a6
ENSMUSG00000049723	7.09112899273967	1.57284377521986	26.8149269399015	7.60233215476392e-07	0.000393530214133296	Mmp12
ENSMUSG00000020150	-1.97997054052571	4.5376792882775	26.66065555265	7.88958086485797e-07	0.000401592815322712	Gamt
ENSMUSG00000056427	-1.46998732243971	6.21699431730218	26.3640564708288	8.98206659641077e-07	0.000449707042493412	Slit3
ENSMUSG00000021057	1.84484317075432	4.61143211055665	26.1601946522224	9.82102465717259e-07	0.000483780506539852	Akap5
ENSMUSG00000045034	2.4452289508183	3.80486061331536	25.9130995852678	1.09455289960668e-06	0.000530614922331548	Ankrd34b
ENSMUSG00000112117	2.35157730565196	3.76229942060087	25.631526533252	1.23875942384534e-06	0.000591139868182196	Rmst
ENSMUSG00000111088	-2.1248137601546	4.90031947630549	25.4883332349679	1.31935913535953e-06	0.000619916113123315	9430081H08Rik
ENSMUSG00000011171	-1.52545818763077	5.47069131449325	25.2948301608512	1.43681923609417e-06	0.000649091087941025	Vipr2
ENSMUSG00000001131	4.6885587264439	2.15280144081533	25.2865734393485	1.44206131995861e-06	0.000649091087941025	Timp1
ENSMUSG00000031297	5.26252125942544	1.77687951355374	25.281626838738	1.44521115811498e-06	0.000649091087941025	Slc7a3
ENSMUSG00000045312	3.48742172527488	2.69287269283585	25.0998220383991	1.56596314307935e-06	0.000693131599315746	Lhfpl2
ENSMUSG00000045573	2.16347123651536	4.11974162305288	25.0103926090067	1.62907501344541e-06	0.000710765428366234	Penk
ENSMUSG00002075551	-2.49597502092504	4.27817663896517	24.9223526441498	1.69373267816331e-06	0.00072856746089839	ENSMUSG00002075551
ENSMUSG00000002233	3.21308692783987	2.93019745842425	24.8547289235102	1.74516312778431e-06	0.00074026426507862	Rhoc
ENSMUSG00000036815	-1.45953720237973	5.69834036784441	24.8001959524984	1.78779193883018e-06	0.000747958268545376	Dpp10
ENSMUSG00000024485	2.60505744077596	3.36171898143869	24.6103171967504	1.94465733990351e-06	0.00080259161916207	Slc4a9
ENSMUSG00000005611	-1.92356296709231	4.47517949359631	24.5240564101146	2.02047450508884e-06	0.000822764158132242	Irag1
ENSMUSG00002075524	-1.54752466214297	6.68453794278405	24.3465785366625	2.18605589823231e-06	0.000878478068262012	ENSMUSG00002075524
ENSMUSG00000063889	1.59594023364673	4.65609596550474	24.1940491223132	2.3393543884587e-06	0.000927873017895027	Crem
ENSMUSG00000064343	1.12550691769908	8.00868874000448	24.1380646858745	2.39832497661801e-06	0.000939067219370394	mt-Tq
ENSMUSG00000034336	1.19106593007969	8.52353302989397	24.083603528344	2.45714129756e-06	0.000949918384414935	Ina
ENSMUSG00000032006	-1.32410465947143	6.61041424561158	23.9028358652351	2.66308732397581e-06	0.00101444383234906	Pdgfd
ENSMUSG00000042115	1.93866155363756	4.44258153270663	23.8567986273607	2.71828596292671e-06	0.00101444383234906	Klhdc8a
ENSMUSG00000039728	1.43276073421333	7.28293414451472	23.8523378852224	2.72369582700706e-06	0.00101444383234906	Slc6a5
ENSMUSG00000044252	1.27508933749267	6.52357066414095	23.7856443150704	2.80589771717534e-06	0.00103246894193075	Osbpl1a
ENSMUSG00000059974	1.38279213938101	5.84494543604029	23.6750220691559	2.94784485615189e-06	0.00107146912357503	Ntm
ENSMUSG00000035642	-1.34691712561195	5.85249646378124	23.649173097266	2.98205283074809e-06	0.00107146912357503	Aamdc
ENSMUSG00002075188	-1.44171907089961	8.51693491253889	23.5025728239663	3.18384102822675e-06	0.00113067080050085	ENSMUSG00002075188
ENSMUSG00000058743	-1.21642241601224	6.95944365337701	23.4154085154846	3.31034568775879e-06	0.00116208353620507	Kcnj14
ENSMUSG00000027523	1.27245797103007	6.00176198742819	23.0805855744741	3.84572376762688e-06	0.0013325717147642	Gnas
ENSMUSG00000044734	2.27273554114969	3.48903356393419	23.0589156026878	3.88326782404026e-06	0.0013325717147642	Serpinb1a
ENSMUSG00000030905	6.84786061258949	1.37085232348317	22.8752292232821	4.31496164754087e-06	0.00146425826308384	Crym
ENSMUSG00000071234	-1.64172485202805	4.82726105125057	22.7176565266776	4.52619466597959e-06	0.00151160057296454	Syndig1l
ENSMUSG00000037428	1.10477686425383	7.69806209740356	22.7042961191621	4.55346101020719e-06	0.00151160057296454	Vgf
ENSMUSG00000036040	-3.60935254321709	2.78508496001773	22.5230499967315	4.94029625764648e-06	0.00162238266671808	Adamtsl2
ENSMUSG00000096146	2.00437874224866	3.96863329265889	22.4800825935997	5.0368034109206e-06	0.00163647886141411	Kcnj11
ENSMUSG00000037685	-1.20361941463538	6.98892791994153	21.9501331667658	6.39750235937636e-06	0.00205669599534435	Atp8a1
ENSMUSG00000038486	1.30304409599071	6.95461421430022	21.7931153848913	6.86851586351564e-06	0.00218511815612116	Sv2a
ENSMUSG00000000120	4.12822718806578	2.07695279264609	21.7077135808608	7.13935946888836e-06	0.00224786780968371	Ngfr
ENSMUSG00000024256	3.66326183246334	2.46878079708263	21.6793148263636	7.23181017454892e-06	0.00225374198511121	Adcyap1
ENSMUSG00000034683	-3.33978171879346	2.95004155383605	21.1026784736425	9.3966779188066e-06	0.00289882767998255	Ppp1r1c
ENSMUSG00000070366	-2.27523599576462	3.69067689330404	20.8102396186475	1.07361271065356e-05	0.00327892057960703	Plpp4
ENSMUSG00000091636	1.51967722430989	4.57769040555774	20.7848258869617	1.08613375932117e-05	0.00328431793499285	Akain1
ENSMUSG00000036502	-1.11421990706276	7.44487143975482	20.5067215989309	1.23326236742158e-05	0.00369265352582574	Tmem255a
ENSMUSG00000022454	-1.12484343726277	7.59053447205309	20.3923164369416	1.29953347235128e-05	0.00385330599796899	Nell2
ENSMUSG00000037196	-1.14777312404133	6.57566808335987	20.3277597683938	1.33851700697159e-05	0.0039307353759538	Pacrg
ENSMUSG00000055322	-1.12597746397307	7.78891574566534	20.2895090029954	1.36217466166892e-05	0.00395714582222815	Tns1
ENSMUSG00000007944	-1.59614468074707	4.86566987502513	20.2715568893394	1.37342410908675e-05	0.00395714582222815	Ttc9b
ENSMUSG00000024924	1.25834207056166	5.36374087325363	20.0040714935679	1.55269625599103e-05	0.0044318594723572	Vldlr
ENSMUSG00000028926	1.11871411744594	7.58513717179185	19.9033395858353	1.62622899311005e-05	0.00459876478505314	Cdk14
ENSMUSG00000074575	-1.92406560561163	4.07167736185939	19.8516663307687	1.6653152756778e-05	0.00466609117747483	Kcng1
ENSMUSG00000057615	-2.2123927640792	3.66800636167905	19.8170928856559	1.69199965001801e-05	0.0046977601192	Ldoc1
ENSMUSG00000030666	-1.11382324453428	8.66019549073568	19.7842803271088	1.71772740705063e-05	0.00472622637285885	Calcb
ENSMUSG00000002985	1.33336296588661	5.37272560670979	19.6922604987479	1.79202317531932e-05	0.00488662319619888	Apoe
ENSMUSG00000006519	6.57931215667674	1.12963504474882	19.6763768641468	1.83739126723e-05	0.0049659970524311	Cyba
ENSMUSG00000068523	1.45279858354782	4.72730465065125	19.5242685924689	1.93620368650957e-05	0.0051871576131306	Gng5
ENSMUSG00000001240	-1.37103165613857	5.22703608281675	19.4384813390541	2.01433159519624e-05	0.00534953923903377	Ramp2
ENSMUSG00000042406	1.05514420871756	6.54120150827855	19.3701178792049	2.07888392562359e-05	0.00542915577827976	Atf4
ENSMUSG00000078238	3.11422188552315	2.4939293351344	19.3690968039913	2.07986387498357e-05	0.00542915577827976	Gm12854
ENSMUSG00000036760	-1.0568621067383	8.70643356032471	19.2427880885263	2.2047852886274e-05	0.00570647012711606	Kcnk9
ENSMUSG00000021596	-1.43429030252252	5.02745673635584	19.2212057503088	2.22688256574844e-05	0.00571522860844731	Mctp1
ENSMUSG00000032338	2.11812302720406	3.49337851824441	18.8856761488107	2.60093345879501e-05	0.00661959239708821	Hcn4
ENSMUSG00000086919	-1.28240637068995	5.59334891746853	18.8451719244467	2.65022167476818e-05	0.0066892909230657	Gm11497
ENSMUSG00000070056	2.31646137839811	3.12928207850667	18.6836226402504	2.85645544454855e-05	0.00715073817475059	Mfhas1
ENSMUSG00000028464	2.39724138186107	3.22813486648239	18.6577347122894	2.89099184929427e-05	0.00717835626579646	Tpm2
ENSMUSG00000035632	1.41151667631883	4.81411813179032	18.5998762301639	2.96972448218797e-05	0.00731438350084701	Cnot3
ENSMUSG00000026259	-3.56059123023863	2.73433482197754	18.4561971929285	3.17481905429109e-05	0.00775697189896833	Ngef
ENSMUSG00000025648	-1.56538268331665	4.5070223127762	18.2269766931118	3.53233799531215e-05	0.00854979946148736	Pfkfb4
ENSMUSG00000035834	-1.35240152352173	5.27252711412807	18.196746667408	3.58245581598164e-05	0.00854979946148736	Polr3g
ENSMUSG00000107915	4.90787984616762	1.50886977210105	18.1962437607277	3.58329567162301e-05	0.00854979946148736	Gm44014
ENSMUSG00000103523	6.40260190699938	1.02243107676241	18.1037361901905	3.79888837497593e-05	0.00899394184962326	2210017I01Rik
ENSMUSG00000115725	-1.48348311044551	5.94143585593445	17.9551640717946	4.00990741568209e-05	0.00942050633710359	4930572G02Rik
ENSMUSG00000050556	-1.19752581689675	5.91489894972396	17.9305669231908	4.0562464081544e-05	0.00945662759934683	Kcnb1
ENSMUSG00000037742	1.17285401601677	5.87261367440496	17.8588417394837	4.19450913739925e-05	0.00970488663373565	Eef1a1
ENSMUSG00000030844	2.54376303488726	2.86964334371179	17.8355056056428	4.24052099741614e-05	0.00973757532196137	Rgs10
ENSMUSG00000050891	1.09159580533744	6.35773861827502	17.7704638562777	4.37149590270176e-05	0.00996342211674734	Tatdn1
ENSMUSG00000038642	2.08563643330752	3.37734619788352	17.7036187334565	4.51039918510882e-05	0.0102038593712895	Ctss
ENSMUSG00000025348	1.16294610276508	5.89401562496437	17.6486784988268	4.62792553497206e-05	0.0103927554237928	Itga7
ENSMUSG00000047496	1.96011645774852	3.51985220214396	17.6148383683725	4.70186298448785e-05	0.0104817224386309	Rnf152
ENSMUSG00000063628	3.52634827290948	2.03427273442832	17.5617893565529	4.8201998447578e-05	0.0106676611201991	Gm7665
ENSMUSG00000031727	6.43306474827809	1.01233404169585	17.542818665803	4.93412956576037e-05	0.0108176465339277	Pmfbp1
ENSMUSG00000048779	6.34061806936839	0.986024710975158	17.5321413057665	4.95881115467693e-05	0.0108176465339277	P2ry6
ENSMUSG00000042712	1.21782483877907	5.58475539432305	17.3915667934611	5.22080960130577e-05	0.0112844780623001	Tceal9
ENSMUSG00000026822	1.54528917595951	5.30054571493099	17.3810262579654	5.24670405306512e-05	0.0112844780623001	Lcn2
ENSMUSG00000031762	1.20736213540342	5.43967071695428	17.2767990462063	5.50990673547267e-05	0.0116463657293906	Mt2
ENSMUSG00000037362	6.33327515741744	1.02464973667845	17.3048479955034	5.51514260556893e-05	0.0116463657293906	Ccn3
ENSMUSG00000029167	1.33490980155605	5.09378313489433	17.269296549417	5.52936390675366e-05	0.0116463657293906	Ppargc1a
ENSMUSG00000026399	-1.14775100857829	6.12622105797238	17.2126483972759	5.67855464621106e-05	0.0118786806472556	Cd55
ENSMUSG00000001025	-3.68149842616902	2.86215619989164	17.1957269399586	5.72391036383038e-05	0.0118921051987581	S100a6
ENSMUSG00000024743	1.27005076249933	5.24361176152522	17.0634551634862	6.09141017357793e-05	0.0125701187913002	Syt7
ENSMUSG00000025163	-2.27855038316677	3.45689771676996	17.0282631763946	6.19317586908697e-05	0.0126361229023733	Cd7
ENSMUSG00000110126	3.22440651056271	2.29416957267056	17.0238210003504	6.2061439879375e-05	0.0126361229023733	Gm9347
ENSMUSG00000032318	-1.77211379201467	4.01966399812619	16.7740684228642	6.98159611112107e-05	0.0141208560814403	Isl2
ENSMUSG00000047557	-1.52399786568249	7.27899277653008	16.7583985656881	7.0334221875386e-05	0.0141320886203695	Lxn
ENSMUSG00000020866	-1.33621807112127	4.92527408925538	16.6857405903893	7.27890145937888e-05	0.0145297339523458	Cacna1g
ENSMUSG00000024621	3.73173470949608	1.88407190612396	16.5995810466246	7.58134478940364e-05	0.0150351851437128	Csf1r
ENSMUSG00000095620	6.30312354492838	1.02972759890356	16.45497631021	8.2236948265359e-05	0.0161990940924417	Csta2
ENSMUSG00000004100	-1.05160866375135	7.04351375703665	16.4146966752412	8.2743154396415e-05	0.0161990940924417	Ppan
ENSMUSG00000074345	-3.23346756437726	2.51513481325348	16.27086644845	8.85782780844206e-05	0.0172051869756343	Tnfaip8l3
ENSMUSG00000032303	-6.53988132606657	1.55551510255037	16.2738384708355	8.90088583265189e-05	0.0172051869756343	Chrna3
ENSMUSG00000092341	0.920697030381245	10.3283728286817	16.2291124928679	9.03495523934581e-05	0.0173545011298654	Malat1
ENSMUSG00000034891	1.01051633357455	6.59407231508723	16.2010425582754	9.15605835894533e-05	0.0174221866100409	Sncb
ENSMUSG00000037242	1.31686609027291	4.67167394025512	16.1945547534469	9.18428356706259e-05	0.0174221866100409	Clic4
ENSMUSG00000036570	-1.33125954587608	5.1113889693711	16.1125207186327	9.54892011586649e-05	0.0180020721764616	Fxyd1
ENSMUSG00000040213	2.62287486268093	2.69444673137266	16.01464554103	0.000100033429867082	0.0187430735065678	Kyat3
ENSMUSG00000036578	-1.00229611675627	9.64603981471361	15.9751855389898	0.000101927323876342	0.0189814780396791	Fxyd7
ENSMUSG00000042045	2.23431363170817	3.05807172616881	15.9588370136504	0.000102722648817777	0.0190136510154166	Sln
ENSMUSG00000035112	-1.75129856598313	3.97343287229971	15.9256368445475	0.000104357301826512	0.019199857560744	Wnk4
ENSMUSG00000020844	-1.80990246767453	3.86192608321872	15.8775112630863	0.000106774041686936	0.0193520943776645	Nxn
ENSMUSG00000031765	0.910514420971432	7.98974554849494	15.8730731437089	0.000106999766631506	0.0193520943776645	Mt1
ENSMUSG00000019848	-1.55590705370985	4.38498796282812	15.8713863281559	0.000107085686448554	0.0193520943776645	Popdc3
ENSMUSG00000029359	-0.981886075052055	7.05958001543406	15.8479860130615	0.000108284889940618	0.0194046754833553	Tesc
ENSMUSG00000032239	1.21683111476055	4.89226695085812	15.840964727009	0.000108647375909556	0.0194046754833553	Rp9
ENSMUSG00000078958	-3.08507379268641	2.69173945151386	15.7755169715205	0.000112086324825669	0.0198670326147973	Atp6ap1l
ENSMUSG00000066392	1.0006250860894	7.57326594159675	15.7670896006299	0.000112537135076125	0.0198670326147973	Nrxn3
ENSMUSG00000006356	-1.0759450886268	6.08790526879258	15.6973500699174	0.000116339433964871	0.0204202451305812	Crip2
ENSMUSG00000021219	-1.13368577550198	5.64255558309736	15.6419246007133	0.000119454572217317	0.0208472119433661	Rgs6
ENSMUSG00000100546	-3.21013086020245	2.60069033162303	15.5694626266046	0.000123655952669459	0.0214578207413519	Gm29483
ENSMUSG00000052684	1.08463033285555	5.46092871397952	15.5243409639421	0.000126347964044533	0.0218010913552773	Jun
ENSMUSG00000085447	-6.39306251352449	1.39820192209511	15.5045199371779	0.000128284523500859	0.0220108855743805	9530026F06Rik
ENSMUSG00000031734	-1.98701773279831	3.68631370816502	15.4207465370431	0.000132756964971961	0.0226510081966965	Irx3
ENSMUSG00000031962	-4.48666628447223	1.8445667121807	15.3722561328781	0.000135869867237922	0.0230533423072966	Cdh15
ENSMUSG00000062937	-1.05754846802332	6.06091370218446	15.3580922498648	0.000136793109727677	0.0230817589181932	Mtap
ENSMUSG00000031074	2.88638234501701	2.27754217728126	15.3216966031471	0.00013919493889641	0.0233579814771169	Fgf3
ENSMUSG00000029759	-3.57220136233576	2.33439517945814	15.2902596550334	0.000141304136419273	0.023582347707	Pon3
ENSMUSG00000040666	-0.996523209815833	6.6614029862746	15.1826794080286	0.000148771894864178	0.0246642439814237	Sh3bgr
ENSMUSG00000045314	5.07583371023876	1.11840097619417	15.173856128137	0.000149401955946543	0.0246642439814237	Sowahb
ENSMUSG00000000632	-0.995214212455781	6.54488728366161	15.1382132228472	0.000151975009908031	0.0248899686501603	Sez6
ENSMUSG00000030588	-1.43599707992476	4.44265208979598	15.1323962644667	0.000152399205578729	0.0248899686501603	Yif1b
ENSMUSG00000090610	-1.15059950600554	5.79497280698893	15.0888943796957	0.000155610068395566	0.0252791866961116	Gm3571
ENSMUSG00000060371	-0.941368897059032	7.58266910826653	14.9325902751698	0.000167727396935799	0.0270444694451989	Caln1
ENSMUSG00000051920	-1.16585972070986	5.61617452565817	14.9204004328819	0.000168711955049969	0.0270444694451989	Rspo2
ENSMUSG00000085184	2.35461609379375	2.9621977876865	14.9152085084311	0.000169133088767002	0.0270444694451989	4933439K11Rik
ENSMUSG00000039385	-0.998994365414204	6.57328962753624	14.8858616698173	0.00017153375123102	0.0272854807101384	Cdh6
ENSMUSG00000027254	0.900840113563865	7.76771026380618	14.8495379757422	0.00017455335564973	0.027621938004655	Map1a
ENSMUSG00000018470	1.30956676133221	4.91269373645991	14.7745375527377	0.000180960946474625	0.0283867798958615	Kcnab3
ENSMUSG00000048070	-6.30212042013981	1.3780149166889	14.7822594343252	0.000181245606879048	0.0283867798958615	Pirt
ENSMUSG00000037638	5.98400061182319	0.801085631369828	14.5641627877715	0.00020234586419353	0.0314565386182815	Zbtb42
ENSMUSG00000022548	-1.18331300134964	5.08633151041884	14.5367795601503	0.000202905540349086	0.0314565386182815	Apod
ENSMUSG00000024524	1.06915364855732	5.40355372525823	14.4740613854672	0.000209134685962605	0.032258497191838	Gnal
ENSMUSG00000027577	1.81899438034731	3.6616855942201	14.446266018475	0.000211957395141133	0.0323779920472528	Chrna4
ENSMUSG00000058975	0.963380703174856	6.74745730625298	14.4455592114321	0.000212029678447024	0.0323779920472528	Kcnc1
ENSMUSG00000024393	-1.72430607233871	4.01513193563668	14.4174307966634	0.000214926814506263	0.0326571136409741	Prrc2a
ENSMUSG00000027270	1.02532366540872	7.73230543062733	14.4010768581915	0.000216629758884639	0.0327529181489888	Lamp5
ENSMUSG00000015653	1.2930297771147	5.5761575383724	14.3797147948244	0.000218874965345364	0.03287784790364	Steap2
ENSMUSG00000020922	-1.40069569226695	5.37781744632193	14.3677255412724	0.000220145456923019	0.03287784790364	Lsm12
ENSMUSG00000032288	-1.17890945682052	5.08189011534917	14.3561462003568	0.00022137965602244	0.03287784790364	Imp3
ENSMUSG00000041695	-1.97943316960458	3.47167503168851	14.3525713391273	0.00022176211218198	0.03287784790364	Kcnj2
ENSMUSG00000027894	1.07734502877295	5.33334441901721	14.3234746289949	0.000224900211605392	0.033182016244639	Slc6a17
ENSMUSG00000029816	3.63977983242476	1.80674674974473	14.2453833540077	0.000233548393343264	0.0342923148129645	Gpnmb
ENSMUSG00000007041	-2.22309139184326	3.63786949899505	14.1724566504194	0.000241931116664739	0.0353531972921426	Clic1
ENSMUSG00000022857	-6.16615447005129	1.27203264978472	14.1635192126494	0.000244173281138406	0.0355109341868956	Tmprss15
ENSMUSG00000056306	5.9843481380986	0.762932964497432	14.1356657720956	0.000248726313566299	0.0360016603916034	Sertm1
ENSMUSG00000036390	1.28031756127641	4.47427260117415	14.0827038683648	0.000252671081025185	0.0361462065221557	Gadd45a
ENSMUSG00000020220	1.22844273122704	4.65548579722221	14.0753819841657	0.000253568423578205	0.0361462065221557	Vps13d
ENSMUSG00000039013	6.01238066384034	0.769457572564417	14.089702626049	0.000254307358945413	0.0361462065221557	Siglecf
ENSMUSG00000097620	-6.38320167490245	1.35370900504071	14.078156584984	0.000254459068212026	0.0361462065221557	4921514A10Rik
ENSMUSG00000019055	-1.25159171903149	4.83758512885719	14.0162466261929	0.000260936134959534	0.0368946782305515	Plod1
ENSMUSG00000027978	-1.19644769434208	5.00974017295142	13.9340532721513	0.000271541304324866	0.0380731876193768	Prss12
ENSMUSG00000026675	-1.07318662585857	5.44964743652668	13.9323600259635	0.000271764346322129	0.0380731876193768	Hsd17b7
ENSMUSG00000023249	1.40472218307055	4.12181071865391	13.8627967705495	0.000281091097582689	0.0392000146633466	Parp3
ENSMUSG00000026468	-1.38479282339559	4.47267906367821	13.8261394081432	0.000286136816771747	0.0397222932773905	Lhx4
ENSMUSG00000036896	3.04097763995124	2.01647332204311	13.7928495801673	0.000290799124725778	0.0401868600373303	C1qc
ENSMUSG00000056214	4.02691841423915	1.42838965722794	13.7441285142205	0.000297762867911262	0.0409638547246751	Pard6g
ENSMUSG00000094152	4.95202838742042	1.04535895269623	13.7102079891772	0.000302711506853817	0.0414579019319391	Slc6a16
ENSMUSG00000030717	2.39291560509267	2.78007513500786	13.695782421773	0.000304841420240577	0.0414707589864981	Nupr1
ENSMUSG00000036864	2.30052593419602	2.74942294583244	13.6912005249328	0.000305521128056124	0.0414707589864981	Proser3
ENSMUSG00000070498	-1.1771618184005	5.03440483492167	13.6415901359142	0.000312980515858054	0.0422953005965524	Tmem132b
ENSMUSG00000015002	0.993744611608692	6.96611602607747	13.5722186955718	0.000323724260801174	0.0434991870922185	Efr3a
ENSMUSG00000031799	1.41269124270907	4.03220538630213	13.5656678122584	0.00032475808505429	0.0434991870922185	Tpm4
ENSMUSG00000058665	2.79626777756268	2.25345348309979	13.5568058067849	0.000326162006617924	0.0434991870922185	En1
ENSMUSG00000110016	-6.08209025239315	1.14266715276784	13.4704102972686	0.000341707830935795	0.0453743428896091	Gm20751
ENSMUSG00000021337	-6.08201643228603	1.20706825129989	13.4033544045707	0.000353046303284207	0.0466770006433028	Scgn
ENSMUSG00000101609	0.852509503463593	7.90473780406146	13.3744352131114	0.000356471128029258	0.0469266582807826	Kcnq1ot1
ENSMUSG00000091931	-1.28296021169939	4.78924068076643	13.3434623397678	0.00036189766037494	0.0474365512682878	Gon7
ENSMUSG00000118661	4.9017702386276	1.20524896064619	13.2771461598982	0.000373802024321527	0.0487875539521528	Muc6
