# Supplementary material for: Transcriptional modulation unique to vulnerable motor neurons predicts ALS across species and SOD1 mutations
Source: Genome Res. 2025 Sep;35(9):1975–91. doi: 10.1101/gr.279501.124 (PMC12400948; doi:10.1101/gr.279501.124)
Supplement: Supplement 3 [file Supplemental_Table_S10-S18.xlsx]

## Sheet: Info
Enrichment analysis
Fisher test (Overlap based analysis)
GO_term	Name of the Gene Ontology term
Overlap	Number of overlapping genes between input list and GO term
overlap_genes	List of overlapping gene symbols
Pvalue	P-value from Fisher’s exact test
FDR	BH-adjusted P-value (FDR)
FGSEA (Per Gene Analysis)
GO_term	Name of the Gene Ontology term
pval	Raw P-value from gene set enrichment
padj	BH-adjusted P-value (FDR)
log2err	Log2 error estimate from the enrichment score permutation
ES	Enrichment Score (raw)
NES	Normalized Enrichment Score (adjusted for gene set size)
size	Number of genes in the gene set
Anubix (Network Analysis)
GO_term	Gene Ontology term name
obv_links	Observed network links between input genes and GO term genes
exp_mean	Expected number of links under the null model
overlap	Number of overlapping genes between input list and GO term
Pvalue	P-value from network enrichment analysis
FDR	BH-adjusted P-value (FDR)

## Sheet: Table_S10
Pathways enriched with Fisher in CN10 at P112
GO_term	Overlap	overlap_genes	Pvalue	FDR
GOBP_ADENYLATE_CYCLASE_ACTIVATING_G_PROTEIN_COUPLED_RECEPTOR_SIGNALING_PATHWAY	4	ENSMUSG00000000394,ENSMUSG00000019772,ENSMUSG00000030669,ENSMUSG00000039942	5.4716831155917985e-5	0.08508467244745246

## Sheet: Table_S11
Pathways enriched with FGSEA in CN10 at P112
GO_term	pval	padj	log2err	ES	NES	size
GOBP_ADENYLATE_CYCLASE_ACTIVATING_G_PROTEIN_COUPLED_RECEPTOR_SIGNALING_PATHWAY	0.0023913878875458706	0.05231695663900149	0.4317076958033464	-0.364088504694301	-1.560201986653103	131
GOBP_ION_TRANSMEMBRANE_TRANSPORT	2.0747331762769898e-5	0.002560124240308304	0.5756102610711286	-0.2679668395451488	-1.3847154282133614	873
GOBP_REGULATION_OF_MEMBRANE_POTENTIAL	6.738572707379613e-4	0.02424609593581691	0.47727081536286214	-0.28885036272617304	-1.4127130831052903	427
GOBP_CELL_ACTIVATION	2.5038532307700387e-6	6.992339601297802e-4	0.6272567397185284	-0.2758802539668326	-1.428899643473056	899

## Sheet: Table_S12
Pathways enriched with Anubix in CN10 at P112
GO_term	obv_links	exp_mean	overlap	Pvalue	FDR
GOBP_ION_TRANSMEMBRANE_TRANSPORT	46	9.11	2	1.31143587177476e-5	0.03606225963252832
GOBP_REGULATION_OF_MEMBRANE_POTENTIAL	33	5.837	1	5.00617399520831e-5	0.03826719401937232
GOBP_CELL_ACTIVATION	34	8.7905	3	1.65735388620019e-4	0.07038229503396808

## Sheet: Table_S13
Pathways enriched with Fisher in CN12 at P112
GO_term	Overlap	overlap_genes	Pvalue	FDR
GOBP_POSITIVE_REGULATION_OF_CELL_DEATH	16	ENSMUSG00000000120,ENSMUSG00000005087,ENSMUSG00000024803,ENSMUSG00000024907,ENSMUSG00000025473,ENSMUSG00000026628,ENSMUSG00000026834,ENSMUSG00000030102,ENSMUSG00000030717,ENSMUSG00000035385,ENSMUSG00000036390,ENSMUSG00000037742,ENSMUSG00000039328,ENSMUSG00000041736,ENSMUSG00000047139,ENSMUSG00000049796	3.031276585418931e-7	3.928029241938698e-4
GOBP_INFLAMMATORY_RESPONSE	15	ENSMUSG00000001131,ENSMUSG00000005087,ENSMUSG00000022548,ENSMUSG00000024907,ENSMUSG00000025473,ENSMUSG00000029819,ENSMUSG00000030669,ENSMUSG00000030717,ENSMUSG00000035373,ENSMUSG00000035385,ENSMUSG00000044734,ENSMUSG00000047139,ENSMUSG00000049796,ENSMUSG00000064246,ENSMUSG00000075316	5.920570320274275e-6	0.002529157678353301
GOBP_RESPONSE_TO_WOUNDING	12	ENSMUSG00000000120,ENSMUSG00000001131,ENSMUSG00000005087,ENSMUSG00000022324,ENSMUSG00000027611,ENSMUSG00000028583,ENSMUSG00000035385,ENSMUSG00000041959,ENSMUSG00000042834,ENSMUSG00000047139,ENSMUSG00000047261,ENSMUSG00000086629	1.8559200616757866e-5	0.005742765686486299
GOBP_REGULATION_OF_LOCOMOTION	17	ENSMUSG00000000120,ENSMUSG00000001131,ENSMUSG00000002233,ENSMUSG00000020963,ENSMUSG00000022548,ENSMUSG00000025351,ENSMUSG00000025473,ENSMUSG00000026728,ENSMUSG00000026834,ENSMUSG00000027907,ENSMUSG00000028583,ENSMUSG00000028963,ENSMUSG00000035373,ENSMUSG00000035385,ENSMUSG00000036390,ENSMUSG00000050335,ENSMUSG00000079523	1.9204103903362542e-5	0.005742765686486299
GOBP_LEUKOCYTE_MIGRATION	9	ENSMUSG00000022548,ENSMUSG00000025348,ENSMUSG00000025473,ENSMUSG00000029304,ENSMUSG00000030669,ENSMUSG00000035373,ENSMUSG00000035385,ENSMUSG00000047139,ENSMUSG00000050335	2.5756712500550074e-4	0.039266360723877805
GOBP_REGULATION_OF_HORMONE_SECRETION	9	ENSMUSG00000021647,ENSMUSG00000024907,ENSMUSG00000026834,ENSMUSG00000028963,ENSMUSG00000029304,ENSMUSG00000030898,ENSMUSG00000041736,ENSMUSG00000049796,ENSMUSG00000063632	5.7791890636278584e-5	0.013215645579325471
GOBP_NEGATIVE_REGULATION_OF_IMMUNE_SYSTEM_PROCESS	12	ENSMUSG00000005087,ENSMUSG00000021647,ENSMUSG00000022548,ENSMUSG00000023249,ENSMUSG00000024907,ENSMUSG00000029819,ENSMUSG00000030669,ENSMUSG00000035385,ENSMUSG00000039899,ENSMUSG00000047139,ENSMUSG00000050335,ENSMUSG00000063632	5.579557185564003e-6	0.002529157678353301
GOBP_REGULATION_OF_ANATOMICAL_STRUCTURE_MORPHOGENESIS	14	ENSMUSG00000000120,ENSMUSG00000002233,ENSMUSG00000005087,ENSMUSG00000025348,ENSMUSG00000026728,ENSMUSG00000028583,ENSMUSG00000028963,ENSMUSG00000035373,ENSMUSG00000035385,ENSMUSG00000036390,ENSMUSG00000041959,ENSMUSG00000050335,ENSMUSG00000064246,ENSMUSG00000069662	3.864478762140854e-4	0.05564133773267619
GOBP_REGULATION_OF_CELL_ADHESION	14	ENSMUSG00000005087,ENSMUSG00000022548,ENSMUSG00000025351,ENSMUSG00000025473,ENSMUSG00000028583,ENSMUSG00000029304,ENSMUSG00000029819,ENSMUSG00000030669,ENSMUSG00000033454,ENSMUSG00000035385,ENSMUSG00000039899,ENSMUSG00000041959,ENSMUSG00000047139,ENSMUSG00000050335	4.8435735473380805e-5	0.012147994945339864
GOBP_POSITIVE_REGULATION_OF_CELL_ADHESION	11	ENSMUSG00000005087,ENSMUSG00000025351,ENSMUSG00000025473,ENSMUSG00000028583,ENSMUSG00000029304,ENSMUSG00000029819,ENSMUSG00000030669,ENSMUSG00000033454,ENSMUSG00000035385,ENSMUSG00000041959,ENSMUSG00000047139	7.225092305967719e-5	0.015604192410805283
GOBP_POSITIVE_REGULATION_OF_CELL_POPULATION_PROLIFERATION	19	ENSMUSG00000000120,ENSMUSG00000001131,ENSMUSG00000006517,ENSMUSG00000011179,ENSMUSG00000020963,ENSMUSG00000026628,ENSMUSG00000026728,ENSMUSG00000027670,ENSMUSG00000028963,ENSMUSG00000029819,ENSMUSG00000030102,ENSMUSG00000030898,ENSMUSG00000035385,ENSMUSG00000041736,ENSMUSG00000047139,ENSMUSG00000048776,ENSMUSG00000049796,ENSMUSG00000050335,ENSMUSG00000063632	3.8557791857816024e-7	4.282669024207423e-4
GOBP_NEGATIVE_REGULATION_OF_CELL_POPULATION_PROLIFERATION	14	ENSMUSG00000000120,ENSMUSG00000003271,ENSMUSG00000005087,ENSMUSG00000022548,ENSMUSG00000024907,ENSMUSG00000026834,ENSMUSG00000027792,ENSMUSG00000028583,ENSMUSG00000030717,ENSMUSG00000035385,ENSMUSG00000041736,ENSMUSG00000047139,ENSMUSG00000050335,ENSMUSG00000063632	2.9638320559816186e-5	0.008229926512591816
GOBP_REGULATION_OF_CELL_DEATH	24	ENSMUSG00000000120,ENSMUSG00000001131,ENSMUSG00000005087,ENSMUSG00000024803,ENSMUSG00000024907,ENSMUSG00000025473,ENSMUSG00000026628,ENSMUSG00000026834,ENSMUSG00000028367,ENSMUSG00000028583,ENSMUSG00000029304,ENSMUSG00000029819,ENSMUSG00000030077,ENSMUSG00000030102,ENSMUSG00000030717,ENSMUSG00000035385,ENSMUSG00000036390,ENSMUSG00000037742,ENSMUSG00000039328,ENSMUSG00000041736,ENSMUSG00000047139,…	2.3930853660719e-6	0.0015610413860461837
GOBP_NEGATIVE_REGULATION_OF_CELL_DEATH	15	ENSMUSG00000000120,ENSMUSG00000001131,ENSMUSG00000005087,ENSMUSG00000025473,ENSMUSG00000028367,ENSMUSG00000028583,ENSMUSG00000029304,ENSMUSG00000029819,ENSMUSG00000030077,ENSMUSG00000030102,ENSMUSG00000030717,ENSMUSG00000035385,ENSMUSG00000049796,ENSMUSG00000050335,ENSMUSG00000063632	4.26744496359391e-4	0.05820944665253097
GOBP_ERK1_AND_ERK2_CASCADE	8	ENSMUSG00000005087,ENSMUSG00000026628,ENSMUSG00000029819,ENSMUSG00000030898,ENSMUSG00000035373,ENSMUSG00000035385,ENSMUSG00000037060,ENSMUSG00000064246	8.947183604253248e-4	0.09797796130009717
GOBP_HOMEOSTATIC_PROCESS	27	ENSMUSG00000000120,ENSMUSG00000005087,ENSMUSG00000015243,ENSMUSG00000020963,ENSMUSG00000021647,ENSMUSG00000021803,ENSMUSG00000025473,ENSMUSG00000027533,ENSMUSG00000028222,ENSMUSG00000028367,ENSMUSG00000028963,ENSMUSG00000029188,ENSMUSG00000029304,ENSMUSG00000030102,ENSMUSG00000030666,ENSMUSG00000030669,ENSMUSG00000030898,ENSMUSG00000031762,ENSMUSG00000035385,ENSMUSG00000037428,ENSMUSG00000041736,…	6.332653666529928e-8	1.7891147494247944e-4
GOBP_CELL_MOTILITY	25	ENSMUSG00000000120,ENSMUSG00000001131,ENSMUSG00000002233,ENSMUSG00000005087,ENSMUSG00000022324,ENSMUSG00000022548,ENSMUSG00000025348,ENSMUSG00000025351,ENSMUSG00000025473,ENSMUSG00000026728,ENSMUSG00000026834,ENSMUSG00000027907,ENSMUSG00000028583,ENSMUSG00000028963,ENSMUSG00000029304,ENSMUSG00000030077,ENSMUSG00000030669,ENSMUSG00000035373,ENSMUSG00000035385,ENSMUSG00000036390,ENSMUSG00000041736,…	5.888282860925953e-7	5.722674905462411e-4

## Sheet: Table_S14
Pathways enriched with FGSEA in CN12 at P112
GO_term	pval	padj	log2err	ES	NES	size
GOBP_POSITIVE_REGULATION_OF_CELL_DEATH	1.1335907371064016e-5	0.011883679449619084	0.5933254763964051	0.3254809817792985	1.570172518763677	629
GOBP_INFLAMMATORY_RESPONSE	1.4611592925831328e-8	7.752911206446103e-5	0.7477396631498854	0.36627068484154657	1.7616814225282877	600
GOBP_RESPONSE_TO_WOUNDING	3.8552550674322914e-4	0.05799375906602893	0.49849310876659025	0.3199348317207085	1.4966827075969957	433
GOBP_REGULATION_OF_LOCOMOTION	3.940735607107067e-5	0.015778213881269588	0.557332238758646	0.28887153230886065	1.4346597716563112	981
GOBP_LEUKOCYTE_MIGRATION	3.9347443015021514e-4	0.05799375906602893	0.49849310876659025	0.3491389078317956	1.5761431848696181	308
GOBP_REGULATION_OF_HORMONE_SECRETION	8.366571089336865e-4	0.0845890733120187	0.47727081536286214	0.35741916611586644	1.5903062762321523	264
GOBP_NEGATIVE_REGULATION_OF_IMMUNE_SYSTEM_PROCESS	1.6073003866538878e-4	0.035534732714939704	0.5188480777437918	0.34185138679253296	1.5838881041131279	384
GOBP_REGULATION_OF_ANATOMICAL_STRUCTURE_MORPHOGENESIS	5.522734786500209e-4	0.07113734139356322	0.47727081536286214	0.27244900531830407	1.3462638464103889	920
GOBP_REGULATION_OF_CELL_ADHESION	8.049700359757662e-4	0.0845890733120187	0.47727081536286214	0.2890934390849811	1.4019810353415234	706
GOBP_POSITIVE_REGULATION_OF_CELL_ADHESION	7.591075465486434e-5	0.024689894493017533	0.5384340963099162	0.33585401379668434	1.567423042151797	437
GOBP_REGULATION_OF_CELL_ADHESION	8.049700359757662e-4	0.0845890733120187	0.47727081536286214	0.2890934390849811	1.4019810353415234	706
GOBP_POSITIVE_REGULATION_OF_CELL_ADHESION	7.591075465486434e-5	0.024689894493017533	0.5384340963099162	0.33585401379668434	1.567423042151797	437
GOBP_CELL_ACTIVATION	1.083495138567919e-4	0.027144251640889946	0.5384340963099162	0.28635535805995527	1.4137473099051387	899
GOBP_SMALL_MOLECULE_BIOSYNTHETIC_PROCESS	3.4007548206281925e-5	0.01525505723907086	0.557332238758646	0.34319021003689076	1.6232960360374415	474
GOBP_APOPTOTIC_SIGNALING_PATHWAY	5.76485499928856e-4	0.07113734139356322	0.47727081536286214	0.2913910164479683	1.399077519021723	595
GOBP_REGULATION_OF_INFLAMMATORY_RESPONSE	2.515847081383971e-4	0.04767530219222625	0.49849310876659025	0.38342589624261536	1.7166870774730822	287
GOBP_RESPONSE_TO_CYTOKINE	0.00069915746024042135	0.07785959133354813	0.47727081536286214	0.28152037819202386	1.3728087252482952	755
GOBP_POSITIVE_REGULATION_OF_DEFENSE_RESPONSE	0.0010194413695159092	0.08848538744445368	0.45505986738722953	0.36386153046041037	1.610260431728892	245
GOBP_NEGATIVE_REGULATION_OF_PROTEIN_SECRETION	7.990616206102881e-4	0.0845890733120187	0.47727081536286214	0.477651600589212	1.7632275527500878	72
GOBP_POSITIVE_REGULATION_OF_CELL_POPULATION_PROLIFERATION	1.4201035434549609e-5	0.011883679449619084	0.5933254763964051	0.30195520276424936	1.4829397469828964	859
GOBP_NEGATIVE_REGULATION_OF_CELL_POPULATION_PROLIFERATION	3.91075690019546e-4	0.05799375906602893	0.49849310876659025	0.29994345827471136	1.449277198015586	661

## Sheet: Table_S15
Pathways enriched with Anubix in CN12 at P112
GO_term	obv_links	exp_mean	overlap	Pvalue	FDR
GOBP_POSITIVE_REGULATION_OF_CELL_DEATH	454	352.999	12	0.00178887978590874	0.047046806708830005
GOBP_INFLAMMATORY_RESPONSE	228	175.578	9	0.00310693009166334	0.06101381448362665
GOBP_RESPONSE_TO_WOUNDING	261	158.6575	7	0.00125209363484987	0.04115462002343408
GOBP_REGULATION_OF_LOCOMOTION	577	388.479	10	0.00221336312388197	0.052816496068627934
GOBP_LEUKOCYTE_MIGRATION	185	107.803	5	5.08510099723835e-5	0.013179387883591532
GOBP_REGULATION_OF_HORMONE_SECRETION	135	88.5525	4	0.00272919415780383	0.05708857415447939
GOBP_NEGATIVE_REGULATION_OF_IMMUNE_SYSTEM_PROCESS	155	113.5575	7	0.00134998781870648	0.04172789128358308
GOBP_REGULATION_OF_ANATOMICAL_STRUCTURE_MORPHOGENESIS	551	372.4685	10	0.0101483515842072	0.09877134659811199
GOBP_REGULATION_OF_CELL_ADHESION	386	280.1855	9	0.00840503773110873	0.09125985663590996
GOBP_POSITIVE_REGULATION_OF_CELL_ADHESION	259	190.5415	7	0.00943618277581712	0.09568165985884104
GOBP_REGULATION_OF_CELL_ADHESION	386	280.1855	9	0.00840503773110873	0.09125985663590996
GOBP_POSITIVE_REGULATION_OF_CELL_ADHESION	259	190.5415	7	0.00943618277581712	0.09568165985884104
GOBP_CELL_ACTIVATION	456	351.088	8	0.00422740985428301	0.06577073562428817
GOBP_SMALL_MOLECULE_BIOSYNTHETIC_PROCESS	392	266.3155	7	0.00386542679695839	0.06490068325542474
GOBP_APOPTOTIC_SIGNALING_PATHWAY	447	380.393	7	0.00890446453803601	0.09359340301022402
GOBP_REGULATION_OF_INFLAMMATORY_RESPONSE	109	79.1225	4	0.00226743327181073	0.05317197939709204
GOBP_RESPONSE_TO_CYTOKINE	456	382.2365	4	0.00608632933210146	0.07733301517555596
GOBP_POSITIVE_REGULATION_OF_DEFENSE_RESPONSE	105	82.341	2	0.00810207746049644	0.09003984937116173
GOBP_NEGATIVE_REGULATION_OF_PROTEIN_SECRETION	53	24.761	1	1.62310053720934e-6	0.0016502125760749656
GOBP_REGULATION_OF_CELL_DEATH	1175	957.9355	17	6.25513577551913e-4	0.03135722592401449
GOBP_NEGATIVE_REGULATION_OF_CELL_DEATH	767	615.6725	9	9.69956243021511e-4	0.037231643979535926
GOBP_ERK1_AND_ERK2_CASCADE	192	122.481	5	0.00133194689010442	0.04172789128358308
GOBP_HOMEOSTATIC_PROCESS	836	620.8965	15	0.00181384417902292	0.04722740102202914
GOBP_CELL_MOTILITY	804	554.669	17	0.00331396428759788	0.06173977908636897

## Sheet: Table_S16
Pathways enriched with Fisher in SC at P112
GO_term	Overlap	overlap_genes	Pvalue	FDR
GOBP_NEGATIVE_REGULATION_OF_NEURON_DEATH	15	ENSMUSG00000000120,ENSMUSG00000002985,ENSMUSG00000026822,ENSMUSG00000029167,ENSMUSG00000029816,ENSMUSG00000030077,ENSMUSG00000030827,ENSMUSG00000031765,ENSMUSG00000034891,ENSMUSG00000035385,ENSMUSG00000042258,ENSMUSG00000042406,ENSMUSG00000049551,ENSMUSG00000052684,ENSMUSG00000058665	2.29007982440185e-6	3.359503893344224e-4
GOBP_POSITIVE_REGULATION_OF_ERK1_AND_ERK2_CASCADE	14	ENSMUSG00000002985,ENSMUSG00000005087,ENSMUSG00000024256,ENSMUSG00000024621,ENSMUSG00000029816,ENSMUSG00000030827,ENSMUSG00000032006,ENSMUSG00000035373,ENSMUSG00000035385,ENSMUSG00000048779,ENSMUSG00000052684,ENSMUSG00000062209,ENSMUSG00000070056,ENSMUSG00000074345	2.2505487574337986e-6	3.359503893344224e-4
GOBP_POSITIVE_REGULATION_OF_TRANSPORT	36	ENSMUSG00000002985,ENSMUSG00000003411,ENSMUSG00000006519,ENSMUSG00000015243,ENSMUSG00000020866,ENSMUSG00000021057,ENSMUSG00000021062,ENSMUSG00000022454,ENSMUSG00000024256,ENSMUSG00000024743,ENSMUSG00000024907,ENSMUSG00000025351,ENSMUSG00000026473,ENSMUSG00000026822,ENSMUSG00000027523,ENSMUSG00000029359,ENSMUSG00000030827,ENSMUSG00000032532,ENSMUSG00000035112,ENSMUSG00000035385,ENSMUSG00000035681,…	1.539940485160692e-8	4.605014335432454e-6
GOBP_RESPONSE_TO_WOUNDING	16	ENSMUSG00000000120,ENSMUSG00000001131,ENSMUSG00000002985,ENSMUSG00000005087,ENSMUSG00000020932,ENSMUSG00000024743,ENSMUSG00000025408,ENSMUSG00000026837,ENSMUSG00000027523,ENSMUSG00000030579,ENSMUSG00000035385,ENSMUSG00000046223,ENSMUSG00000047261,ENSMUSG00000049723,ENSMUSG00000052684,ENSMUSG00000057880	9.359963180944144e-4	0.045175332933716165
GOBP_POSITIVE_REGULATION_OF_CELL_POPULATION_PROLIFERATION	34	ENSMUSG00000000120,ENSMUSG00000001131,ENSMUSG00000004791,ENSMUSG00000006205,ENSMUSG00000006356,ENSMUSG00000006519,ENSMUSG00000017737,ENSMUSG00000020932,ENSMUSG00000024176,ENSMUSG00000024256,ENSMUSG00000024621,ENSMUSG00000026399,ENSMUSG00000026473,ENSMUSG00000026628,ENSMUSG00000026728,ENSMUSG00000027523,ENSMUSG00000029167,ENSMUSG00000030827,ENSMUSG00000031074,ENSMUSG00000032006,ENSMUSG00000032440,…	4.717978845256483e-8	1.2920701590431168e-5
GOBP_SYNAPTIC_SIGNALING	42	ENSMUSG00000000120,ENSMUSG00000000632,ENSMUSG00000002104,ENSMUSG00000002985,ENSMUSG00000003411,ENSMUSG00000005716,ENSMUSG00000017737,ENSMUSG00000018589,ENSMUSG00000020866,ENSMUSG00000020932,ENSMUSG00000021057,ENSMUSG00000021337,ENSMUSG00000021596,ENSMUSG00000021708,ENSMUSG00000024256,ENSMUSG00000024524,ENSMUSG00000024647,ENSMUSG00000024743,ENSMUSG00000025582,ENSMUSG00000026473,ENSMUSG00000027254,…	8.276250828459033e-14	7.14976113236322e-11
GOBP_NEURON_DEATH	21	ENSMUSG00000000120,ENSMUSG00000002104,ENSMUSG00000002985,ENSMUSG00000025408,ENSMUSG00000025789,ENSMUSG00000026822,ENSMUSG00000029167,ENSMUSG00000029816,ENSMUSG00000030077,ENSMUSG00000030579,ENSMUSG00000030717,ENSMUSG00000030827,ENSMUSG00000031765,ENSMUSG00000034891,ENSMUSG00000035385,ENSMUSG00000042258,ENSMUSG00000042406,ENSMUSG00000049551,ENSMUSG00000050556,ENSMUSG00000052684,ENSMUSG00000058665	1.9172568511272775e-7	3.822223594234508e-5
GOBP_INFLAMMATORY_RESPONSE	22	ENSMUSG00000001131,ENSMUSG00000002985,ENSMUSG00000005087,ENSMUSG00000006519,ENSMUSG00000021070,ENSMUSG00000022548,ENSMUSG00000024256,ENSMUSG00000024621,ENSMUSG00000024907,ENSMUSG00000030579,ENSMUSG00000030717,ENSMUSG00000035112,ENSMUSG00000035373,ENSMUSG00000035385,ENSMUSG00000037362,ENSMUSG00000038642,ENSMUSG00000042258,ENSMUSG00000044103,ENSMUSG00000044734,ENSMUSG00000047557,ENSMUSG00000052684,…	1.5989376496855544e-4	0.010535373073139988
GOBP_REGULATION_OF_RESPONSE_TO_EXTERNAL_STIMULUS	26	ENSMUSG00000002985,ENSMUSG00000004791,ENSMUSG00000005087,ENSMUSG00000006205,ENSMUSG00000006519,ENSMUSG00000024256,ENSMUSG00000024621,ENSMUSG00000026399,ENSMUSG00000026792,ENSMUSG00000030579,ENSMUSG00000030717,ENSMUSG00000031398,ENSMUSG00000032006,ENSMUSG00000032532,ENSMUSG00000035373,ENSMUSG00000035385,ENSMUSG00000035834,ENSMUSG00000037362,ENSMUSG00000038642,ENSMUSG00000039899,ENSMUSG00000042258,…	1.3172630913514015e-4	0.008983965381804515
GOBP_AMEBOIDAL_TYPE_CELL_MIGRATION	18	ENSMUSG00000001131,ENSMUSG00000002985,ENSMUSG00000017737,ENSMUSG00000020810,ENSMUSG00000024087,ENSMUSG00000024176,ENSMUSG00000025351,ENSMUSG00000026473,ENSMUSG00000026822,ENSMUSG00000028656,ENSMUSG00000032440,ENSMUSG00000036390,ENSMUSG00000037362,ENSMUSG00000042258,ENSMUSG00000049723,ENSMUSG00000052684,ENSMUSG00000055322,ENSMUSG00000062209	2.3107196993327118e-5	0.0021136289014484512
GOBP_MAPK_CASCADE	21	ENSMUSG00000000120,ENSMUSG00000000296,ENSMUSG00000002985,ENSMUSG00000005087,ENSMUSG00000024256,ENSMUSG00000024621,ENSMUSG00000026628,ENSMUSG00000029816,ENSMUSG00000030827,ENSMUSG00000032006,ENSMUSG00000035112,ENSMUSG00000035373,ENSMUSG00000035385,ENSMUSG00000036390,ENSMUSG00000048779,ENSMUSG00000052684,ENSMUSG00000059040,ENSMUSG00000062209,ENSMUSG00000070056,ENSMUSG00000074345,ENSMUSG00000076617	8.214905453821233e-4	0.04017037100846546
GOBP_NEGATIVE_REGULATION_OF_DEVELOPMENTAL_PROCESS	28	ENSMUSG00000000120,ENSMUSG00000002985,ENSMUSG00000005087,ENSMUSG00000008575,ENSMUSG00000017737,ENSMUSG00000023249,ENSMUSG00000024176,ENSMUSG00000024256,ENSMUSG00000025408,ENSMUSG00000026259,ENSMUSG00000026837,ENSMUSG00000027523,ENSMUSG00000029167,ENSMUSG00000031074,ENSMUSG00000031398,ENSMUSG00000031734,ENSMUSG00000032318,ENSMUSG00000032440,ENSMUSG00000035385,ENSMUSG00000036390,ENSMUSG00000036896,…	3.8508873739595294e-5	0.003254418405710363
GOBP_REGULATION_OF_REACTIVE_OXYGEN_SPECIES_METABOLIC_PROCESS	10	ENSMUSG00000000120,ENSMUSG00000006519,ENSMUSG00000024087,ENSMUSG00000026822,ENSMUSG00000029759,ENSMUSG00000030579,ENSMUSG00000032440,ENSMUSG00000036390,ENSMUSG00000037742,ENSMUSG00000107283	8.786625021722432e-5	0.00644490656074452
GOBP_POSITIVE_REGULATION_OF_INTRACELLULAR_SIGNAL_TRANSDUCTION	25	ENSMUSG00000000120,ENSMUSG00000000296,ENSMUSG00000002985,ENSMUSG00000005087,ENSMUSG00000019890,ENSMUSG00000021057,ENSMUSG00000024256,ENSMUSG00000024621,ENSMUSG00000025408,ENSMUSG00000027523,ENSMUSG00000029816,ENSMUSG00000030717,ENSMUSG00000030827,ENSMUSG00000032006,ENSMUSG00000035373,ENSMUSG00000035385,ENSMUSG00000036390,ENSMUSG00000039542,ENSMUSG00000048779,ENSMUSG00000052684,ENSMUSG00000062209,…	3.648072747594059e-4	0.02191979186801332
GOBP_POSITIVE_REGULATION_OF_MAPK_CASCADE	18	ENSMUSG00000000120,ENSMUSG00000000296,ENSMUSG00000002985,ENSMUSG00000005087,ENSMUSG00000024256,ENSMUSG00000024621,ENSMUSG00000029816,ENSMUSG00000030827,ENSMUSG00000032006,ENSMUSG00000035373,ENSMUSG00000035385,ENSMUSG00000036390,ENSMUSG00000048779,ENSMUSG00000052684,ENSMUSG00000062209,ENSMUSG00000070056,ENSMUSG00000074345,ENSMUSG00000076617	9.94705456777443e-5	0.007095261400407908
GOBP_POTASSIUM_ION_TRANSMEMBRANE_TRANSPORT	16	ENSMUSG00000018470,ENSMUSG00000024907,ENSMUSG00000025351,ENSMUSG00000027895,ENSMUSG00000032338,ENSMUSG00000033161,ENSMUSG00000035112,ENSMUSG00000035681,ENSMUSG00000036760,ENSMUSG00000036815,ENSMUSG00000041695,ENSMUSG00000050556,ENSMUSG00000058743,ENSMUSG00000058975,ENSMUSG00000074575,ENSMUSG00000096146	1.2860484796022533e-8	3.9996107715630076e-6
GOBP_REGULATION_OF_METAL_ION_TRANSPORT	24	ENSMUSG00000006519,ENSMUSG00000018470,ENSMUSG00000020866,ENSMUSG00000021057,ENSMUSG00000024256,ENSMUSG00000024907,ENSMUSG00000025351,ENSMUSG00000026822,ENSMUSG00000027523,ENSMUSG00000029359,ENSMUSG00000033161,ENSMUSG00000035112,ENSMUSG00000035385,ENSMUSG00000035681,ENSMUSG00000036570,ENSMUSG00000036578,ENSMUSG00000036815,ENSMUSG00000041695,ENSMUSG00000042045,ENSMUSG00000042406,ENSMUSG00000048779,…	2.437702989709225e-9	1.1148906320581897e-6
GOBP_CELL_ADHESION	30	ENSMUSG00000005087,ENSMUSG00000015002,ENSMUSG00000022548,ENSMUSG00000024087,ENSMUSG00000024942,ENSMUSG00000025348,ENSMUSG00000025351,ENSMUSG00000026399,ENSMUSG00000026837,ENSMUSG00000027523,ENSMUSG00000029359,ENSMUSG00000029816,ENSMUSG00000030077,ENSMUSG00000031398,ENSMUSG00000031962,ENSMUSG00000032440,ENSMUSG00000035385,ENSMUSG00000037362,ENSMUSG00000039013,ENSMUSG00000039385,ENSMUSG00000039518,…	0.0022812103227137946	0.08957782959141289
GOBP_NEURON_APOPTOTIC_PROCESS	18	ENSMUSG00000000120,ENSMUSG00000002104,ENSMUSG00000002985,ENSMUSG00000025408,ENSMUSG00000026822,ENSMUSG00000029167,ENSMUSG00000030077,ENSMUSG00000030579,ENSMUSG00000030717,ENSMUSG00000031765,ENSMUSG00000034891,ENSMUSG00000035385,ENSMUSG00000042258,ENSMUSG00000042406,ENSMUSG00000049551,ENSMUSG00000050556,ENSMUSG00000052684,ENSMUSG00000058665	1.9857727027025395e-7	3.859845690878061e-5
GOBP_NEGATIVE_REGULATION_OF_CELL_DEATH	35	ENSMUSG00000000120,ENSMUSG00000001131,ENSMUSG00000001240,ENSMUSG00000002985,ENSMUSG00000005087,ENSMUSG00000017737,ENSMUSG00000021070,ENSMUSG00000024176,ENSMUSG00000024256,ENSMUSG00000024621,ENSMUSG00000026468,ENSMUSG00000026822,ENSMUSG00000029167,ENSMUSG00000029816,ENSMUSG00000030077,ENSMUSG00000030717,ENSMUSG00000030827,ENSMUSG00000031765,ENSMUSG00000034891,ENSMUSG00000035385,ENSMUSG00000035642,…	2.3940441803510425e-7	4.431831786245084e-5
GOBP_NEURON_PROJECTION_GUIDANCE	11	ENSMUSG00000000120,ENSMUSG00000008575,ENSMUSG00000024621,ENSMUSG00000026468,ENSMUSG00000030077,ENSMUSG00000031398,ENSMUSG00000032318,ENSMUSG00000039542,ENSMUSG00000042258,ENSMUSG00000047261,ENSMUSG00000056427	7.066012578104615e-4	0.03687130724480764
GOBP_NEGATIVE_REGULATION_OF_NEURON_APOPTOTIC_PROCESS	12	ENSMUSG00000000120,ENSMUSG00000002985,ENSMUSG00000026822,ENSMUSG00000029167,ENSMUSG00000030077,ENSMUSG00000031765,ENSMUSG00000034891,ENSMUSG00000035385,ENSMUSG00000042258,ENSMUSG00000049551,ENSMUSG00000052684,ENSMUSG00000058665	1.4692086265714105e-5	0.0014191946521535065
GOBP_RESPONSE_TO_EXTRACELLULAR_STIMULUS	15	ENSMUSG00000002985,ENSMUSG00000004100,ENSMUSG00000017737,ENSMUSG00000021876,ENSMUSG00000025408,ENSMUSG00000026473,ENSMUSG00000026628,ENSMUSG00000029167,ENSMUSG00000032532,ENSMUSG00000035112,ENSMUSG00000037428,ENSMUSG00000042406,ENSMUSG00000047496,ENSMUSG00000050556,ENSMUSG00000052684	3.0620123996187755e-4	0.018894560640504748

## Sheet: Table_S17
Pathways enriched with FGSEA in SC at P112
GO_term	pval	padj	log2err	ES	NES	size
GOBP_NEGATIVE_REGULATION_OF_NEURON_DEATH	8.683403386283543e-4	0.04808223083226744	0.47727081536286214	0.3347676408252148	1.5001495394951319	248
GOBP_POSITIVE_REGULATION_OF_ERK1_AND_ERK2_CASCADE	2.451668328530785e-5	0.010840460125986955	0.5756102610711286	0.39845531509523746	1.7322007406079318	191
GOBP_POSITIVE_REGULATION_OF_TRANSPORT	2.352219862700965e-4	0.029546767778211074	0.5188480777437918	0.27436390960353507	1.3689370933473113	925
GOBP_RESPONSE_TO_WOUNDING	7.718175730375775e-5	0.021251017488260877	0.5384340963099162	0.3156985806710515	1.4906148614336765	433
GOBP_POSITIVE_REGULATION_OF_CELL_POPULATION_PROLIFERATION	1.3961205249697232e-5	0.008661385753017253	0.5933254763964051	0.29110093034434603	1.4417637130381544	859
GOBP_SYNAPTIC_SIGNALING	1.833302561678479e-5	0.00884318490206001	0.5756102610711286	0.29260256776312576	1.4399199837390986	757
GOBP_NEURON_DEATH	0.0016858436597309186	0.06529260188709674	0.45505986738722953	0.2955953037808322	1.3914355032968697	416
GOBP_INFLAMMATORY_RESPONSE	1.0438576250278381e-4	0.024081341558250906	0.5384340963099162	0.2966498564371849	1.4372582870937423	600
GOBP_REGULATION_OF_RESPONSE_TO_EXTERNAL_STIMULUS	0.0010782430879867886	0.05448721737959905	0.45505986738722953	0.26907883846978553	1.3296574457801782	825
GOBP_AMEBOIDAL_TYPE_CELL_MIGRATION	0.0034672420004465184	0.08861252009821156	0.4317076958033464	0.2887160944827293	1.3629723489679937	430
GOBP_MAPK_CASCADE	7.601821441001504e-5	0.021251017488260877	0.5384340963099162	0.28894260141551986	1.4160560252314864	723
GOBP_NEGATIVE_REGULATION_OF_DEVELOPMENTAL_PROCESS	2.873378726597644e-4	0.030936458068978625	0.49849310876659025	0.26862167473363685	1.3348197402317261	899
GOBP_REGULATION_OF_REACTIVE_OXYGEN_SPECIES_METABOLIC_PROCESS	0.0022524637332742114	0.0746097297089988	0.4317076958033464	0.3633305274585681	1.5181926077125132	146
GOBP_POSITIVE_REGULATION_OF_INTRACELLULAR_SIGNAL_TRANSDUCTION	6.407187500432896e-6	0.005666089479549491	0.610526878385931	0.29071631899490025	1.4451939469953434	891
GOBP_POSITIVE_REGULATION_OF_MAPK_CASCADE	4.3427956045930297e-4	0.03857712228179917	0.49849310876659025	0.3006844122558251	1.4299113435893238	462
GOBP_NEUROPEPTIDE_SIGNALING_PATHWAY	0.0043259675791781586	0.09862176246867707	0.40701791892395395	0.43856678692418205	1.6375401541281933	73
GOBP_REGULATION_OF_COLLAGEN_METABOLIC_PROCESS	0.002802697155003467	0.08192908595975387	0.4317076958033464	0.47944876935196434	1.6873345573914675	52
GOBP_POSITIVE_REGULATION_OF_PROTEIN_LOCALIZATION	1.1431918404173911e-4	0.02527406627189449	0.5384340963099162	0.3084442762179832	1.4646534138093585	459

## Sheet: Table_S18
Pathways enriched with Anubix in SC at P112
GO_term	obv_links	exp_mean	overlap	Pvalue	FDR
GOBP_NEGATIVE_REGULATION_OF_NEURON_DEATH	564	430.273	11	1.07099186327335e-5	3.0985778102070923e-4
GOBP_POSITIVE_REGULATION_OF_ERK1_AND_ERK2_CASCADE	257	174.2085	8	9.72284731278649e-5	0.001392861653005559
GOBP_POSITIVE_REGULATION_OF_TRANSPORTER_ACTIVITY	320	203.6655	6	3.99547312011067e-7	3.298815626082863e-5
GOBP_RESPONSE_TO_WOUNDING	587	398.608	13	8.31048127187946e-6	2.6218554939453855e-4
GOBP_POSITIVE_REGULATION_OF_CELL_POPULATION_PROLIFERATION	1067	944.347	22	0.017867392204299	0.06351029636805898
GOBP_SYNAPTIC_SIGNALING	1293	803.915	37	4.11548035063741e-5	7.715034541376072e-4
GOBP_NEURON_DEATH	759	604.7895	16	1.47540994272438e-4	0.001864927779394774
GOBP_INFLAMMATORY_RESPONSE	553	443.629	14	1.04322204929618e-4	0.0014640951762364652
GOBP_REGULATION_OF_RESPONSE_TO_EXTERNAL_STIMULUS	823	635.6405	19	3.30827461746234e-6	1.4030338418647662e-4
GOBP_AMEBOIDAL_TYPE_CELL_MIGRATION	595	386.9715	14	4.01268801337662e-6	1.5725072296350615e-4
GOBP_MAPK_CASCADE	950	741.392	12	0.0022911725513382	0.013881178900027925
GOBP_NEUROPEPTIDE_SIGNALING_PATHWAY	26	9.1295	5	4.17521035709221e-5	7.741128160562292e-4
GOBP_REGULATION_OF_COLLAGEN_METABOLIC_PROCESS	53	22.45	1	6.42763558373584e-8	9.976975953074772e-6
GOBP_POSITIVE_REGULATION_OF_PROTEIN_LOCALIZATION	1189	911.245	11	1.15608526367218e-6	7.009670102624835e-5
GOBP_NEUROPEPTIDE_SIGNALING_PATHWAY	26	9.1295	5	4.17521035709221e-5	7.741128160562292e-4
GOBP_REGULATION_OF_COLLAGEN_METABOLIC_PROCESS	53	22.45	1	6.42763558373584e-8	9.976975953074772e-6
GOBP_POSITIVE_REGULATION_OF_PROTEIN_LOCALIZATION	1189	911.245	11	1.15608526367218e-6	7.009670102624835e-5
GOBP_POTASSIUM_ION_TRANSMEMBRANE_TRANSPORT	310	165.793	12	5.0300736284968e-9	3.0029539562125897e-6
GOBP_REGULATION_OF_METAL_ION_TRANSPORT	765	458.1135	17	1.08408885493034e-7	1.379280918543339e-5
GOBP_CELL_ADHESION	1385	990.5195	25	5.97493635616911e-5	9.701146665319762e-4
GOBP_NEURON_APOPTOTIC_PROCESS	561	431.6565	15	5.01038914915127e-5	8.817603216907711e-4
GOBP_NEGATIVE_REGULATION_OF_CELL_DEATH	1813	1534.584	27	1.35767145686438e-4	0.0017579362178537566
GOBP_NEURON_PROJECTION_GUIDANCE	267	151.119	11	6.90788964633606e-6	2.27170048920399e-4
GOBP_NEGATIVE_REGULATION_OF_NEURON_APOPTOTIC_PROCESS	389	293.2415	9	6.59243738944111e-6	2.2148877307122275e-4
GOBP_RESPONSE_TO_EXTRACELLULAR_STIMULUS	430	373.753	11	0.0127758052597374	0.04987576691188227
