# Supplementary material for: Transcriptional modulation unique to vulnerable motor neurons predicts ALS across species and SOD1 mutations
Source: Genome Res. 2025 Sep;35(9):1975–91. doi: 10.1101/gr.279501.124 (PMC12400948; doi:10.1101/gr.279501.124)
Supplement: Supplement 4 [file Supplemental_Table_S19-S20.xlsx]

## Sheet: Info
EdgeR, pairwise comparisons
Differentially expressed genes between CN3/4 and SC at healthy baseline condition per age
logFC	Log2 fold change (positive = upregulated in ALS, negative = downregulated in ALS)
logCPM	Average log2 counts per million across all samples (expression level)
F	F-statistic from differential expression test
PValue	Raw p-value from statistical test
FDR	False discovery rate (BH-adjusted p-value)
symbol	Gene symbol

## Sheet: table_S19
DEGs in baseline comparison of CN3/4 vs SC at p56
gene	logFC	logCPM	F	PValue	FDR	symbol
ENSMUSG00000021647	7.339499834705135	11.233468744083543	1065.3740387024604	5.198941124014231e-233	1.5878086086851863e-228	Cartpt
ENSMUSG00000027270	-7.542121124325107	7.437500544651064	491.7683026565051	8.178334964344348e-109	1.2488726407302037e-104	Lamp5
ENSMUSG00000038676	5.321544666913205	7.092160210691739	465.5926729826842	3.9230031379898837e-103	3.9937479612449684e-99	Ucn
ENSMUSG00000010803	4.401150699646924	8.225300618483535	411.1103227529165	2.6479805894543776e-91	2.0217993795631536e-87	Gabra1
ENSMUSG00000028963	-5.422331919250121	8.80946722928986	407.1681127223702	1.901626950561684e-90	1.1615517739420877e-86	Uts2
ENSMUSG00000018589	11.417805006448795	5.242291251231333	398.53285384124393	1.4280929923253115e-88	7.269231346434557e-85	Glra2
ENSMUSG00000026042	5.038592452907344	6.63848102337733	395.81472774672733	5.561462700123235e-88	2.4264661760637676e-84	Col5a2
ENSMUSG00000032773	11.34077348618553	5.167769383714118	383.66137086162746	2.4287297116413308e-85	9.271979265404735e-82	Chrm1
ENSMUSG00000039728	-6.666488266645068	6.478108485833222	352.3646051956352	1.5349920793338367e-78	5.208910343881634e-75	Slc6a5
ENSMUSG00000022484	-10.764171081666758	5.2872977459414825	275.29852115071236	8.817513495550438e-62	2.6929567966760593e-58	Hoxc10
ENSMUSG00000001657	-9.181462999818494	5.2813471145832365	263.9954868082138	2.5420639031876255e-59	7.057924878841207e-56	Hoxc8
ENSMUSG00000029188	4.596952064019907	5.778393413821402	262.23508541408523	6.142492098465247e-59	1.5633154264935595e-55	Slc34a2
ENSMUSG00000118841	2.972921186009888	11.395518482358709	247.4880284665088	9.968591167850262e-56	2.3158530333178522e-52	Rn7s2
ENSMUSG00000038760	-6.832312657304235	5.464253574970974	247.36253930574597	1.0615874551078854e-55	2.3158530333178522e-52	Trhr
ENSMUSG00000118866	2.9380987272993657	11.810376089339231	245.44868029982837	2.771135932988544e-55	5.642217501960208e-52	Rn7s1
ENSMUSG00000092805	2.9714066513781288	10.459753703320402	238.46481116731644	9.191684858461572e-54	1.754520295389218e-50	Gm26461
ENSMUSG00000092746	2.866046864479088	11.25185776873619	229.9889934686329	6.446572597378108e-52	1.1581457276266164e-48	Rn7s6
ENSMUSG00000027750	10.383861468078914	4.248989449692753	226.3489687076273	4.0012664964922093e-51	6.789037781631586e-48	Postn
ENSMUSG00000003657	-3.7967636438417744	7.545445387154303	219.4039310568895	1.3036489022982286e-49	2.095512690794221e-46	Calb2
ENSMUSG00000074872	4.7225020800544595	5.127347044689932	212.9245137410025	3.3645986661254695e-48	5.137910393106898e-45	Ctxn2
ENSMUSG00000056423	-4.03770564739707	6.76941494150527	211.3673338837626	7.349485469622423e-48	1.0688601701320877e-44	Uts2b
ENSMUSG00000040896	4.420189225359808	5.2314813681078105	202.35494732651705	6.767481317302238e-46	9.394802132351258e-43	Kcnd3
ENSMUSG00000004951	-3.347052696157119	8.198531279290496	191.25452895266037	1.779847070129944e-43	2.3634047551668966e-40	Hspb1
ENSMUSG00000063531	5.221262162749968	4.643532388431167	187.60477864990722	1.1123309134896135e-42	1.4154874345369287e-39	Sema3e
ENSMUSG00000038227	-9.991583892770176	4.5192464448506025	182.06078806960173	1.8002039931369392e-41	2.1992012061758106e-38	Hoxa9
ENSMUSG00000030827	-7.018958852214486	4.7106560270918125	174.92981111469214	6.469341285697439e-40	7.599236623326364e-37	Fgf21
ENSMUSG00000024697	-5.271093493605179	5.185709985256863	174.69515196590928	7.2787206402498825e-40	8.233311373106357e-37	Gna14
ENSMUSG00000042401	-3.3976431149319275	7.1216038013105765	173.36614522927783	1.4190887434161974e-39	1.5478710468812174e-36	Crtac1
ENSMUSG00000092702	2.6204497460191907	8.63701548371283	170.6493522299296	5.5563328470154636e-39	5.8515848786448026e-36	Gm24514
ENSMUSG00000012520	9.848146579758222	3.7495101716985277	164.19493126484318	1.423430371161136e-37	1.449099565521075e-34	Phox2b
ENSMUSG00000033910	3.043496833904739	6.236455848720776	158.95400784943726	1.983074418994724e-36	1.953712123565093e-33	Gucy1a1
ENSMUSG00000075014	4.303138268200506	4.7432476636468826	155.35304036414868	1.2120466538285754e-35	1.1567849017055788e-32	Gm10800
ENSMUSG00000000263	-3.3023624668786864	6.7061803980443795	154.66047730168845	1.7168709136949852e-35	1.588938017429047e-32	Glra1
ENSMUSG00000063626	3.2804750252207318	5.620357716040358	150.89337497767863	1.1411803886965021e-34	1.0250820662111726e-31	Unc5d
ENSMUSG00000064343	2.358513450547371	9.125792375160673	144.44347780996125	2.9252166832799673e-33	2.5525440778300994e-30	mt-Tq
ENSMUSG00000041741	4.877658529844562	4.319834832080703	144.0523722679778	3.5612227104181526e-33	3.0212028555244667e-30	Pde3a
ENSMUSG00000027210	-6.25089822574612	4.4889413187928024	143.1884858608614	5.499590124617853e-33	4.539540053944699e-30	Meis2
ENSMUSG00000037771	-6.672526724324214	4.390539013935976	141.97335737852316	1.0134703880773821e-32	8.145368190071403e-30	Slc32a1
ENSMUSG00000030772	-2.997953443247606	6.866400013572849	136.58809598402104	1.5226205922159218e-31	1.192368089919653e-28	Dkk3
ENSMUSG00000035831	4.986617956959347	4.172330283762944	135.94394728244228	2.105591209605323e-31	1.607671528313904e-28	Krt25
ENSMUSG00000027102	-9.47307103677961	4.006549207356366	134.61779261132884	4.10420663087962e-31	3.057233529602304e-28	Hoxd8
ENSMUSG00000078915	-3.3200142182287764	6.133540209947256	134.5138318453717	4.324667049953069e-31	3.1447537231575395e-28	Hsp25-ps1
ENSMUSG00000045613	-3.1407391512324088	6.3914957000533335	132.9447355689818	9.526610710835451e-31	6.766330644642455e-28	Chrm2
ENSMUSG00000025932	5.417010803023943	3.9473107216921273	132.16107597715546	1.4133480238453153e-30	9.810241362786312e-28	Eya1
ENSMUSG00000038770	-5.902355884445073	4.361047752269069	127.48242961880551	1.4900124261761893e-29	1.0112548779521554e-26	Kpna7
ENSMUSG00000115632	3.3083522333827506	5.175624287862528	127.25688941607463	1.6692052374360983e-29	1.1082434164464321e-26	Gm17922
ENSMUSG00000019890	-6.498709976171802	4.204591033189728	125.71807345433787	3.622668943577312e-29	2.3540411107615892e-26	Nts
ENSMUSG00000039202	-2.6407511814753772	7.598435974357788	123.56717991341424	1.070184515053757e-28	6.728264504359929e-26	Abhd2
ENSMUSG00000031344	9.412606473840231	3.3441921833813315	123.55000246319268	1.0794831888727825e-28	6.728264504359929e-26	Gabrq
ENSMUSG00000039474	-3.1097554033807855	6.0675166904732185	119.24467590535784	9.441946399887965e-28	5.7673296999795675e-25	Wfs1
ENSMUSG00000036766	2.241208345968692	7.730153270178538	118.02678212123041	1.7439915835899355e-27	1.0443773912631416e-24	Dner
ENSMUSG00000040649	3.6401885614565495	4.693129267538456	117.53092316289606	2.2389703721656517e-27	1.3150075795444455e-24	Rimklb
ENSMUSG00000018217	-2.562281462363325	7.5949967976151305	117.31951247373718	2.490637384774785e-27	1.435218044686919e-24	Pmp22
ENSMUSG00000021057	3.8106350406738074	4.559180845019069	116.78691367234012	3.25731856541675e-27	1.8422549315998693e-24	Akap5
ENSMUSG00000112287	3.6466489332355483	4.680249318234868	116.74182311814621	3.3321743139905274e-27	1.8503261040651763e-24	Gm47024
ENSMUSG00000067629	-3.12340145221907	5.8534169445299495	112.70109225852003	2.5534583152735237e-26	1.392592328692298e-23	Syngap1
ENSMUSG00000034158	-2.3708699200505965	8.7510213089872515	112.1052397887074	3.448005496675558e-26	1.847465541648565e-23	Lrrc58
ENSMUSG00000043384	2.1160568190309426	8.438115548258027	111.77237521867191	4.077920120640693e-26	2.147306179387714e-23	Gprasp1
ENSMUSG00000024084	4.040265146397173	4.27436689814742	110.61191957635705	7.31983853021038e-26	3.7890709923924614e-23	Qpct
ENSMUSG00000019966	-4.60931032059354	4.530676214960658	109.24348927204088	1.4592466112661258e-25	7.427808459113125e-23	Kitl
ENSMUSG00000041594	2.819208157472025	5.440553378840069	107.14565658380512	4.202735069080955e-25	2.1041923236852696e-22	Tmtc4
ENSMUSG00000036578	-2.372909066184982	7.924516993227594	105.77056839038343	8.408298274009847e-25	4.141900606234432e-22	Fxyd7
ENSMUSG00000038236	-9.087672073768712	3.629335102123251	105.37369006664277	1.0271659051527439e-24	4.904457100550841e-22	Hoxa7
ENSMUSG00000079523	-2.2325572745352713	9.43226639747715	105.37256214258213	1.0277504156224545e-24	4.904457100550841e-22	Tmsb10
ENSMUSG00000091955	-2.273590112745406	8.875688158778482	105.09874792323099	1.1799563757004814e-24	5.544161180041293e-22	Gm9844
ENSMUSG00000026468	2.5261947854234728	5.923944460712336	103.93550924311617	2.1217161059047816e-24	9.818080544005748e-22	Lhx4
ENSMUSG00000027577	2.8905089645024487	5.22675564928709	103.87605919526597	2.1863075694490657e-24	9.965973056499092e-22	Chrna4
ENSMUSG00000019929	-9.061773764262425	3.60705223045049	103.8070047445405	2.2638070813749642e-24	1.016749001062835e-21	Dcn
ENSMUSG00000017737	-3.419305684652411	5.223443488132226	102.42005507404407	4.5572980226957286e-24	2.0171657813210183e-21	Mmp9
ENSMUSG00000106001	-2.490130079529034	6.982291362759473	102.33937029318099	4.74663645648587e-24	2.0709574859647852e-21	Gm42826
ENSMUSG00000060147	-2.3840779365910523	7.404796175827508	101.23087061300664	8.303844786617337e-24	3.571939769409578e-21	Serpinb6a
ENSMUSG00000000560	-2.833526212744945	6.004604195676763	100.66931528684702	1.1023936704803831e-23	4.6761395958529694e-21	Gabra2
ENSMUSG00000029580	-2.0367088828884823	11.62326450422336	97.90268268358616	4.453585703814923e-23	1.8456296715409296e-20	Actb
ENSMUSG00000039883	4.204384152035926	3.958544187890825	97.89454776039945	4.4719097506312434e-23	1.8456296715409296e-20	Lrrc17
ENSMUSG00000022026	5.265960158040595	3.5491160238992996	97.22887909722328	6.257719996857024e-23	2.5482270189868047e-20	Olfm4
ENSMUSG00000027962	-3.861058703642942	4.733862766783277	97.19907423627858	6.352577530424583e-23	2.5528167152197002e-20	Vcam1
ENSMUSG00000042258	2.64386298822702	5.4624674771315584	96.85234212897747	7.567673926223328e-23	3.001614667282944e-20	Isl1
ENSMUSG00000038112	3.8045272788151165	4.16889965537177	96.24703767944035	1.0272288394006835e-22	4.022127690273881e-20	AW551984
ENSMUSG00000036139	-8.927975542841036	3.4780609789385277	95.08211900391781	1.8496279252512493e-22	7.150567906974481e-20	Hoxc9
ENSMUSG00000087569	-2.9051696399916853	5.62842612448229	94.02608746892588	3.1525040768357332e-22	1.2035078376330016e-19	Actb-ps1
ENSMUSG00000074968	-2.973407047845138	5.517865783234621	93.73046800694988	3.6600357726307765e-22	1.3800142287890932e-19	Ano3
ENSMUSG00000084124	-3.0612743726945992	5.390465003203793	93.22418557947479	4.72627175848199e-22	1.7603056801926638e-19	Gm13588
ENSMUSG00000034997	-3.455950426233705	4.948899508730003	92.19842734511391	7.9341190941826e-22	2.9194690512702504e-19	Htr2a
ENSMUSG00000087235	-2.8825363275511755	5.588651308239302	91.73391688068588	1.0032031142431312e-21	3.6474793228689843e-19	Gm4750
ENSMUSG00000105942	3.2949266127639487	4.523328872159656	91.30887557021488	1.2434444587749658e-21	4.467769084170144e-19	Gm43175
ENSMUSG00000000938	-8.8714688787398	3.416587852502352	91.14015047366986	1.3540647081865199e-21	4.808661657293548e-19	Hoxa10
ENSMUSG00000047139	-2.1932888084564004	7.731415624781635	90.82214508683796	1.5900175739018897e-21	5.581692726958346e-19	Cd24a
ENSMUSG00000055421	1.8927499869441804	8.581027099791308	90.78898223462036	1.6168777565806468e-21	5.611484495878356e-19	Pcdh9
ENSMUSG00000032318	-8.841707454230818	3.389249243660824	89.37316699084253	3.3060235218462606e-21	1.1344861166371533e-18	Isl2
ENSMUSG00000030209	-2.8255531667662837	5.607336445277185	89.2089936980434	3.5919388431304444e-21	1.218904491200521e-18	Grin2b
ENSMUSG00000053398	-4.291495520720555	4.302268049308364	88.9255457006624	4.145004300992317e-21	1.3911272127099601e-18	Phgdh
ENSMUSG00000094392	-2.3235933315548167	6.77375866987136	88.05250205946346	6.443294648423692e-21	2.138963715842478e-18	Gm3788
ENSMUSG00000093064	2.2062815750754283	6.210355752793925	87.78715134318377	7.367861754251437e-21	2.419589955232184e-18	Gm23153
ENSMUSG00000050321	2.205861515653003	6.186385728863839	87.17060787295772	1.006131781800076e-20	3.268964973186822e-18	Neto1
ENSMUSG00000115471	3.48448233760637	4.264546109681362	86.60769513541675	1.3372338209751936e-20	4.298995592252988e-18	C230086J09Rik
ENSMUSG00000038700	-7.313636989333166	3.449568447260094	85.14476874834735	2.8012055015548984e-20	8.911626794061267e-18	Hoxb5
ENSMUSG00000017417	-3.010168794654257	5.223585633799416	85.02376634886443	2.9778986972456084e-20	9.376082898203931e-18	Plxdc1
ENSMUSG00000056222	-1.964844684342872	9.63630078893709	84.957015305346	3.080099006708753e-20	9.598908547335921e-18	Spock1
ENSMUSG00000032532	1.9488236727947439	7.2218265004596205	84.58326202093585	3.720679391950836e-20	1.1478108011067724e-17	Cck
ENSMUSG00000004098	-4.700425952521125	4.001139518897902	84.0910759269242	4.771865575867487e-20	1.4573754655256892e-17	Col5a3
ENSMUSG00000035686	-2.600859394372474	5.837799683044406	83.64598779831606	5.976123215448543e-20	1.8070968230001382e-17	Thrsp
ENSMUSG00000038253	-8.746503738370894	3.295152554446473	83.56551703410899	6.224289208411728e-20	1.8636864383735547e-17	Hoxa5
ENSMUSG00000103914	-8.742926354194928	3.294704526845365	83.49962953091892	6.435137919793914e-20	1.9081121088196692e-17	Gm38073
ENSMUSG00000024601	1.9444415678691824	7.103638617456585	82.69479315881102	9.667207939577946e-20	2.8389057469485585e-17	Isoc1
ENSMUSG00000034683	5.315752503632185	3.310386578735433	82.56772520075643	1.0308778777637604e-19	2.9984801204555246e-17	Ppp1r1c
ENSMUSG00000055435	2.1085058725667807	6.2552780252728235	81.69067461764995	1.6063330090368687e-19	4.6282090970750003e-17	Maf
ENSMUSG00002076161	-2.203891264095614	6.696442876781772	79.3939877113659	5.133107864389478e-19	1.4651424980029817e-16	7SK
ENSMUSG00000034254	-2.1577234457168477	6.847096131555692	78.38531228591825	8.551182695029141e-19	2.4181636174896756e-16	Agpat1
ENSMUSG00000062393	3.2816558232608535	4.218381073069162	77.80413132600431	1.1474945575519423e-18	3.2151955304765014e-16	Dgkk
ENSMUSG00000024907	3.6066125947816516	3.944023348292482	77.38675747071922	1.4173693382943065e-18	3.9352615418951283e-16	Gal
ENSMUSG00000036198	1.7608994861333653	8.3009289469497	77.25043842018229	1.5186063946179156e-18	4.1783565673897084e-16	Arhgap36
ENSMUSG00000079508	1.8233554975076067	7.47679678976933	77.11671435616431	1.6249413799329735e-18	4.4310120254047273e-16	Apoo
ENSMUSG00000084843	-2.3264970030393877	6.180218112291267	76.78100875383286	1.9258765258450444e-18	5.205149997861372e-16	B230312C02Rik
ENSMUSG00000086324	1.6854122386260282	9.419389783022531	76.15264956917173	2.64702327201969e-18	7.091468223750293e-16	Gm15564
ENSMUSG00000109648	4.711142435408942	3.3254006324317396	75.1963932257909	4.2953167265019534e-18	1.1407240708182276e-15	Svet1
ENSMUSG00002075987	-2.2808678990773843	6.2024174516611446	74.59968638630545	5.8103382071208215e-18	1.529771889514457e-15	7SK
ENSMUSG00000109122	1.9995800103180021	6.307325155317284	74.56772827475706	5.905121926030968e-18	1.5414387072043743e-15	A230103L15Rik
ENSMUSG00000031841	-2.7926333199418565	5.1919400044536514	74.42537013481407	6.346485788724889e-18	1.6426103599444648e-15	Cdh13
ENSMUSG00000000296	-2.360840033207577	5.980065970889819	74.12077323375541	7.404854893806012e-18	1.900434229510331e-15	Tpd52l1
ENSMUSG00000002265	1.684651706232451	8.900467969210128	73.74106566831185	8.974747842682804e-18	2.284148115528129e-15	Peg3
ENSMUSG00000064352	1.620558423731555	10.22782683466135	73.18631847066685	1.1885926143059229e-17	3.000066696984892e-15	mt-Ts1
ENSMUSG00000025348	-3.380042465421061	4.533836666051508	72.8167500554402	1.433251677111126e-17	3.587945858250073e-15	Itga7
ENSMUSG00000050891	2.045682588794489	6.054683279569551	72.68581461758625	1.5315247935360988e-17	3.802788513771219e-15	Tatdn1
ENSMUSG00000035202	1.57382139877201	11.120854763010264	71.46244381499278	2.84616319283545e-17	7.010054038095765e-15	Lars2
ENSMUSG00000055078	-2.6478145894396157	5.287300724084247	71.24328422404102	3.1803899803158245e-17	7.770583231106048e-15	Gabra5
ENSMUSG00002076809	-2.1630936388920343	6.354827806339985	71.0596379813603	3.49050831967886e-17	8.460604332643815e-15	7SK
ENSMUSG00000047228	1.8263576742546086	6.8766133012564525	70.73553913094986	4.1134355578492e-17	9.8920027852183008e-15	A2ml1
ENSMUSG00000081306	-1.7627147215553773	9.649202101387248	69.88365929791388	6.33398595680726e-17	1.5112989461472696e-14	Gm15266
ENSMUSG00000039257	-3.7479332253337034	4.143905225953965	69.40522667837621	8.071961140231086e-17	1.911052443285253e-14	Vstm2b
ENSMUSG00000033981	1.6697905302017189	8.17464318027003	68.9223034213292	1.0310497042270773e-16	2.422253001292244e-14	Gria2
ENSMUSG00000001504	3.568775589849754	3.7817775552502786	68.61773493132726	1.2031678337076662e-16	2.8050342602493002e-14	Irx2
ENSMUSG00000022443	-2.1207244262589566	6.346034926050503	68.47088051753994	1.2961512999610864e-16	2.998920973644814e-14	Myh9
ENSMUSG00000025255	2.320103704607711	5.146920638728517	67.18022920475858	2.4936203277186144e-16	5.726139731492797e-14	Zfhx4
ENSMUSG00000030341	-6.352694846762784	3.2284740220553707	67.14778039932686	2.5349878030102543e-16	5.77769123072658e-14	Tnfrsf1a
ENSMUSG00000029167	1.984675790269833	5.985113200501417	66.99959981149283	2.7327966456934677e-16	6.182395730083275e-14	Ppargc1a
ENSMUSG00000090751	-3.170908008650143	4.5394713294109685	66.96555358308908	2.7803848793951805e-16	6.243804014824132e-14	Vmn2r63
ENSMUSG00000066361	-5.620431284874018	3.3555516308904285	66.4494218333065	3.6122123311097e-16	8.052596847038055e-14	Serpina3c
ENSMUSG00000105700	2.4286174048027287	4.935351506949739	66.39651502022686	3.71044262550852e-16	8.211639726496791e-14	Gm42772
ENSMUSG00000025582	-3.804454000657023	4.04689832363969	66.27650582809498	3.9432799908551916e-16	8.66415210077039e-14	Nptx1
ENSMUSG00000025912	-2.379332982457498	5.55350158291994	66.2037997201064	4.091394831678802e-16	8.925377825307307e-14	Mybl1
ENSMUSG00000043342	-8.415046571764876	2.9774360722257054	66.12102542351728	4.266807330967033e-16	9.242025723054196e-14	Hoxd9
ENSMUSG00000019817	2.41025923812346	4.944314613001757	65.76679412242977	5.106564093236153e-16	1.0983068589544039e-13	Plagl1
ENSMUSG00000015843	3.348565904331725	3.8627669972923604	65.43971283822373	6.02808940604681e-16	1.287439710140389e-13	Rxrg
ENSMUSG00000086555	-3.675053537979392	4.078673749432085	65.15181213340628	6.975961231345039e-16	1.4795335553229782e-13	Gm13446
ENSMUSG00000040254	2.919691599722292	4.2475993999183155	65.12566857144716	7.069092654863129e-16	1.488945922566723e-13	Sema3d
ENSMUSG00000027523	1.8262905215305496	6.415253693803332	64.62627721921346	9.107301850583466e-16	1.9051103138265043e-13	Gnas
ENSMUSG00000107414	4.149539699573195	3.3399906422579715	63.962460633001825	1.2754441660257277e-15	2.649887093509643e-13	6330419E04Rik
ENSMUSG00000037852	1.5439095243512844	9.370974892788698	63.82606636872201	1.3668430770867276e-15	2.8205915146828207e-13	Cpe
ENSMUSG00000046159	8.427191368306008	2.4770612013814306	63.31003435256779	1.7760097267341548e-15	3.6403431586703235e-13	Chrm3
ENSMUSG00002076348	-2.3521555900353777	5.478537139123641	63.11863512935623	1.9571798908657634e-15	3.984948736462085e-13	7SK
ENSMUSG00000075015	3.839912103966297	3.4530113047331588	62.827549324971415	2.2687743235274783e-15	4.588783881778325e-13	Gm10801
ENSMUSG00000030500	-2.1495276267144856	5.95428296548242	62.68208566837476	2.4426193333133294e-15	4.907897174915947e-13	Slc17a6
ENSMUSG00000092341	1.4837147239997748	10.730137283005963	62.619260190838936	2.521765691061704e-15	5.026653663343896e-13	Malat1
ENSMUSG00000028289	2.7089729531475655	4.427172551486647	62.60075244010809	2.545566987815218e-15	5.026653663343896e-13	Epha7
ENSMUSG00000004366	3.5275542609272996	3.6615788659695494	62.59647514323809	2.551099563924901e-15	5.026653663343896e-13	Sst
ENSMUSG00000061751	1.741753060048389	6.694786127902057	62.512154309082554	2.6626563307738217e-15	5.212832499882262e-13	Kalrn
ENSMUSG00000097384	-2.4713314469381906	5.2318238597282125	62.32817279881073	2.9232999029547495e-15	5.686656199754205e-13	Gm26815
ENSMUSG00000036564	1.4683642819888731	11.065986274863535	62.11007795681828	3.2655338403120735e-15	6.312194241580445e-13	Ndrg4
ENSMUSG00000026628	-3.6668655171276647	4.011724295140002	61.87721903597712	3.675299338635093e-15	7.05957969190279e-13	Atf3
ENSMUSG00000115725	-2.2069443253875254	5.74805205998766	61.692973604595906	4.035668643574877e-15	7.703334752713769e-13	4930572G02Rik
ENSMUSG00000027313	-2.3076463393656237	5.493379546150401	61.468906348749975	4.5218982929888984e-15	8.577844457526332e-13	Chac1
ENSMUSG00000086919	-3.4099310695848937	4.157428657809466	61.155762877472704	5.301166307065953e-15	9.994007418771684e-13	Gm11497
ENSMUSG00000032060	-1.9269747233187633	6.542259852191072	61.06437991696177	5.552941936914502e-15	1.0404441699098516e-12	Cryab
ENSMUSG00000023186	-3.3382916994831513	4.220248853201935	61.027506022774375	5.657892203407848e-15	1.053644425513897e-12	Vwa5a
ENSMUSG00000027895	-2.776171832750902	4.773748971308648	60.823998891074396	6.2738483460479815e-15	1.1612703171918267e-12	Kcnc4
ENSMUSG00000003123	-1.8473861906945965	6.981742211536161	60.70023341171124	6.680809849523932e-15	1.2291482747850024e-12	Lipe
ENSMUSG00000062713	8.335266074169008	2.398039909329638	59.56765076648783	1.1875401481545133e-14	2.1717762673525142e-12	Sim2
ENSMUSG00000022076	3.5990195037934565	3.5442888823031735	59.20689054604324	1.4263910438082232e-14	2.5930600517230325e-12	Klhl1
ENSMUSG00000014846	-1.6828217991114713	8.272483667504597	58.9460630401194	1.628496131522098e-14	2.942952683598603e-12	Tppp3
ENSMUSG00000079242	-3.4195110771086914	4.089980851991289	58.89476545018992	1.6714960022145786e-14	3.0028917296256143e-12	C730034F03Rik
ENSMUSG00000020922	-2.2991403811862128	5.372568301461533	58.2182875486821	2.3571238089019904e-14	4.209878260097993e-12	Lsm12
ENSMUSG00000028354	2.224385965386175	4.99484131661823	57.82901980295232	2.872724834014678e-14	5.100923788118738e-12	Fmn2
ENSMUSG00000026787	4.211090316491767	3.177787727950113	57.70136348188916	3.065278240902507e-14	5.4113677893296804e-12	Gad2
ENSMUSG00000030102	1.8850657137747695	5.78052556768443	57.29433483201229	3.7697687142295405e-14	6.616810706970367e-12	Itpr1
ENSMUSG00000034593	1.553682638799015	7.635416073587433	57.253182150366825	3.849453310836455e-14	6.718065918071781e-12	Myo5a
ENSMUSG00000047842	-2.465577829650344	5.044086699200557	57.139921086092194	4.077572625437291e-14	7.075746906447745e-12	Diras2
ENSMUSG00000109536	1.47595969997912	8.914415664315687	56.72058105006362	5.046370514480436e-14	8.707412535748417e-12	9330162G02Rik
ENSMUSG00000047496	2.4769246726876935	4.526697923470914	56.65264699832852	5.223696708539069e-14	8.962748380645601e-12	Rnf152
ENSMUSG00000007670	-2.33648881666901	5.211376810083665	56.13182672334621	6.807336395669751e-14	1.1614684964254182e-11	Khsrp
ENSMUSG00000051166	1.9152188273867439	5.6182561759229745	56.05343487240168	7.084153978171889e-14	1.2019841480408203e-11	Eml5
ENSMUSG00000023047	-4.007186399084798	3.649243961708301	55.942112992705155	7.496718435020488e-14	1.2649573354914956e-11	Amhr2
ENSMUSG00000058248	-3.3761895676065756	4.029357111378011	55.74769121863753	8.275749248151008e-14	1.3887343834493406e-11	Kcnh1
ENSMUSG00000071337	1.757992820648377	6.152903722454505	55.56120132485436	9.099009856768634e-14	1.5185402187736114e-11	Tia1
ENSMUSG00000056870	3.763480456856265	3.3373648426139555	55.155243780774924	1.1185594522757477e-13	1.8566263169540003e-11	Gulp1
ENSMUSG00000024640	-2.1194226925276434	5.570172476744277	54.66711815317544	1.4337965964930975e-13	2.3670044245132807e-11	Psat1
ENSMUSG00000063683	-4.075459683492175	3.5606363906324474	54.53169188466313	1.5360541920102797e-13	2.5221844665691372e-11	Glyat
ENSMUSG00000064358	1.3258819006471099	13.585410937554354	54.487390267695964	1.571064917333213e-13	2.5658766652552756e-11	mt-Co3
ENSMUSG00000104284	2.5059846152757954	4.429172057582524	54.38920263330332	1.651533140832242e-13	2.6829507262849735e-11	Gm10862
ENSMUSG00000027217	-4.362698571626252	3.430229880211371	54.30031438874251	1.7279312846213305e-13	2.792208961038098e-11	Tspan18
ENSMUSG00000083166	-2.2912331510021455	5.198810607486313	53.94243165493939	2.07302015982712e-13	3.3322162474357936e-11	Gm8648
ENSMUSG00000118107	-1.8404511215564816	6.382561550136016	53.9223599496973	2.0942995415719834e-13	3.3487959318926675e-11	Gm34455
ENSMUSG00000101111	1.3160040953011516	13.583837349632017	53.67326793444646	2.3772966923887005e-13	3.7815113688668387e-11	Gm28437
ENSMUSG00000082884	1.395992120404004	9.813524073321089	53.39419466025788	2.7400503349698163e-13	4.335952190689801e-11	Gm13339
ENSMUSG00000037706	-1.562175671484709	8.784770600082227	53.23404524618579	2.972720508635278e-13	4.679889538877837e-11	Cd81
ENSMUSG00000109505	3.131522864136065	3.7044207718697395	53.12308951817275	3.1454163001943154e-13	4.92595846512245e-11	Gm44677
ENSMUSG00000006356	-2.3408446595696115	5.080356206350251	53.11320203197449	3.161284369090731e-13	4.92595846512245e-11	Crip2
ENSMUSG00000000690	-8.093306265673268	2.6883043775126825	53.00417992860515	3.3416517797274977e-13	5.18057802054099e-11	Hoxb6
ENSMUSG00000040856	2.4317117275440894	4.4489694543685285	52.47016221842679	4.3854089364021735e-13	6.764382541750444e-11	Dlk1
ENSMUSG00000004105	-5.105409496462004	3.137825137895955	52.37370610556272	4.606114797170258e-13	7.069113166853107e-11	Angptl2
ENSMUSG00000021730	1.4657154315979692	7.916253591420323	52.144813359584965	5.175371184100031e-13	7.903050566679953e-11	Hcn1
ENSMUSG00000100153	1.5208191036100058	7.240244811005767	52.11101546460155	5.265193547337784e-13	7.986936640824965e-11	Ppp1ccb
ENSMUSG00000004040	-1.7892888413795018	6.447035217688547	52.100034102660786	5.294712436265125e-13	7.986936640824965e-11	Stat3
ENSMUSG00000009734	4.366026693608932	2.959470145395208	52.09483005291874	5.308759169927206e-13	7.986936640824965e-11	Pou6f2
ENSMUSG00000051579	2.959713046935894	3.8297264305793655	52.03476131775641	5.473621043132444e-13	8.170716533531247e-11	Tceal8
ENSMUSG00000102869	1.3820147923566246	9.685569226338151	52.03088984135566	5.48442058011822e-13	8.170716533531247e-11	Norad
ENSMUSG00000028584	3.9014340922393678	3.1567117958383113	52.00765672522374	5.549679072914848e-13	8.227803328441378e-11	Lrrc38
ENSMUSG00000031066	2.3333410645586237	4.578142835970156	51.900691058324036	5.86029903512227e-13	8.646347479790783e-11	Usp11
ENSMUSG00000050473	-2.591654853214378	4.664967914936886	51.65733185239884	6.633364324101027e-13	9.739883645306225e-11	Slc35d3
ENSMUSG00000064339	-1.395689422467994	13.290338841671204	51.40790833551568	7.531711231924367e-13	1.1006028360488139e-10	mt-Rnr2
ENSMUSG00000002997	-2.514669311633951	4.756752437179112	51.36578553765882	7.695016575817307e-13	1.1191119106763637e-10	Prkar2b
ENSMUSG00000020436	1.461448020527238	7.785379529772982	51.32305086061945	7.864315413166834e-13	1.1383130665096127e-10	Gabrg2
ENSMUSG00000029088	1.7232313437530056	6.004768645535673	51.307204367278	7.928036305607256e-13	1.1421233811771282e-10	Kcnip4
ENSMUSG00000031227	1.454220053295192	7.8848172859559735	51.20456307345747	8.353469256196214e-13	1.1977619932088666e-10	Magee1
ENSMUSG00000117910	-1.7609955412303921	6.488838333434514	51.15377445880976	8.572354801901016e-13	1.2234032149759764e-10	Gm50174
ENSMUSG00000029823	1.5155650570377412	7.135656330347055	50.94886650670929	9.51531273302523e-13	1.3516612380433655e-10	Luc7l2
ENSMUSG00000108886	2.1163617930435366	4.91760380848636	50.72204996591896	1.068060265229005e-12	1.510167988905511e-10	Gm44830
ENSMUSG00000108264	2.841313620512648	3.882398349086101	50.54500623850964	1.1688569463332364e-12	1.645071889307068e-10	Gm20371
ENSMUSG00000025777	1.482843893849573	7.378036187462098	50.51778572019192	1.1851772502563828e-12	1.6603898348660636e-10	Gdap1
ENSMUSG00000047963	-2.508043765586581	4.72481032509262	50.46281130790594	1.2188362845651274e-12	1.699747898032126e-10	Stbd1
ENSMUSG00000109868	2.8511735721224487	3.8621560613079398	50.43844984210868	1.2340563027561656e-12	1.7131506155670932e-10	Gm39244
ENSMUSG00000039485	1.3685942732310168	9.274681506738414	49.879410841858075	1.640691755338183e-12	2.2539462995625412e-10	Tspyl4
ENSMUSG00000078247	-3.185543107269119	3.97741403057169	49.87688258509171	1.6428066476751956e-12	2.2539462995625412e-10	Airn
ENSMUSG00000039385	-1.8068144132495962	6.229925911813361	49.873363433403945	1.6457549680837124e-12	2.2539462995625412e-10	Cdh6
ENSMUSG00000054404	-2.956749322042996	4.181442620680754	49.84135900874724	1.6728122845335008e-12	2.280774999193645e-10	Slfn5
ENSMUSG00000049233	1.7040754778332188	5.977315266353563	49.6747847910271	1.8209944161054723e-12	2.471777353878988e-10	Apoo-ps
ENSMUSG00000038718	1.952017521046457	5.2007969882748695	49.577854817267244	1.9131958104788754e-12	2.5854386392847496e-10	Pbx3
ENSMUSG00000091264	1.4912590468801041	7.162486480671451	49.497743460403065	1.992915218697624e-12	2.68130500855701e-10	Smim13
ENSMUSG00000061482	-3.1185259535872607	4.00952975170143	49.15169982278499	2.3772657993697534e-12	3.1843892446733173e-10	H4c4
ENSMUSG00000104221	5.588595586604376	2.5311642392767766	49.11812724358385	2.418292392391979e-12	3.2251994740630315e-10	Gm37051
ENSMUSG00000060594	-3.0001128500100176	4.102681062769881	49.045904925902576	2.508967661682641e-12	3.331581798063024e-10	Layn
ENSMUSG00000004455	1.4244449054096333	7.843959264642598	49.00523558499216	2.5615175137066674e-12	3.386636640091573e-10	Ppp1cc
ENSMUSG00000030606	-5.967028536309309	2.844120931597803	48.91961474477899	2.6757786810108503e-12	3.52245503003243e-10	Hapln3
ENSMUSG00000006205	-1.5393049667827976	7.93302762113916	48.83158768909024	2.798571048971605e-12	3.668290060370892e-10	Htra1
ENSMUSG00000005469	-1.4880695022034176	8.821647386337034	48.7893287773877	2.8595074708748e-12	3.7321460541874906e-10	Prkaca
ENSMUSG00000042105	1.4848399624039132	7.1132390744005365	48.76853120659312	2.8899828886642618e-12	3.7558709533061797e-10	Inpp5f
ENSMUSG00000102478	2.1142488124631	4.816660344496279	48.425294682692055	3.4425813656800583e-12	4.4550795546285877e-10	BC085271
ENSMUSG00000097451	1.4458889791986085	7.393995687517165	48.18516937679995	3.890912954161127e-12	5.003916079686536e-10	Rian
ENSMUSG00000024261	-1.4729644504948465	8.92489839976378	48.180869030184866	3.8994532823594366e-12	5.003916079686536e-10	Syt4
ENSMUSG00000048040	1.5957892472543416	6.301651743491573	48.03158035148891	4.2078578281373355e-12	5.377078909169137e-10	Arxes2
ENSMUSG00000057880	1.4699955870796042	7.142242478719181	48.00185839158239	4.272112639739849e-12	5.43644133876228e-10	Abat
ENSMUSG00000023484	-1.4818414601563918	8.67585846819581	47.961352175535204	4.361265500766609e-12	5.526863471324191e-10	Prph
ENSMUSG00000074218	2.0200001073706133	4.97429885037539	47.94657743811563	4.3942456271023955e-12	5.545646929641912e-10	Cox7a1
ENSMUSG00000064347	1.9651817656140165	5.0721417038901375	47.81497413423378	4.699246011605901e-12	5.906159359689541e-10	mt-Ta
ENSMUSG00000041380	-2.805937200838645	4.27152975253305	47.72128190623933	4.929211817219113e-12	6.169797463511841e-10	Htr2c
ENSMUSG00000030403	-2.6633390112998963	4.4151221085712	47.698711728613766	4.986272885814501e-12	6.215745314516762e-10	Vasp
ENSMUSG00000018042	-1.669347595304788	6.589834677415052	47.6284100057628	5.168278223625376e-12	6.416438423891976e-10	Cyb5r3
ENSMUSG00000039954	-3.3452211940709953	3.796186178281668	47.611093872932486	5.214119574838518e-12	6.447142750410654e-10	Stk32a
ENSMUSG00000035864	1.932759700899458	5.138311681057006	47.40492453539645	5.7922133597786084e-12	7.133064041169294e-10	Syt1
ENSMUSG00000037685	-1.7704589338350103	6.162233194377062	47.1675448942911	6.537708170967145e-12	8.018801014036449e-10	Atp8a1
ENSMUSG00000001240	-2.6167376672426963	4.443929737219052	47.1255709908628	6.679185906099422e-12	8.159560670327299e-10	Ramp2
ENSMUSG00000047344	2.3760479125596565	4.351893964293287	47.084312511348934	6.82123811954068e-12	8.299897745374179e-10	Lancl3
ENSMUSG00000059796	-1.56509947454542	7.2689411800896035	46.92897074334187	7.383738415097088e-12	8.948680751407942e-10	Eif4a1
ENSMUSG00000024942	-2.0632487238086714	5.2953418615985415	46.7561097009874	8.064419104697915e-12	9.73499699116913e-10	Capn1
ENSMUSG00000041959	-1.4766701313943023	8.320680336486575	46.50176057645446	9.181811157312536e-12	1.1040224195097723e-9	S100a10
ENSMUSG00000078958	3.9618784107127016	2.9630750910115684	46.21827832378549	1.0610741363546074e-11	1.2708339293492574e-9	Atp6ap1l
ENSMUSG00000035649	1.6340737804378955	6.0075851863355725	46.17945275253182	1.0823052244650775e-11	1.2911985882964037e-9	Zcchc7
ENSMUSG00000102657	1.5000055918451491	6.606104185943702	45.98962150334924	1.1923940511278434e-11	1.4170002613033255e-9	Gm37899
ENSMUSG00000087694	2.2880160986613705	4.416306709101679	45.906150674929215	1.2442840788084524e-11	1.4729333353057732e-9	A530058N18Rik
ENSMUSG00000060969	5.232451380977233	2.4951927406274828	45.54593428748246	1.495417601839843e-11	1.7633802694127662e-9	Irx1
ENSMUSG00000107272	-3.2938068977245987	3.732725874689724	45.22383132261677	1.7626587583784555e-11	2.070513889986016e-9	Gm34583
ENSMUSG00000001473	-3.193580486152948	3.8121611156096957	45.176806086310634	1.8054852441181052e-11	2.1126944383375882e-9	Tubb6
ENSMUSG00000037492	2.3362817898630444	4.317678797886878	45.07979540025766	1.8971528873180708e-11	2.2114865012053894e-9	Zmat4
ENSMUSG00000027603	-1.5972241445350461	6.725888644087907	44.871440953979835	2.1100857092282014e-11	2.4503470587657225e-9	Ggt7
ENSMUSG00000075324	2.077428715190443	4.712447671666121	44.71959755537989	2.2801877085056642e-11	2.6378489699042233e-09	Fign
ENSMUSG00000046985	-1.5806245217403174	6.801882728741498	44.50894161812633	2.5391383296599408e-11	2.9263329707978963e-9	Tapt1
ENSMUSG00000044681	7.89169660336501	2.0278911193144618	44.36358205802864	2.734792787236422e-11	3.133392850728565e-9	Cnpy1
ENSMUSG00000052516	2.0873388068672343	4.714348880097966	44.360342807071	2.739320556447159e-11	3.133392850728565e-9	Robo2
ENSMUSG00000047085	-1.5912180512144425	6.675272702419137	44.25798888508814	2.886319501229368e-11	3.2892195480241093e-9	Lrrc4b
ENSMUSG00000056201	-1.3828862182275874	9.434829335572651	44.20408338786204	2.966885507001781e-11	3.368462835291502e-9	Cfl1
ENSMUSG00000026824	1.4676488904463116	6.620938816219255	44.119504653752955	3.097855697399497e-11	3.5041337353436317e-9	Kcnj3
ENSMUSG00000049775	-1.3809275448224287	9.353577219299607	43.86534119269357	3.52729379178537e-11	3.975168992432361e-9	Tmsb4x
ENSMUSG00000038352	-1.7049056446994708	6.137058290587434	43.8444366465709	3.565160934187963e-11	4.0030727974645065e-9	Arl5c
ENSMUSG00000003541	-2.4261849734888923	4.549143683453779	43.76948874723543	3.704299600564126e-11	4.144066450579816e-9	Ier3
ENSMUSG00000090553	1.3915375637040623	7.256278930751224	43.75772465135351	3.7266275293879015e-11	4.153829612227587e-9	Snrpe
ENSMUSG00000032231	-1.4815654199529646	7.483563385918284	43.73711800584661	3.7660635106587005e-11	4.182521661055541e-9	Anxa2
ENSMUSG00000032115	-1.5316062966554844	7.01333335182735	43.47481157004095	4.3061100055740515e-11	4.764960350733228e-9	Hyou1
ENSMUSG00000036061	2.2270926110340397	4.401688993502323	43.446959275324886	4.36782361686658e-11	4.815801483130766e-9	Smug1
ENSMUSG00000094958	4.947725558726916	2.4987252056049	43.0721454210185	5.2897887129329095e-11	5.811346657614532e-9	3110021N24Rik
ENSMUSG00000039542	1.4141791938624166	6.927578688244413	43.01626622603996	5.443014953348534e-11	5.958248017570522e-9	Ncam1
ENSMUSG00000001260	-3.453131662102529	3.557499163131805	42.94535078963009	5.6438855076540055e-11	6.1560681174736065e-9	Gabrg1
ENSMUSG00000081228	1.3482708803740666	7.557516153216562	42.895133466393716	5.7905997232724816e-11	6.293619435888429e-9	Gm16089
ENSMUSG00000024479	5.415835697451204	2.377502085494468	42.8323998002885	5.979256590115832e-11	6.47561969924566e-9	Mal2
ENSMUSG00000037949	-1.7379410101318755	5.937447827058565	42.816804306250965	6.027103579995272e-11	6.504373513662036e-9	Ano10
ENSMUSG00000103375	2.141568095921894	4.52559109021357	42.78656645326156	6.12096800123825e-11	6.582411398796387e-9	Gm37181
ENSMUSG00000117292	-2.7398435363590328	4.106507401144874	42.6949700905219	6.41432602071148e-11	6.873681789422782e-9	E330032C10Rik
ENSMUSG00000044252	1.387030987069387	7.105794841219449	42.52019551840965	7.01369606546278e-11	7.48969550822723e-9	Osbpl1a
ENSMUSG00000035781	-1.555087148649685	6.679502099931446	42.49214184280091	7.114993799594871e-11	7.571394621373762e-9	R3hdm4
ENSMUSG00000022194	1.9837950215595848	4.785389545704846	42.266082843804305	7.986567514845599e-11	8.469366613572896e-9	Pabpn1
ENSMUSG00000001566	-4.837104497713623	2.922340294075816	42.17543255502986	8.365393351410404e-11	8.840397174582185e-9	Mnx1
ENSMUSG00000034748	-1.6212139162190384	6.315403410774737	42.11540054993789	8.626114131344152e-11	9.084487989151095e-9	Sirt6
ENSMUSG00000073154	-3.3877499223450687	3.548406390246815	41.97504479518874	9.26786753948523e-11	9.72680214857108e-9	9330158H04Rik
ENSMUSG00000024647	-2.2098177028891026	4.792718732421793	41.950198318598375	9.386354851799678e-11	9.812651610341759e-9	Cbln2
ENSMUSG00000015134	-1.808416005189067	5.608017394945404	41.944461905000026	9.4139252867625e-11	9.812651610341759e-9	Aldh1a3
ENSMUSG00000033585	1.303147660530678	8.080182882463495	41.74870870162631	1.0404956767969566e-10	1.0808768185393147e-8	Ndn
ENSMUSG00000005611	-3.6914877819433185	3.3406187015142463	41.62644067148651	1.1076274840933576e-10	1.1467135929388215e-8	Irag1
ENSMUSG00000036745	1.2743251436183503	8.654802185051935	41.56918282684841	1.1405392017323805e-10	1.1767975594631294e-8	Ttll7
ENSMUSG00000104476	5.397641468547485	2.3284355884218964	41.54121945462232	1.1569665143089487e-10	1.189727754663623e-8	Gm38211
ENSMUSG00000086496	-6.3737366262244874	2.5498461872434914	41.5309238358438	1.1630742355041484e-10	1.1919949740447045e-8	Gm14204
ENSMUSG00000036585	1.2499244894657577	9.231545307237587	41.477593922727316	1.1952318283488743e-10	1.2208553601873904e-8	Fgf1
ENSMUSG00000036617	1.4112019233766682	6.703914085747295	41.3672380475782	1.2646301697112762e-10	1.2874356671050695e-8	Etl4
ENSMUSG00000037627	-5.062236419573525	2.8207911082255817	41.3282689791607	1.2900881515990251e-10	1.3089894431224526e-8	Rgs22
ENSMUSG00000098202	1.4856166745731332	6.2628634796794485	41.19439346877151	1.3815204355712442e-10	1.3971197226086547e-8	B830012L14Rik
ENSMUSG00000078812	-1.4554895839626725	7.281327244091451	41.09534583892107	1.4533166478819306e-10	1.4648760311208594e-8	Eif5a
ENSMUSG00000105791	2.5503411646785064	3.85304399844285	40.75973211538343	1.725535410245528e-10	1.733538715931206e-8	Gm43341
ENSMUSG00000033316	-1.5438367437852727	6.508424393980417	40.52223749714115	1.9484824892142975e-10	1.9511017607571757e-8	Galnt9
ENSMUSG00000027971	1.70052893616796	5.365889322564575	40.50235246522484	1.968409191796807e-10	1.9646138930283098e-8	Ndst4
ENSMUSG00000040710	2.575645406602807	3.798626599575932	40.48176569958938	1.989254058227122e-10	1.978951406915783e-8	St8sia4
ENSMUSG00000028062	-1.616538790718909	6.190394875060102	40.39034629534051	2.0845218135310166e-10	2.0669928800990512e-8	Lamtor2
ENSMUSG00000036181	-2.347691557885828	4.479182564168403	40.01326278911028	2.5282316857578334e-10	2.4988583791174753e-8	H1f2
ENSMUSG00000052371	-7.6934844633245385	2.308825691602113	39.99127499577201	2.5568450787858636e-10	2.518987275845131e-8	Hoxd3os1
ENSMUSG00000019370	-1.3278196834529616	9.02765307256812	39.98179358489512	2.569283356166093e-10	2.523102346645294e-8	Calm3
ENSMUSG00000048988	-5.040615732775601	2.7748099565952917	39.958576501699596	2.599997280238765e-10	2.545080671018337e-8	Elfn1
ENSMUSG00000041890	-1.6206962843852162	6.121435314647477	39.847885552157926	2.751561023793669e-10	2.6848378666991195e-8	Git2
ENSMUSG00000028811	-1.4474134738844462	7.127931061307907	39.8132911622779	2.800719993742083e-10	2.724101570983343e-8	Yars
ENSMUSG00000036282	1.5657518018724659	5.775520744712741	39.78507236835706	2.8414695929028886e-10	2.7549626297411782e-8	Naa30
ENSMUSG00000019852	1.3815001542099081	6.715085388838072	39.707880006115076	2.955998203984583e-10	2.856934846452315e-8	Arfgef3
ENSMUSG00000115028	1.2847467953996357	7.729882494160888	39.497385653794694	3.292338178966407e-10	3.1719653098994654e-8	Gm9391
ENSMUSG00000112248	3.5243614154242904	3.006066229543501	39.41416768669767	3.435644945637028e-10	3.299623656751587e-8	Gm47910
ENSMUSG00000047986	-2.1927026509114214	4.678055491392301	39.27777358808949	3.684155604741018e-10	3.5162274293916603e-08	Palm3
ENSMUSG00000093112	4.162824039299102	2.6619647880684774	39.277747875390205	3.684204110557386e-10	3.5162274293916603e-08	Gm22701
ENSMUSG00000049091	-1.7308848791538654	5.66045390010712	39.2261889805436	3.7827649973782576e-10	3.59904753224079e-8	Sephs2
ENSMUSG00000051527	1.8149560420187754	4.966163813053785	39.03659510753869	4.168446893167011e-10	3.953681259758189e-8	Usp29
ENSMUSG00000112280	2.396066570608206	3.9519788012111725	38.93733710254064	4.385819276992867e-10	4.1469754346327904e-8	A830082N09Rik
ENSMUSG00000100707	5.016049159180399	2.354170330056546	38.874307748195626	4.5297066162341504e-10	4.2698077088397276e-8	Gm28523
ENSMUSG00000045725	-2.3986439365087815	4.350274745323893	38.84823535772299	4.590599393960766e-10	4.313892187414023e-8	Prr15
ENSMUSG00000036879	2.0443631484713984	4.498792256043287	38.818745857625515	4.660461206255478e-10	4.366108763811306e-8	Phkb
ENSMUSG00000066189	-3.6582824922875927	3.2640867566103915	38.80769774648727	4.686907857286063e-10	4.377457274292772e-8	Cacng3
ENSMUSG00000036242	1.3088045214313104	7.263183930842502	38.746517729288634	4.836102108498342e-10	4.503030319989264e-8	Armh4
ENSMUSG00000037035	1.886040652610722	4.8063207861152595	38.71626918593215	4.911613820612096e-10	4.559440659432038e-8	Inhbb
ENSMUSG00000020396	-1.2344689990687865	11.331344974353964	38.61159754340973	5.182141085667136e-10	4.795993057495757e-8	Nefh
ENSMUSG00000024045	1.5207450482192653	5.8664207701897135	38.5471564863922	5.356059298032132e-10	4.9419760429365353e-8	Akap8
ENSMUSG00000109575	1.6992644404464503	5.245463176200117	38.53545138734202	5.388271360770894e-10	4.956722759918791e-8	Gm44831
ENSMUSG00000010086	-1.7901974458991594	5.429926124620898	38.51356640015349	5.449019400230921e-10	4.997552597671248e-8	Rnf112
ENSMUSG00000071379	-1.6036576363476083	6.0683779890355645	38.4152020230007	5.730637168073233e-10	5.240101489524689e-8	Hpcal1
ENSMUSG00000045268	-2.4015716532623683	4.307712283169062	38.17766425840159	6.472272871858547e-10	5.900587635206922e-8	Zfp691
ENSMUSG00000021520	1.2099555223765126	8.870899376935789	37.99015327702948	7.124999735859766e-10	6.476327884907533e-8	Uqcrb
ENSMUSG00000040485	6.266169177800049	2.0477739946231215	37.96993049580569	7.199220058075281e-10	6.524373287646207e-8	Lrrc52
ENSMUSG00000035621	-2.0799443291849427	4.783666610242516	37.88387637102978	7.523804414773595e-10	6.798358302710069e-8	Midn
ENSMUSG00000035681	1.7480844888008444	5.085193791869059	37.85578057647838	7.632919263029092e-10	6.876607292394439e-8	Kcnc2
ENSMUSG00002075041	-2.19888141113688	4.574139727220257	37.63985453437804	8.526134220224431e-10	7.658725447643363e-8	7SK
ENSMUSG00000005103	-1.4792007976175967	6.525795778865091	37.62654451146099	8.58449922637282e-10	7.68853932177866e-8	Wdr1
ENSMUSG00000052364	1.4387439087110698	6.1613479728359835	37.59294388700209	8.733625184295122e-10	7.799229437238518e-8	B630019K06Rik
ENSMUSG00000015222	1.1995765564777405	8.924638815597024	37.47562736091103	9.274932448621556e-10	8.258475565986909e-8	Map2
ENSMUSG00000028745	-1.410275523313596	7.04012259033557	37.43795500850655	9.455783748175023e-10	8.394461339253005e-8	Capzb
ENSMUSG00000041608	-1.5733510740229255	6.100600567666978	37.43242493972912	9.48262716362361e-10	8.394461339253005e-8	Entpd3
ENSMUSG00000058665	2.419564752830999	3.8444775110175167	37.36043497283923	9.839114178541602e-10	8.684866651064713e-8	En1
ENSMUSG00000020458	1.1691787290694413	9.741654421538772	37.27525455571883	1.0278290960577115e-9	9.046377067060105e-8	Rtn4
ENSMUSG00000006546	-4.222809608514894	2.9631266572905473	37.128703303104366	1.1080314805773226e-9	9.724249841468967e-8	Cryba2
ENSMUSG00000024256	3.520457848188855	2.9722850117167647	37.08348450338625	1.1340211917240976e-9	9.923822698121966e-8	Adcyap1
ENSMUSG00000118164	-2.4293927057166407	4.217120594747617	37.077710118118944	1.1373836991837014e-9	9.924810159076979e-8	Gm20570
ENSMUSG00000037855	1.4469174218645136	6.065644834085956	36.981203503468805	1.195081788232155e-9	1.0390830894893497e-7	Zfp365
ENSMUSG00000031229	1.4544662289199901	6.031241197027761	36.97710791107099	1.1975942094242202e-9	1.0390830894893497e-7	Atrx
ENSMUSG00000057894	1.5992886309769694	5.433436136384153	36.941581770677175	1.219610649150016e-9	1.0551877857136158e-7	Zfp329
ENSMUSG00000024036	-1.6919081142450583	5.580975792565208	36.8771277296455	1.260594241091944e-9	1.0864074142129517e-7	Slc37a1
ENSMUSG00000034723	1.2138312825349373	8.331778436328433	36.87370395464226	1.2628094431930775e-9	1.0864074142129517e-7	Tmx4
ENSMUSG00000006412	-1.5100013641692314	6.303304420930331	36.8223238493162	1.2965246786564587e-9	1.1122797812035647e-7	Pfdn2
ENSMUSG00000070287	1.7487794793685854	5.000606930993357	36.8147213785684	1.3015893374390966e-9	1.1134969174993682e-7	Slc35g2
ENSMUSG00000004100	-1.7750271573904388	5.340313912950642	36.7328792925873	1.3573820140493944e-9	1.1579833544995126e-7	Ppan
ENSMUSG00000026473	-1.3774704708973609	7.132559980414636	36.33596789176474	1.6638625240480626e-9	1.4154881712242865e-7	Glul
ENSMUSG00000116066	-7.568536164388067	2.172914224246716	36.24572019487346	1.742706150632082e-9	1.4784441262904004e-7	Gm49477
ENSMUSG00000104257	3.4021830779121753	2.940831204717994	36.20138813718346	1.7827956666234453e-9	1.5082648879320398e-7	Gm20172
ENSMUSG00000025326	1.2068631558620198	8.168926312052905	36.02194459269268	1.9547244540555927e-9	1.649150263848394e-7	Ube3a
ENSMUSG00000018507	-1.971653152474778	4.877103341999137	35.99328680979709	1.983679872613058e-9	1.6685816768805097e-7	Trpv2
ENSMUSG00000027984	-2.1135625202337516	4.617380214717154	35.988377405543844	1.988683181246539e-9	1.6685816768805097e-7	Hadh
ENSMUSG00000035936	1.5949881683745442	5.381333266390862	35.94984643249401	2.028392471827303e-9	1.6972365611528128e-7	Aldh5a1
ENSMUSG00000028248	1.3839119785652232	6.25488083230051	35.76425754161286	2.231066576394784e-9	1.861721429226041e-7	Pnisr
ENSMUSG00000084883	-1.3065338383507523	7.832650502328101	35.75094811795517	2.246357569212419e-9	1.8679164564526828e-7	Ccdc85c
ENSMUSG00000031232	-1.7232007205598188	5.413210883628315	35.74716520753538	2.2507228184230616e-9	1.8679164564526828e-7	Magt1
ENSMUSG00000029491	-3.258897325809832	3.3888291782830597	35.68307006265953	2.3259894244309386e-9	1.9251502171150484e-7	Pde6b
ENSMUSG00000018425	2.035521276089358	4.341922962895945	35.6192946037514	2.4033821994312822e-9	1.9838296149413726e-7	Dhx40
ENSMUSG00000030669	-1.2362283858356446	9.29930382855608	35.538590594913	2.5050252736915195e-9	2.062155711153981e-7	Calca
ENSMUSG00000063953	1.3086435209080414	6.6688056099089454	35.39937641803451	2.690580300237499e-9	2.2089519610095014e-7	Amd2
ENSMUSG00000030717	-5.5267560623973	2.4916100314755014	35.30335945773372	2.8265195696393532e-09	2.3143360368996109e-7	Nupr1
ENSMUSG00000029328	1.2669021605834643	7.056000468453935	35.2397788221814	2.9203000863809083e-9	2.3847295438010515e-7	Hnrnpdl
ENSMUSG00000061911	1.4920815727289447	5.687257284924558	35.16203945836814	3.039209033526708e-9	2.4752128824783787e-7	Myt1l
ENSMUSG00000067219	-4.08027761527284	2.9332706525822676	35.141753981826405	3.071027209116077e-9	2.4944745211067583e-7	Nipal1
ENSMUSG00000117521	2.399148287918513	3.750868685944838	34.89956142757826	3.4776905528299846e-9	2.817298333527336e-7	Gm50024
ENSMUSG00000041801	-2.1036850735692667	4.569309600015601	34.73158949755871	3.790994104420126e-9	3.062982829182409e-7	Phlda3
ENSMUSG00000021597	1.7896013424779216	4.786573281213106	34.691090079901095	3.8706708220740695e-9	3.11910706007821e-7	Slf1
ENSMUSG00000030718	-1.591002475516177	5.758966858104606	34.63779363617596	3.9780851238420724e-9	3.1972288886121244e-7	Ppme1
ENSMUSG00000024097	1.349643201559902	6.320008161530034	34.61870047798992	4.017287716406283e-9	3.220262051096176e-7	Srsf7
ENSMUSG00000002808	1.1692988098862187	8.499477784257808	34.61082182714817	4.0335769216716745e-9	3.224855307978393e-7	Epdr1
ENSMUSG00000112477	-1.4775206445585483	6.23094985743884	34.58100681425065	4.095820859254323e-9	3.2660695786549944e-7	Gm48657
ENSMUSG00000018501	1.5017352433227225	5.582345338065956	34.573031025678624	4.112634148998197e-9	3.2686144087555724e-7	Ncor1
ENSMUSG00000027602	-1.3231864006354566	7.3095439641803415	34.5693501060422	4.120416971844064e-9	3.2686144087555724e-7	Map1lc3a
ENSMUSG00000106469	2.5206291551550835	3.6156632364412338	34.562371604454896	4.13521261194679e-9	3.2718530668773816e-7	C030015E24Rik
ENSMUSG00000032908	1.2416391566456153	7.168293653727816	34.370235205508536	4.5641550754116975e-9	3.6019085312183115e-7	Sgpp2
ENSMUSG00000102316	2.1454989438420506	4.068212180546151	34.302420249602235	4.725962722819996e-9	3.719990399939317e-7	Gm37629
ENSMUSG00000114282	1.5519257727668578	5.382462549208065	34.23230203977946	4.899309463520271e-9	3.8465246870275735e-7	5330431K02Rik
ENSMUSG00000112881	7.4798354159663445	1.682056280878963	34.032581491628896	5.428758477914865e-9	4.251274683948664e-7	Gm49344
ENSMUSG00000025408	-1.6631156652668295	5.440680431043373	33.98043678830483	5.576185427990646e-9	4.3493314665025144e-7	Ddit3
ENSMUSG00000000876	-1.723280470125125	5.280103377151507	33.97824956621225	5.582456156867769e-9	4.3493314665025144e-7	Pxmp4
ENSMUSG00000026888	1.698422328780227	4.953364574097848	33.944707067784	5.679511339226357e-9	4.413688443035933e-7	Grb14
ENSMUSG00000027978	1.5367017816799111	5.404037570043344	33.843380416957984	5.9830843109042895e-9	4.637801470541317e-7	Prss12
ENSMUSG00000025487	-1.7168078700405793	5.292497922427483	33.83399967167027	6.011997803660767e-9	4.641267789686137e-7	Psmd13
ENSMUSG00000026822	-4.58359257949191	2.6997264812492556	33.832074207923824	6.017949787877641e-9	4.641267789686137e-7	Lcn2
ENSMUSG00000064293	-1.943937673098694	4.794491093156948	33.77961544686222	6.182400546106842e-9	4.7560880372455686e-7	Cntn4
ENSMUSG00000046318	3.2670902547588763	2.93519008188197	33.66795312982546	6.547587227373043e-9	5.024368379678394e-7	Ccbe1
ENSMUSG00000000787	1.1821713941439482	7.8003722132326425	33.61092772566418	6.742341927887561e-9	5.160848742346216e-7	Ddx3x
ENSMUSG00000062296	-3.270721584314503	3.2957550880042756	33.559719511185705	6.922168979716755e-9	5.285249070238236e-7	Trank1
ENSMUSG00000075232	1.263426423828343	6.7662778020721595	33.510478777981064	7.099615747768803e-9	5.407216073631098e-7	Amd1
ENSMUSG00000032262	-1.2811525790808755	7.501885247979171	33.44415391837114	7.3458503247588784e-9	5.580836188270172e-7	Elovl4
ENSMUSG00000027177	1.4722826617744904	5.60849008211311	33.431664746058836	7.39316516080846e-9	5.602845091222113e-7	Hipk3
ENSMUSG00000110126	-3.8173468835620508	2.9853077867731024	33.3757648372267	7.608708774032149e-9	5.751920165042471e-7	Gm9347
ENSMUSG00000021996	-1.2730718296939685	7.560131002613285	33.30951819306264	7.872312139520489e-9	5.936500865508524e-7	Esd
ENSMUSG00000032297	3.3753884369571225	2.86031765267652	33.27651849087478	8.007015454194387e-9	6.023208349422433e-7	Celf6
ENSMUSG00000039137	-3.827644214363744	2.9710625962754746	33.26597380112273	8.050543218357868e-9	6.041072246483235e-7	Whrn
ENSMUSG00000023232	-5.472987782052917	2.4123255767772283	33.24913498615865	8.120544644515204e-9	6.078665538924972e-7	Serinc2
ENSMUSG00000066705	4.301551739226944	2.374607421841834	33.18411132986012	8.396627646064336e-9	6.26996100094012e-7	Fxyd6
ENSMUSG00000027805	1.1093622788171473	9.505475663142953	33.157863270027484	8.510719589400108e-9	6.32759473599273e-7	Pfn2
ENSMUSG00000045994	-2.22178735261831	4.296300628891084	33.15682908690706	8.515246509587152e-9	6.32759473599273e-7	B3gat1
ENSMUSG00000028565	-1.2106301295663515	8.804676963711595	33.14604328487392	8.562603076712794e-9	6.335993508907296e-7	Nfia
ENSMUSG00000026837	-3.363719739812259	3.216889556772327	33.1448086458302	8.56804072944145e-9	6.335993508907296e-7	Col5a1
ENSMUSG00000109874	3.8551197547404685	2.588816820913217	33.13581623385135	8.60774998402956e-9	6.349982904885188e-7	Gm9911
ENSMUSG00000047905	-1.2527853723944626	7.865856072437346	33.11874024384432	8.68366325598246e-9	6.390548421709886e-7	Gm8566
ENSMUSG00000043991	1.1821750875813022	7.6013993104662685	33.06009497356273	8.949520288097177e-9	6.570367767278266e-7	Pura
ENSMUSG00000065208	5.485302275359804	2.0057673149439017	33.028836524618164	9.094539454764776e-9	6.660823249112015e-7	Gm24616
ENSMUSG00000103403	-3.061471202990125	3.401728415947293	33.01414849037318	9.163493018767291e-9	6.695268906367747e-7	Gm37931
ENSMUSG00000024014	-1.9103901137804615	4.803677115272831	32.957341962290094	9.435138219971215e-9	6.87686151036048e-7	Pim1
ENSMUSG00000015944	1.4139787397209216	5.823664744810903	32.9528285721327	9.457063731873225e-9	6.87686151036048e-7	Castor2
ENSMUSG00000021027	1.2591716487009288	6.691160924825745	32.90609633217339	9.687104983098442e-9	7.027407916598801e-7	Ralgapa1
ENSMUSG00000036815	-1.6270124879346104	5.460080364258161	32.772059468458494	1.0378473314392196e-8	7.511112642058106e-7	Dpp10
ENSMUSG00000047259	-7.436518114805458	2.0314539875967017	32.7220249764076	1.0649038309700427e-8	7.688706359729569e-7	Mc4r
ENSMUSG00000104606	-5.044521776708214	2.505761189435526	32.65555038559764	1.1019464137736436e-8	7.937392788457747e-7	Gm43409
ENSMUSG00000095891	3.7822496167582336	2.596675600708085	32.558249642831676	1.1585064012026989e-8	8.325163293913324e-7	Gm10717
ENSMUSG00000062937	-1.5778430749680505	5.596405081945858	32.502312497551635	1.1923291204425951e-8	8.548104147285751e-7	Mtap
ENSMUSG00000032006	-1.4796378066832796	5.9987626528789235	32.48075754085901	1.205624890546355e-8	8.623182618776633e-7	Pdgfd
ENSMUSG00000070695	-2.0156542404311013	4.584272474011034	32.44339186819939	1.2290260156167165e-8	8.770019519380873e-7	Cntnap5a
ENSMUSG00000046785	1.2248027096077851	6.954710790841993	32.419721813334164	1.2440847732808574e-8	8.856781599247241e-7	Epm2aip1
ENSMUSG00000049421	1.3370123732183827	6.151714283514264	32.372193893804805	1.2748821868391412e-8	9.054924853082375e-7	Zfp260
ENSMUSG00000070687	3.1195510601564944	3.016210767338971	32.360235445557095	1.2827505986963675e-8	9.089671933825003e-7	Htr1d
ENSMUSG00000039095	7.387930605509287	1.624169363576003	32.307186923703945	1.3182461084517222e-8	9.319572777366677e-7	En2
ENSMUSG00000004347	-3.269504075003982	3.226190113904609	32.24645794971991	1.3600901668255955e-8	9.593190250582106e-7	Pde1c
ENSMUSG00000031960	-1.2380421541458488	7.760725175805959	32.128697864682515	1.445059485506615e-8	1.016902344397639e-6	Aars
ENSMUSG00000031451	-1.240264528276447	7.710519275913978	32.10453362957586	1.4631420065202413e-8	1.0272602303709124e-6	Gas6
ENSMUSG00000049804	1.7258086497071106	4.769288073550484	32.014681851380125	1.532390686884581e-8	1.0734115589023393e-6	Armcx4
ENSMUSG00000036264	2.8047741767862346	3.217990915138047	31.9597985900362	1.576294558383109e-8	1.1016387209972204e-6	Fstl4
ENSMUSG00000018102	-1.8407728816459654	4.882449865612804	31.94664748996629	1.587000573417471e-8	1.1065886875055477e-6	H2bc4
ENSMUSG00000051675	1.195787580254363	7.1778425697926025	31.93646613181544	1.5953389845563976e-8	1.1098689732878573e-6	Trim32
ENSMUSG00000020053	2.790446343467707	3.2103427151345865	31.78408169812088	1.7255147910833886e-8	1.197703346238131e-6	Igf1
ENSMUSG00000022995	1.15192475194855	7.708403081886048	31.70027708422421	1.801586910759345e-8	1.2476704272449241e-6	Enah
ENSMUSG00000040010	-1.9408459003458618	4.664105233590326	31.687439599514413	1.8135330150773813e-8	1.253102077228016e-6	Slc7a5
ENSMUSG00000032939	-1.818093716068103	4.903044092981306	31.65960316214062	1.8397098849234205e-8	1.2683200811613133e-6	Nup93
ENSMUSG00000031844	-2.6674854236363017	3.6757844582996686	31.6324352793804	1.865622982453849e-8	1.283288097007275e-6	Hsd17b2
ENSMUSG00000049281	7.35490392932321	1.5982392327751014	31.626143265921808	1.8716763478805076e-8	1.2845588166431143e-6	Scn3b
ENSMUSG00000024846	-1.9309470413686778	4.664035253507238	31.43379895937493	2.066531013493846e-8	1.4151103964824116e-6	Cst6
ENSMUSG00000089838	1.2196615285388765	6.8122209555623705	31.428902185731665	2.071748424869588e-8	1.4155093656362884e-6	Gm2962
ENSMUSG00000106010	3.4069305470798676	2.7584454356886967	31.31328079589591	2.198848921090634e-8	1.4989965379247556e-6	Gm42616
ENSMUSG00000056211	1.2460313053774676	6.529500334467122	31.285119249881948	2.2309715833466538e-8	1.517507864743656e-6	R3hdm1
ENSMUSG00000111806	-1.5160727602680755	5.707513910683959	31.265927730532326	2.2531314486482818e-8	1.529175279403715e-6	Gm47403
ENSMUSG00000057766	1.2539438007974	6.474662751006343	31.174181887653393	2.3621527456378595e-8	1.599612128703456e-6	Ankrd29
ENSMUSG00000043940	1.1444629280267409	7.624634742564781	31.057015200041608	2.5090998905970488e-8	1.695363268998329e-6	Wdfy3
ENSMUSG00000047415	-2.1673540268698277	4.228981236788256	30.8163634399022	2.8402728351924464e-8	1.9145892560447494e-6	Gpr68
ENSMUSG00000032324	1.0883586715733153	8.927059089436026	30.810860212684428	2.8483375861784014e-8	1.9145892560447494e-6	Tspan3
ENSMUSG00000109529	3.412920662547379	2.749469155667934	30.808123804081887	2.8523562145979538e-8	1.9145892560447494e-6	Gm44801
ENSMUSG00000024236	-3.7368404415834946	2.909880934766024	30.76007348686132	2.9238546486970248e-8	1.9582772988126277e-6	Svil
ENSMUSG00000036570	-2.0525281750041233	4.404065467002543	30.72235308547344	2.981238004381731e-8	1.992341135488456e-6	Fxyd1
ENSMUSG00000041935	1.7050601891663568	4.726834064510989	30.707131645119073	3.004712369243235e-8	2.003644551726149e-6	AW549877
ENSMUSG00000024966	-1.2073642681073216	7.761266505833994	30.64530479714116	3.101980180201715e-8	2.0639994920161346e-6	Stip1
ENSMUSG00000074280	-1.8352134434809766	4.796118911881436	30.628484549986947	3.1289838918596556e-8	2.077441240027951e-6	Gm6166
ENSMUSG00000071078	-3.3385566204671187	3.118862820575735	30.62192837496828	3.139573038922518e-8	2.0799501124020093e-6	Nr2c2ap
ENSMUSG00000072966	1.2153663987806198	6.67690520756573	30.569636618091614	3.225326905707004e-8	2.132136559030251e-6	Gprasp2
ENSMUSG00000073664	1.4183586007833802	5.550894250497353	30.564747331132054	3.2334638860798856e-8	2.1328989318523925e-6	Nbeal1
ENSMUSG00000030231	1.352900225423216	5.861872416115903	30.536388924749918	3.281066489045951e-8	2.1596347336627674e-6	Plekha5
ENSMUSG00000107917	2.4955327091578856	3.4295661930548356	30.358202135775457	3.596662138640719e-8	2.362272223144649e-6	Gm44235
ENSMUSG00000102250	2.177488744162519	3.845392377267911	30.2364444693163	3.8296338013106514e-8	2.5098893975499703e-6	Gm38260
ENSMUSG00000068457	1.6024428989184416	4.948991086231474	30.175659398065964	3.951538713570744e-8	2.5842386263632568e-6	Uty
ENSMUSG00000060860	-2.2794817127498184	4.031067407062802	30.122868404925384	4.060561617523195e-8	2.649863511982391e-6	Ube2s
ENSMUSG00000037552	-2.9989102877615155	3.3176557887882168	30.072392120668827	4.16762147521864e-8	2.7139302233401384e-6	Plekhg2
ENSMUSG00000021186	-3.253072221717958	3.1542278569013167	30.02910901056027	4.261674150524522e-8	2.7682456838088333e-6	Fbln5
ENSMUSG00000075318	1.3503885557965123	5.820048652084661	30.02570589057394	4.269158564139879e-8	2.7682456838088333e-6	Scn2a
ENSMUSG00000023031	1.5978272762191088	4.950378233054058	29.99351610590242	4.340607558814481e-8	2.8086121918168023e-6	Cela1
ENSMUSG00000085438	1.109160504899397	7.98094476895633	29.987605210991216	4.353857086858665e-8	2.8112293718763316e-6	Oip5os1
ENSMUSG00000025366	-1.2242200962133538	7.310024635372434	29.91178888607686	4.5274394682428186e-8	2.9171419577975514e-6	Esyt1
ENSMUSG00000070348	-3.507058759867297	2.9838816679393174	29.873227245534554	4.618369910541892e-8	2.9694660092181033e-6	Ccnd1
ENSMUSG00000039166	1.6450620481918572	4.813082434824144	29.84713507399323	4.6809323501455283e-8	3.0033688005419027e-6	Akap7
ENSMUSG00000109387	3.079839781823903	2.9024066087705562	29.83070293633899	4.720767503572011e-8	3.017867313106775e-6	Gm45182
ENSMUSG00000066037	1.3929219694293913	5.574600654487381	29.829666304536367	4.723291888494281e-8	3.017867313106775e-6	Hnrnpr
ENSMUSG00000021733	1.8181631242179175	4.4314063181633845	29.8028243218998	4.789129948190178e-8	3.053545255692614e-6	Slc4a7
ENSMUSG00000019699	1.3926319936285723	5.584776394528203	29.751133018902998	4.918519981785702e-8	3.12951080757744e-6	Akt3
ENSMUSG00002075795	1.2937434386288569	6.065384400860149	29.735419660051125	4.958542440486355e-8	3.1484167292077706e-6	5_8S_rRNA
ENSMUSG00000041225	1.439358091197781	5.409473926519981	29.638541883605342	5.212602883664692e-8	3.3028652421162524e-6	Arhgap12
ENSMUSG00000058975	-1.2902883715933868	6.585339641197478	29.58017371623559	5.3719269932151813e-8	3.396770648028672e-6	Kcnc1
ENSMUSG00000068523	1.728149048524453	4.599371069500946	29.568257170122475	5.405049849492559e-8	3.410653459780005e-6	Gng5
ENSMUSG00000007653	3.730030108281488	2.5026348805685217	29.54811136770789	5.46151253797039e-8	3.43917637983822e-6	Gabrb2
ENSMUSG00000100826	1.0825244156766556	8.433513726597042	29.50219060819322	5.5924334664293496e-8	3.514372643996271e-6	Snhg14
ENSMUSG00000026674	-3.324251833100257	3.0726926239055756	29.494077586907338	5.615888564548523e-8	3.5218655574923294e-6	Ddr2
ENSMUSG00000116617	-3.237719841791907	3.13379583113176	29.480042020652647	5.656698990604708e-8	3.540189423607754e-6	Gm49767
ENSMUSG00000118653	-2.2448560806715503	4.036230723346864	29.464444949000086	5.70239838465451e-8	3.5614918009352434e-6	Gm2296
ENSMUSG00000003469	-1.351123798820088	6.232438776996842	29.378559637305653	5.960750255026166e-8	3.7152504803827375e-6	Phyhip
ENSMUSG00000053199	1.2799694200924148	6.09935886210287	29.270564011638946	6.302323162449456e-8	3.920147692553337e-6	Arhgap20
ENSMUSG00000105011	-4.654734063446577	2.4650073140952826	29.26601384122848	6.317137532997651e-8	3.9213759633187245e-6	Gm43210
ENSMUSG00000030844	2.056077924915559	3.94409342951407	29.197167627202834	6.545591448811112e-8	4.054947432822316e-6	Rgs10
ENSMUSG00000027834	1.099511816887613	7.852286497010731	29.164099354900973	6.658247561572482e-8	4.11638742465557e-6	Serpini1
ENSMUSG00000024112	-3.474823116287939	2.972370146901904	29.133485777257302	6.764272191375809e-8	4.165814957047639e-6	Cacna1h
ENSMUSG00000103563	3.3753197323442956	2.6654338309081824	29.133140775143513	6.765476633691198e-8	4.165814957047639e-6	8030445P17Rik
ENSMUSG00000021255	1.6938265057345432	4.630712624767356	28.969901811602405	7.360160271148576e-8	4.5090494091768346e-6	Esrrb
ENSMUSG00000112789	1.4211871805620757	5.402906722267628	28.96830599437127	7.36622521765268e-8	4.5090494091768346e-6	Gm19326
ENSMUSG00000028580	1.457170420253623	5.281447656365022	28.968050403304005	7.367197063551425e-8	4.5090494091768346e-6	Pum1
ENSMUSG00000008489	1.0838524328227417	8.110670358714922	28.896932599068062	7.642664566125506e-8	4.66511878628238e-6	Elavl2
ENSMUSG00000046215	-3.418654941282654	2.9851288021852915	28.89437936993557	7.652743891580081e-8	4.66511878628238e-6	Rprml
ENSMUSG00000056972	7.212089699124641	1.4786014753748586	28.867877456542246	7.758154817059695e-8	4.7199563001557795e-6	Magel2
ENSMUSG00000024990	4.6211265889795134	2.0960015201218405	28.804173983677554	8.017524733908454e-8	4.861895182388852e-6	Rbp4
ENSMUSG00000061601	1.1140640401106703	7.44550638654147	28.802779844481844	8.023297115104226e-8	4.861895182388852e-6	Pclo
ENSMUSG00000113902	1.0692091739424914	8.428613458840664	28.766949759890025	8.173087603552007e-8	4.942856801981819e-6	Ndufb1
ENSMUSG00000039087	1.9819174330267348	4.038572443186027	28.69411564088288	8.486269990591138e-8	5.12211801941984e-6	Rreb1
ENSMUSG00000040907	1.0176009609567536	10.158424625593286	28.682611595860358	8.536824789955619e-8	5.142468755621983e-6	Atp1a3
ENSMUSG00000039745	-1.4822506473935706	5.556216876522736	28.669036345358734	8.596869865712715e-8	5.1667024163013865e-6	Htatip2
ENSMUSG00000098557	1.910897671667376	4.1671509743913795	28.665880579348602	8.610888739391e-8	5.1667024163013865e-6	Kctd12
ENSMUSG00000036894	-1.614085566563274	5.152672418971351	28.568985178326677	9.052660109152397e-8	5.421123380267125e-6	Rap2b
ENSMUSG00000056763	1.4466522432130173	5.274331693919835	28.54087818785011	9.185006375647079e-8	5.4896140845134525e-6	Cspp1
ENSMUSG00000033392	1.02224237878084	9.799132670178748	28.5193363650018	9.287750457827144e-8	5.540179428369117e-6	Clasp2
ENSMUSG00000031212	7.19298592434096	1.4594702879489185	28.4890755764935	9.434027975580185e-8	5.616464881134395e-6	Pgr15l
ENSMUSG00000117869	2.2218034646579032	3.649125970143672	28.478588348164305	9.485258985174244e-8	5.635978495451489e-6	Snhg4
ENSMUSG00000032492	-7.19758156279303	1.851014607801246	28.47242357756361	9.515504427573869e-8	5.6429712761657e-6	Pth1r
ENSMUSG00000080904	1.1645379557495463	6.762775804167747	28.46052101873931	9.574174159192606e-8	5.666760716974833e-6	Gm11966
ENSMUSG00000052726	-3.6402004249467983	2.8543443679647336	28.404609601751382	9.854658919566204e-8	5.82149203215612e-6	Kcnt2
ENSMUSG00000008153	-1.304497497305169	6.346194195720688	28.346033175957402	1.0157349741558795e-7	5.978435418151833e-6	Clstn3
ENSMUSG00000021982	1.3330236358534733	5.7075314002944095	28.34562641353965	1.015948391349596e-7	5.978435418151833e-6	Cdadc1
ENSMUSG00000021701	-3.2105906887872937	3.093059076874231	28.334692114989352	1.02170219044033e-7	6.000732038122716e-6	Plk2
ENSMUSG00000064349	1.6140064125948892	4.7739673873742206	28.314186588374262	1.0325807066592473e-7	6.052984138595024e-6	mt-Tc
ENSMUSG00000030350	-1.6862526010209573	4.948407393868094	28.286773209891383	1.0473054801233857e-7	6.127539591656767e-6	Prmt8
ENSMUSG00000026765	-1.7262037096081106	4.861669363896476	28.282116144681112	1.0498277955157843e-7	6.130552715649631e-6	Lypd6b
ENSMUSG00000067377	2.5370368691885345	3.297537573316673	28.268677042855984	1.057140735973466e-7	6.161476186520157e-6	Tspan6
ENSMUSG00000079111	-1.2154873616023072	7.008261486302427	28.21831203683986	1.0850041086066854e-7	6.311830567801291e-6	Kdelr2
ENSMUSG00000031565	-1.2866926169825461	6.417576516605226	28.192983912054473	1.0992932736148014e-7	6.382797693815523e-6	Fgfr1
ENSMUSG00000021003	1.483081782025474	5.1305285651683175	28.18576915953974	1.1033979645893399e-7	6.394473858922776e-6	Galc
ENSMUSG00000064341	0.960245727258604	13.214793613706513	28.17323578705559	1.1105651290117023e-7	6.423820000974697e-6	mt-Nd1
ENSMUSG00000055567	1.070739324923704	8.065962287663925	28.1077160670312	1.1487987782017342e-7	6.632412757100031e-6	Unc80
ENSMUSG00000019194	-1.1595580580174498	7.599102199076768	28.043596994335708	1.1874919295001595e-7	6.842866229974409e-6	Scn1b
ENSMUSG00000059173	-2.5025399839569924	3.6556760898095324	28.039028221621656	1.1902983252408642e-7	6.846120744101927e-6	Pde1a
ENSMUSG00000030584	-2.2069255630359503	3.98862247180585	27.965369577008072	1.2364720221887457e-7	7.096915360400332e-6	Dpf1
ENSMUSG00000029552	-2.9002179217426827	3.286434920505713	27.962119664842973	1.2385501087369035e-7	7.096915360400332e-6	Tes
ENSMUSG00000022176	2.3202791075879814	3.5032368891993517	27.953652782024662	1.2439805272199355e-7	7.1146833861093735e-6	Rem2
ENSMUSG00000041124	1.1983223187941945	6.403678009733774	27.941351637569493	1.2519126759871996e-7	7.146666362116834e-6	Msantd4
ENSMUSG00000021190	-1.14697878151518	7.783738203460618	27.861170975759805	1.3048722758833257e-7	7.435094063013554e-6	Lgmn
ENSMUSG00000037894	1.06160138666476	8.16204655478185	27.833955874483248	1.3233536517454326e-7	7.526358264051631e-6	H2az1
ENSMUSG00000106720	7.145491027879635	1.433256609040235	27.813730718142885	1.337257968946161e-7	7.591300302896785e-6	Gm43795
ENSMUSG00000107655	2.4564666354279128	3.346934575947318	27.754850310676414	1.3785760259229647e-7	7.811334027405059e-6	Gm44220
ENSMUSG00000105663	7.140220351111998	1.4302872273752105	27.73871963543795	1.3901169978566175e-7	7.86214133917388e-6	Gm43606
ENSMUSG00000113502	7.138498639961642	1.4291550727892148	27.712211884328493	1.4092931080568172e-7	7.955863366573615e-6	Gm47411
ENSMUSG00000002881	1.3372339201186436	5.609892456236873	27.673470246637056	1.4377972841257236e-7	8.101802002672273e-6	Nab1
ENSMUSG00000041708	-3.0749609167422824	3.1431751166289157	27.66044596786917	1.4475090983365916e-7	8.141505593425017e-6	Mpped1
ENSMUSG00000040536	4.113744087309927	2.2021687684443916	27.65267473028027	1.453335165366416e-7	8.159248030414652e-6	Necab1
ENSMUSG00000031601	1.2514830705781388	6.0599709863662055	27.644934197007256	1.4591615747747264e-7	8.176927276182553e-6	Cnot7
ENSMUSG00000001768	3.9331742299037487	2.3082665539953675	27.551657317802448	1.5312406933362407e-7	8.565132237212844e-6	Rin2
ENSMUSG00002075637	1.298896659531182	5.7582281864197995	27.435116299481194	1.6263323578347462e-7	9.080405217665627e-6	5_8S_rRNA
ENSMUSG00000047766	-1.1747039423563197	7.248056155739013	27.412688391916372	1.645300482144291e-7	9.169547814811824e-6	Lrrc49
ENSMUSG00000031231	0.9989632482804123	9.939708936428055	27.381627639928393	1.6719364409804588e-7	9.301022011654678e-6	Cox7b
ENSMUSG00000016386	-4.2336958775683655	2.5128578097198044	27.364386168458307	1.6869078453936723e-7	9.36724591021239e-6	Mpped2
ENSMUSG00000117145	2.297593916259488	3.4982776691807316	27.264769581922167	1.7760774116330382e-7	9.844497319180513e-6	Gm4356
ENSMUSG00000041556	-1.1431959076855236	7.5766870132859	27.248488633578656	1.7910936248421865e-7	9.909744637011815e-6	Fbxo2
ENSMUSG00000050447	-1.4973248355254614	5.3765519399008985	27.206176319450382	1.8307167964751697e-7	1.0110654915216664e-5	Lypd6
ENSMUSG00000019927	1.2657629851381114	5.919927262645794	27.19071376277741	1.8454148099619826e-7	1.0173432077806663e-5	Ube2d1
ENSMUSG00000028464	-3.1701737061320103	3.0462880928309044	27.165418089537937	1.8697151825975873e-7	1.0288823674182507e-5	Tpm2
ENSMUSG00000113722	-1.6665885162455687	4.902607170303056	27.121339346244	1.9128284287754264e-7	1.0505768807004553e-5	Snhg10
ENSMUSG00000004961	3.1598303894171376	2.7365639614212802	27.11811713344094	1.9160188682431932e-7	1.0505768807004553e-5	Syt5
ENSMUSG00000047712	-2.325798903191226	3.794767117275569	27.10725264645271	1.92681558401464e-7	1.0546034901682996e-5	Ust
ENSMUSG00000007891	-1.0920944089294926	8.704362859047045	27.087989524715606	1.9461086666887877e-7	1.0632576885392176e-5	Ctsd
ENSMUSG00000082044	1.4468209491421016	5.148457401052794	27.078219918801636	1.9559673463632367e-7	1.0667356915228502e-5	Snrpert
ENSMUSG00000000355	1.1118705546589194	7.045442119225176	27.06509161988243	1.9692942148375266e-7	1.0720893870829393e-5	Mcts1
ENSMUSG00000032336	0.9952233498340993	9.844111852427037	27.0611465705099	1.9733166890643796e-7	1.0723677046390608e-5	Nptn
ENSMUSG00000027428	2.3361394257148755	3.4472781959840204	27.041614644852054	1.9933535875911268e-7	1.0813323608991225e-5	Rbbp9
ENSMUSG00000053580	1.1281549164601712	6.829833533260128	26.955745611416162	2.0838896693580773e-7	1.128441035316756e-5	Tanc2
ENSMUSG00000040452	-1.7227130965871784	4.768719667314508	26.95153631103314	2.0884322271651258e-7	1.12889926813894e-5	Cdh12
ENSMUSG00000052981	1.0559208927980475	7.874821938744046	26.947567552876553	2.0927242884074207e-7	1.1292207154107957e-5	Ube2ql1
ENSMUSG00000107905	1.825455144822507	4.208116807736746	26.941536143757244	2.0992639617628982e-7	1.1307516870582129e-5	Gm44230
ENSMUSG00000079139	1.1178481492768204	6.9354435363383455	26.914175351250805	2.1291886069811182e-7	1.144851219116379e-5	Gm4204
ENSMUSG00000041235	2.453000457932206	3.2965072982185104	26.839726543041685	2.2127959908952504e-7	1.1877153314223523e-5	Chd7
ENSMUSG00000042063	1.5911081583509998	4.721756033001608	26.789170933473443	2.271439169198653e-7	1.2170530467806327e-5	Zfp386
ENSMUSG00000007097	1.2570535086662245	5.911831615266577	26.77892557932623	2.2835120230888845e-7	1.221378996447594e-5	Atp1a2
ENSMUSG00000033059	-1.174107245349902	7.094579597775331	26.764167812189744	2.3010153195636208e-7	1.2285893159928766e-5	Pygb
ENSMUSG00000104222	1.31504647264696	5.598611561931494	26.757746729486524	2.308672901422037e-7	1.230526685555505e-5	Gm7292
ENSMUSG00000047507	7.075083973556282	1.38617522918928	26.738259855622736	2.3320690771120471e-7	1.2408313882243734e-5	Baiap3
ENSMUSG00000038721	-7.0932256830634834	1.7693945483415714	26.714697323367815	2.3606761686300887e-7	1.2538680150631573e-5	Hoxb7
ENSMUSG00000073514	1.5135369310977216	4.907832004731425	26.711273885474757	2.3648617014650078e-7	1.2539104379243541e-5	Dok6
ENSMUSG00000037960	-1.5775039576912278	5.08106070363549	26.652664042139666	2.4376836139450194e-7	1.2902824134054563e-5	Card19
ENSMUSG00000021741	1.1475743588832077	6.546345982490468	26.639325034586395	2.4545686800137235e-7	1.2969720078944487e-5	Gm5457
ENSMUSG00000060981	-3.633028092683173	2.756214394910451	26.635437015008893	2.459512324583347e-7	1.2973396529378237e-5	H4c8
ENSMUSG00000096696	1.7607013174807047	4.3128134326047265	26.538617720120822	2.5858898658269203e-7	1.3616493515899996e-5	Zfp960
ENSMUSG00000102659	4.061687021006992	2.172752738770247	26.527318662533922	2.601056325141151e-7	1.3671633617084029e-5	Gm37077
ENSMUSG00000020932	-5.18502949435704	2.1700234848434756	26.52415824194575	2.6053144183697015e-7	1.3671633617084029e-5	Gfap
ENSMUSG00000042369	-1.2366094548210078	6.458799324927191	26.51086533930088	2.623300825764996e-7	1.3723296898956254e-5	Rbm45
ENSMUSG00000116284	-2.69541333420635	3.3732587450014906	26.508308649222734	2.6267744862607877e-7	1.3723296898956254e-5	Gm3787
ENSMUSG00000032010	1.6365421044729294	4.579958927378232	26.506937166317726	2.6286397583214066e-7	1.3723296898956254e-5	Usp2
ENSMUSG00000022658	-1.0865207579984015	8.511012754499777	26.49531376760724	2.64450145023495e-7	1.378254586887809e-5	Tagln3
ENSMUSG00000001786	1.2462420130259706	5.924781064210959	26.41282693111727	2.7598563296678203e-7	1.4359245683881584e-5	Fbxo7
ENSMUSG00000063047	1.9065306399982993	4.020256733256946	26.404710321142854	2.771476193672739e-7	1.4395179324993049e-5	Zfp780b
ENSMUSG00000031490	-3.5632682230688077	2.7914807780040123	26.342859345867883	2.861648819092705e-7	1.48248730923598e-5	Eif4ebp1
ENSMUSG00000037594	-2.4836055562253465	3.576487584329297	26.34133191430747	2.863912486327325e-7	1.48248730923598e-5	Clba1
ENSMUSG00000024176	-3.3117275271782267	2.9233039029598666	26.30647117943964	2.9160672005343054e-7	1.506060692254575e-5	Sox8
ENSMUSG00000109284	-1.7573279754404723	4.636504170904503	26.30412172840009	2.919616237604931e-7	1.506060692254575e-5	B230311B06Rik
ENSMUSG00000027520	1.3930736911054187	5.257916403914169	26.30106109763002	2.924246064329796e-7	1.506060692254575e-5	Zdbf2
ENSMUSG00000052373	-2.6054602602450565	3.437775712964292	26.287027351397803	2.945569375765483e-7	1.5144887930177375e-5	Mpp3
ENSMUSG00000029878	1.7693051749353421	4.2704208865322535	26.266325630342415	2.977309083821161e-7	1.528235239142556e-5	Dbpht2
ENSMUSG00000036572	1.4949434182526466	4.927473397572455	26.24314682023752	3.0132536414356094e-7	1.544090259447734e-5	Upf3b
ENSMUSG00000025199	1.3611699542071882	5.3628733393639765	26.235980407814196	3.024454754765075e-7	1.5472340479946426e-5	Chuk
ENSMUSG00000104871	2.0327741615389	3.793192413154723	26.20153576651304	3.07887695477777e-7	1.5724411551148474e-5	Gm42639
ENSMUSG00000073198	1.2450412576628123	5.9043490806176155	26.175204228001906	3.12114166149087e-7	1.5913654003938673e-5	Bnip3l-ps
ENSMUSG00000004933	1.877444913111676	4.041704609332741	26.160685936384546	3.144693174376979e-7	1.6007012373107887e-5	Matk
ENSMUSG00000019923	0.9732676495714953	10.092427299057258	26.145113869669917	3.170152163773911e-7	1.610975328349734e-5	Zwint
ENSMUSG00000047250	-4.530435308340088	2.3441169629917815	26.104714673228983	3.2371688706049046e-7	1.642298579354558e-5	Ptgs1
ENSMUSG00000064317	-1.171384944980716	6.941486611836849	26.08641724656999	3.2679872741481604e-7	1.6551840686527193e-5	Gm10146
ENSMUSG00000068615	1.4498726423142447	5.039158299283415	26.04053105601818	3.34657336524147e-7	1.6921804163549623e-5	Gjd2
ENSMUSG00000018770	0.9857200142822135	9.442823446472717	26.036501688231358	3.353564009203752e-7	1.6929123703320956e-5	Atp5g3
ENSMUSG00000098332	1.7044772701986013	4.386698004855028	26.029598801889307	3.365574023700388e-7	1.6961715554097944e-5	Pigbos1
ENSMUSG00000056912	1.9226350110118546	3.958031831201901	26.01267237011418	3.3952063453819503e-7	1.708286606166559e-5	1700017N19Rik
ENSMUSG00000031365	1.589641109702812	4.660100550716748	26.001152603537484	3.4155228972597974e-7	1.715682315875189e-5	Zfp275
ENSMUSG00000024293	1.6006610577292368	4.6314677440306875	25.975791583641076	3.460680751001844e-7	1.7355115076575916e-5	Esco1
ENSMUSG00000000278	-1.4002964739281791	5.568180366188692	25.96926333937087	3.472401494570426e-7	1.7385346564864816e-5	Scpep1
ENSMUSG00000047238	1.8108218439549912	4.172816662642094	25.94341768481715	3.5191964686140104e-7	1.759079858395098e-5	Mageh1
ENSMUSG00000032232	-1.1368490330900496	7.276124602469519	25.87026311619388	3.655102239746014e-7	1.824027410197435e-5	Cgnl1
ENSMUSG00000033717	-4.51932319410574	2.331067736860705	25.83539692922619	3.7217154646796784e-7	1.854240000110637e-5	Adra2a
ENSMUSG00000107265	7.025171765219178	1.335434738521043	25.79592377538639	3.7986005556330513e-7	1.886703548291867e-5	Gm15469
ENSMUSG00000027669	3.1117929250443503	2.6788564999514635	25.795604185050653	3.7992295019793004e-7	1.886703548291867e-5	Gnb4
ENSMUSG00000075394	-7.054220154910815	1.7119209014903485	25.74450569643962	3.901144760627201e-7	1.9341698398427818e-5	Hoxc4
ENSMUSG00000049092	1.2460595309750215	5.831956823858128	25.723198377120507	3.9444474615334323e-7	1.949584310548269e-5	Gpr137c
ENSMUSG00000020886	-1.3995129509434034	5.542306829084281	25.722926967894768	3.945002141117941e-7	1.949584310548269e-5	Dlg4
ENSMUSG00000046329	1.6689910330947275	4.445568841775283	25.694821220722165	4.0028672775557597e-7	1.9749849680748053e-5	Slc25a23
ENSMUSG00000026977	1.2707527138833756	5.692411959666944	25.662131900045566	4.07124047012257e-7	2.0054799225486032e-5	Marchf7
ENSMUSG00000025417	-1.8071203496225465	4.495127474652351	25.6568556411948	4.0823855465985143e-7	2.0077316743746413e-5	Pip4k2c
ENSMUSG00000042444	1.3643436385454466	5.2832602428252535	25.503659305114038	4.4196692402461784e-7	2.170114441581327e-5	Mindy2
ENSMUSG00000073176	2.726619808983428	2.982967315716009	25.47818361551639	4.478406993296215e-7	2.19436436960673e-5	Zfp449
ENSMUSG00000010755	-1.393949500485345	5.537235107828613	25.47602200600652	4.483426759551421e-7	2.19436436960673e-5	Cars
ENSMUSG00000040785	0.9746183831937948	9.449807009012403	25.454012338242045	4.5348606215669435e-7	2.2159868518924164e-5	Ttc3
ENSMUSG00000064371	1.9167972234028794	3.9238422777694204	25.434666677616523	4.580557293114307e-7	2.234741218674186e-5	mt-Tt
ENSMUSG00000027238	1.430300958063659	5.047102173928357	25.386559515080215	4.6962033664919765e-7	2.2875079268904538e-5	Frmd5
ENSMUSG00000018865	-1.0764378810046595	8.085363403958395	25.27016517494532	4.988262124384363e-7	2.4258998971468607e-05	Sult4a1
ENSMUSG00000037086	-6.995194924179316	1.7031472554631206	25.260831162253645	5.012457333750807e-7	2.4337910879186552e-5	Prr32
ENSMUSG00000059714	-1.1611195504815743	6.841453912742112	25.254593787702827	5.028691123931522e-7	2.4377977081903586e-5	Flot1
ENSMUSG00000033781	1.0559786521412242	7.261587423072181	25.18591100488414	5.210973421900193e-7	2.5221606858677308e-5	Asb13
ENSMUSG00000081614	-1.2238673204689101	6.337510351427256	25.12542200924144	5.376988447516264e-7	2.598395635689782e-5	Gm9436
ENSMUSG00000073295	1.433122030542867	5.013722659628263	25.11598050686784	5.403375341167756e-7	2.6070219003886958e-5	Nudt11
ENSMUSG00000111837	-1.3101628648752968	5.880325530791109	25.081884959959837	5.499750407742969e-7	2.649335602569054e-5	Gm47135
ENSMUSG00000085439	-4.267083618182163	2.385575480696592	25.053353817806382	5.581720282763806e-7	2.6845877032423527e-5	Rapgef4os1
ENSMUSG00000108005	4.775577452197766	1.7989307971984363	24.995771945203426	5.750902551303128e-7	2.761608723574667e-5	Gm44435
ENSMUSG00000042750	1.0155822950707662	7.909829420293653	24.990438020627995	5.766832084434597e-7	2.7635786765964693e-5	Bex2
ENSMUSG00000016319	0.9700496807351234	9.29463670657815	24.987594556692798	5.775342035460515e-7	2.7635786765964693e-5	Slc25a5
ENSMUSG00000109394	1.3338427671175532	5.342963362996159	24.985322432868614	5.782151122573406e-7	2.7635786765964693e-5	A230057D06Rik
ENSMUSG00000074971	-4.73114640958919	2.220412347895463	24.96212980325602	5.852116731807772e-7	2.7926483922834554e-5	Fibin
ENSMUSG00000061758	1.363842842355232	5.224904471876238	24.94318243719963	5.909905118599504e-7	2.815825463762051e-5	Akr1b10
ENSMUSG00000028370	-1.4187458762712477	5.405351633050357	24.939988556895734	5.91970246927822e-7	2.8161002042714346e-5	Pappa
ENSMUSG00000030270	2.046682733998546	3.69401583214616	24.934593699610016	5.936288400100966e-7	2.8195985074258723e-5	Cpne9
ENSMUSG00000042644	-1.497795384709428	5.153104872553288	24.923101353840707	5.971775938958135e-7	2.832049828442863e-5	Itpr3
ENSMUSG00000035215	-1.1117557154612663	7.302378679651392	24.903422342509902	6.033037981828069e-7	2.8566668682637372e-5	Lsm7
ENSMUSG00000106386	5.679811397946043	1.5646851083723006	24.86709495898157	6.147787570031521e-7	2.9026501951074136e-5	Gm42991
ENSMUSG00000079157	1.1518701426820888	6.266976601524717	24.864116320474388	6.157292895292553e-7	2.9026501951074136e-5	Fam155a
ENSMUSG00000042761	-2.033492676824895	4.033693932387294	24.863687296405647	6.15866319514621e-7	2.9026501951074136e-5	Mrap2
ENSMUSG00000034324	-4.092585552055993	2.447521057751468	24.83384552242973	6.2547317743608e-7	2.9433861805971215e-5	Tmem132c
ENSMUSG00000101609	0.996881445094739	8.306057297792387	24.76447519673956	6.483899821676061e-7	3.046535145443209e-5	Kcnq1ot1
ENSMUSG00000089958	-1.1534399279825907	6.774193199847029	24.672606277319392	6.800402867290036e-7	3.190339538708218e-5	Gm16165
ENSMUSG00000118642	1.54765469359542	4.652561941996031	24.652565309970562	6.871479933243017e-7	3.218740316582438e-5	AY036118
ENSMUSG00000022108	0.9727157447252425	8.970113365099705	24.63160687143512	6.946607853813901e-7	3.248948705410878e-5	Itm2b
ENSMUSG00000062078	1.0954732383579129	6.624011732880096	24.60469252374055	7.04429463219988e-7	3.288643750136925e-5	Qk
ENSMUSG00000059146	1.0378094823021982	7.341105203126546	24.602307829292773	7.053016130250108e-7	3.288643750136925e-5	Ntrk3
ENSMUSG00000031738	6.921864651046358	1.286875935227196	24.534813437491845	7.304403255068261e-7	3.400667375198777e-5	Irx6
ENSMUSG00000046879	-2.915227746922154	3.087799142376362	24.521082800868594	7.356633440716626e-7	3.4197708053717876e-5	Irgm1
ENSMUSG00000055540	3.140509379106783	2.5921073023240266	24.47488621973417	7.535126529708358e-7	3.4974209626720815e-5	Epha6
ENSMUSG00000039706	-3.1310278140321093	2.924968667768618	24.469152070745068	7.557582823239726e-7	3.502521047110235e-5	Ldb2
ENSMUSG00000033760	1.251898513676943	5.626072825403665	24.45232789794132	7.623858334241854e-7	3.527882687667886e-5	Rbm4b
ENSMUSG00000029103	-1.1491322328841909	6.737714603162592	24.374210257499115	7.939304878858472e-7	3.668295163467725e-5	Lrpap1
ENSMUSG00000047246	-3.3203193511505096	2.8087761655752583	24.356388182921755	8.013086596883075e-7	3.6967927153384585e-5	H2bc6
ENSMUSG00000020704	-1.8152046910805482	4.375787320032491	24.347114659432847	8.051749673518506e-7	3.709026949908427e-5	Asic2
ENSMUSG00000105431	2.275978000867075	3.3583495568673687	24.334521085808493	8.104554349427227e-7	3.727728831112303e-5	Gm42640
ENSMUSG00000067189	2.5692316825183505	3.0498705705311595	24.325660004560355	8.141916731274278e-7	3.7392823893210183e-5	Gm7335
ENSMUSG00000096385	5.112434194203817	1.6514031038227912	24.27787703336951	8.346388813675158e-7	3.8234526116179004e-5	Gm11168
ENSMUSG00000022353	1.2069495834075281	5.854915961876157	24.276991308042508	8.350227209158638e-7	3.8234526116179004e-5	Mtss1
ENSMUSG00000093536	1.3604637640449415	5.1724646418647	24.271898299840604	8.372332739852634e-7	3.827835542033522e-5	Smim17
ENSMUSG00000020142	-1.4024032827341573	5.388928977428138	24.255325829499377	8.444670319005109e-7	3.855137163120105e-5	Slc1a4
ENSMUSG00000074227	4.450027667755403	1.8845662177845872	24.16504211742278	8.849902428008983e-7	4.034102538116752e-5	Spint2
ENSMUSG00000049038	1.8247495687999393	4.021942074151475	24.150491103857007	8.917014420120819e-7	4.058636921086586e-5	Mterf2
ENSMUSG00000104632	6.909080798012222	1.2593894285930471	24.147265305914566	8.931961378102611e-7	4.059390363818926e-5	Gm42909
ENSMUSG00000031765	-1.0668764195925273	7.706506252193331	24.13807355544225	8.9746899254495e-7	4.0657062213646284e-5	Mt1
ENSMUSG00000031298	4.740568817139782	1.7571889467432997	24.1367452044485	8.980881793846247e-7	4.0657062213646284e-5	Adgrg2
ENSMUSG00000041313	-1.1496175376245859	6.671738663905499	24.135691786125356	8.985795158708373e-7	4.0657062213646284e-5	Slc7a1
ENSMUSG00000013089	-1.389329656231815	5.423322463495496	24.131525251498864	9.005255183223843e-7	4.0684837063733634e-5	Etv5
ENSMUSG00000069755	2.902402458207853	2.74057383273193	24.0763910670255	9.266777556236228e-7	4.180452782053333e-5	Zfp125
ENSMUSG00000033808	-1.2765527488622022	5.895137249169753	24.058721655402543	9.352191405833199e-7	4.212762208341471e-5	Tmem87a
ENSMUSG00000002846	-1.214454274692748	6.227569405774964	24.04099475123125	9.438676542541493e-7	4.245458325268921e-5	Timmdc1
ENSMUSG00000045318	-2.654625941507161	3.257313351773451	24.013382601075126	9.574989706825987e-7	4.300437656414301e-5	Adra2c
ENSMUSG00000021091	-1.1919854848527782	6.355457960730452	24.007743944305865	9.603067931690463e-7	4.3067150910684054e-5	Serpina3n
ENSMUSG00000074345	-6.934238694435307	1.6280452075184668	23.99126526960477	9.685599204372973e-7	4.3373590220052045e-5	Tnfaip8l3
ENSMUSG00000044573	1.0996397660775812	6.474920344149038	23.970016611179695	9.793071144173997e-7	4.379065678099825e-5	Acp1
ENSMUSG00000087301	1.792036523504014	4.038879664069847	23.893697633238435	1.018903606726622e-6	4.5494641890406084e-5	Gm13629
ENSMUSG00000026344	2.7521719758596506	2.8474123030034746	23.884017868811835	1.0240391603969724e-6	4.565719707691085e-5	Lypd1
ENSMUSG00000074024	1.3541739648231599	5.158112000582504	23.87985974624469	1.026253195682104e-6	4.568921115062265e-5	4632427E13Rik
ENSMUSG00000063412	-1.183430174294867	6.36239724198131	23.74983524879433	1.0979621522366234e-6	4.8810570729925344e-5	Gm10131
ENSMUSG00000108286	6.874949623151051	1.2418570039806278	23.729497796582162	1.1096241625811935e-6	4.925731329853522e-5	Gm44224
ENSMUSG00000030096	1.824724184388775	3.97838720315445	23.724471100432325	1.112525693262431e-6	4.931443715229014e-5	Slc6a6
ENSMUSG00000099478	1.7290422872623192	4.166598419599648	23.715974044053795	1.1174477123990094e-6	4.9460826933881374e-5	Gm28370
ENSMUSG00000015829	1.2337248658788353	5.629567745470376	23.71232446247131	1.119568473898516e-6	4.948298228847261e-5	Tnr
ENSMUSG00000056258	1.4638827871145332	4.820676795735158	23.699324296592938	1.1271556848278266e-6	4.97463320380443e-5	Kcnq3
ENSMUSG00000024493	-1.4333032186477384	5.220384288954779	23.679103746798752	1.1390594968033896e-6	5.019915741972919e-5	Lars
ENSMUSG00000053279	1.598341182621682	4.4500872473418545	23.65856815597812	1.1512778235360484e-6	5.0641195687922814e-5	Aldh1a1
ENSMUSG00000025656	1.306797533021753	5.323116020803795	23.656683076801276	1.1524059789498169e-6	5.0641195687922814e-5	Arhgef9
ENSMUSG00000030551	1.2396195358608224	5.575976107331809	23.61886357312568	1.1752753819513429e-6	5.1571961839333276e-5	Nr2f2
ENSMUSG00000055430	0.9632465910816058	8.605966615376644	23.58901733143472	1.193644268410632e-6	5.2302854521562575e-5	Nap1l5
ENSMUSG00000064336	2.0454144825466387	3.595490506893075	23.552813951948195	1.2163125580392112e-6	5.3219773402687027e-5	mt-Tf
ENSMUSG00000021708	1.2501369264974274	5.523317593088756	23.5137787222339	1.2412379616449097e-6	5.42326875344738e-5	Rasgrf2
ENSMUSG00000021972	1.2259747344650778	5.626230385907425	23.505226850554934	1.2467666894669234e-6	5.435439491459968e-5	Hmbox1
ENSMUSG00000039652	1.3700250133278966	5.068454340300258	23.503967478713882	1.2475829486635793e-6	5.435439491459968e-5	Cpeb3
ENSMUSG00000040423	1.4155872143690476	4.930221982949241	23.478847146811333	1.2639770744880692e-6	5.4990204888803596e-5	Rc3h1
ENSMUSG00000102240	-6.893986301387463	1.6035787306288167	23.47002639632505	1.2697848160228604e-6	5.516429312397465e-5	Gm37717
ENSMUSG00000029004	1.20513973872233	5.7436907139329865	23.43780024710102	1.2912315365842457e-6	5.6016338577868535e-5	Kmt2e
ENSMUSG00000039219	1.2715203715835766	5.428049948643234	23.425946430497454	1.2992114051988528e-6	5.628257521443711e-5	Arid4b
ENSMUSG00000060882	1.5378414483591527	4.588839441228141	23.3982665609419	1.3180383441232339e-6	5.701729329726301e-5	Kcnd2
ENSMUSG00000030126	1.018731113227625	7.2312576028498565	23.327764640970642	1.3672368386546318e-6	5.906192403019958e-5	Tmcc1
ENSMUSG00000002633	-2.0861592064850476	3.8526603846187495	23.32220257164292	1.3711957356540026e-6	5.9149278195775273e-5	Shh
ENSMUSG00000095547	5.034762851346346	1.6293237827748288	23.270187868270664	1.4087791183291498e-6	6.068479979251137e-5	Gm10719
ENSMUSG00000087174	2.1330823469895175	3.455388739174015	23.2401248634574	1.4309706097362088e-6	6.155390618585008e-5	5530601H04Rik
ENSMUSG00000055436	1.0307092303775582	7.043765635532277	23.231519151222766	1.4373873628795094e-6	6.174296406428002e-5	Srsf11
ENSMUSG00000026571	-1.2040904131515102	6.159464370476865	23.222069579331926	1.4444665793704697e-6	6.195990702324932e-5	Dcaf6
ENSMUSG00000007034	-1.6015979759378118	4.7220577937813735	23.21015199730193	1.4534446083389006e-6	6.220336213047377e-5	Slc44a4
ENSMUSG00000047036	1.0693845127460433	6.556939265390504	23.209131932096955	1.4542156629173333e-6	6.220336213047377e-5	Zfp445
ENSMUSG00000095990	1.6539086976254047	4.287654147459587	23.204997616579202	1.4573449438836543e-6	6.225003067293802e-5	Zfp97
ENSMUSG00000020326	1.469777212437722	4.729665945538662	23.17697477819309	1.4787343315026953e-6	6.307545421567572e-5	Ccng1
ENSMUSG00000063296	1.33955614376035	5.127121519982367	23.170984125048207	1.483347597791996e-6	6.318398742561416e-5	Tmem117
ENSMUSG00000067847	-1.0444932883572855	7.659233851464333	23.104389892597002	1.5356128297841e-6	6.53191524156493e-5	Romo1
ENSMUSG00000032064	1.2536317749290677	5.46325851311662	23.095023596875453	1.5431104892517036e-6	6.55467836609684e-5	Dixdc1
ENSMUSG00000100005	5.589877732667095	1.4620774605448617	23.075415350080736	1.5589258753049835e-6	6.612660438567986e-5	B130024G19Rik
ENSMUSG00000083431	-1.4926452629881168	4.983749194278813	23.046639017512	1.5824308076330063e-6	6.70305399388622e-5	Gm13437
ENSMUSG00000057604	2.9974718963358096	2.6281500333597463	23.012549709646407	1.6107358822717758e-6	6.813502019454612e-5	Lmcd1
ENSMUSG00000063796	5.549892576978766	1.4899062005446422	23.007437841517135	1.6150239412051881e-6	6.822191727295664e-5	Slc22a8
ENSMUSG00000028843	-1.0758069930757055	7.187749724608436	23.003350922602447	1.6184604630845607e-6	6.827265331915134e-5	Sh3bgrl3
ENSMUSG00000009394	0.9778479991327325	7.805809665255232	22.955399421054565	1.6593330042363995e-6	6.990026107915018e-5	Syn2
ENSMUSG00000083626	0.971143183406446	7.976896623875144	22.93712251793589	1.6751828582011542e-6	7.047074335030502e-5	Gm4459
ENSMUSG00000039221	1.0263223833188966	7.021130696036357	22.934267906153597	1.6776720717649737e-6	7.047838066543888e-5	Rpl22l1
ENSMUSG00000022416	-4.616239653127001	2.1425411610832534	22.89308977916327	1.7139948284054705e-6	7.190537919551027e-5	Cacna1i
ENSMUSG00000009075	1.0337552139149866	6.895105525605014	22.867855515269465	1.7366424346678948e-6	7.275555088778076e-5	Cabp7
ENSMUSG00000038608	-1.1323895451958332	6.521100552182888	22.81193568100829	1.787905602205106e-6	7.473404523150134e-5	Dock10
ENSMUSG00000102386	2.018116673550381	3.592725853973372	22.811014969264118	1.788762223379309e-6	7.473404523150134e-5	2900022M07Rik
ENSMUSG00000058756	1.146359805873462	5.987168889795527	22.798662937879968	1.8002943217862966e-6	7.511309956513017e-5	Thra
ENSMUSG00000115783	-1.043820076121597	7.514760810834542	22.77581861155446	1.8218191012680055e-6	7.585905166820298e-5	Bc1
ENSMUSG00000056055	-2.6033647321174986	3.234082656502952	22.773435679788818	1.8240792047851595e-6	7.585905166820298e-5	Sag
ENSMUSG00000021266	-1.1119298412245648	6.7004319929029865	22.771807931099197	1.82562466769684e-6	7.585905166820298e-5	Wars
ENSMUSG00000091989	0.9618624480794993	8.138240940859339	22.766625512883618	1.830553858140381e-6	7.596052361612143e-5	Ndufab1-ps
ENSMUSG00000110342	6.80098590894239	1.1938885832659085	22.739249946912654	1.8568141559164515e-6	7.694567318296383e-5	Gm45263
ENSMUSG00000103497	2.5125562694229147	2.999194048548555	22.694719022621026	1.9003406786364347e-6	7.853665627097839e-5	Gm37407
ENSMUSG00000051159	-6.886199303183496	1.5366050298723193	22.694709608270536	1.9003499880243942e-6	7.853665627097839e-5	Cited1
ENSMUSG00000033287	-1.118158481482443	6.604335195313792	22.67491452154206	1.9200259001224917e-6	7.924258245356895e-5	Kctd17
ENSMUSG00000060402	-3.9961492063839303	2.3570301204603696	22.65212657118558	1.9429298357217034e-6	8.007964927500208e-5	Chst8
ENSMUSG00000026043	5.546123009076294	1.4588099686694593	22.64304409303474	1.952134748191026e-6	8.032936068160193e-5	Col3a1
ENSMUSG00000035898	1.1335550374289038	6.0551297902044325	22.638469785540924	1.9567872700763463e-6	8.032936068160193e-5	Uba6
ENSMUSG00000031548	-1.8441855819380912	4.186878137960767	22.638379617130177	1.9568790919456415e-6	8.032936068160193e-5	Sfrp1
ENSMUSG00000032333	-1.4409404601723863	5.082092831993372	22.628329729313755	1.9671404035995485e-6	8.064219471991115e-5	Stoml1
ENSMUSG00000117905	-5.556522163398177	1.837257241023568	22.61109309617154	1.984865485663042e-6	8.125975442042221e-5	Gm50230
ENSMUSG00000080823	1.0232635839529598	6.957573195148519	22.598456772205232	1.9979615969407756e-6	8.1686405799422e-5	Atp5l-ps2
ENSMUSG00000026335	-1.0159235754407094	8.067215806343972	22.5950156057343	2.0015429668263874e-6	8.172342747305441e-5	Pam
ENSMUSG00000036112	0.985609135613911	7.470643768883896	22.588668476479057	2.008165599079323e-6	8.188435989516902e-5	Metap2
ENSMUSG00000001964	1.0531790940095647	6.572074217839297	22.581265708610644	2.0159174656902113e-6	8.209084709285967e-5	Emd
ENSMUSG00000020262	1.0162705385323425	7.023182948814257	22.531055767884343	2.069293426123193e-6	8.415218445702854e-5	Adarb1
ENSMUSG00000074415	1.1879604774972128	5.70277963521779	22.48607161651712	2.118317129617904e-6	8.603128119103778e-5	Mir100hg
ENSMUSG00000083563	0.8805288131806441	11.417973681226238	22.469159111174157	2.1370482717036187e-6	8.667674802934956e-5	Gm13340
ENSMUSG00000035187	3.7462847742596734	2.111880338891945	22.459302524338185	2.1480413000149365e-6	8.699688348121042e-5	Nkx6-1
ENSMUSG00000021948	-1.8839941655933885	4.093028897674759	22.456981308440028	2.1506383886681465e-6	8.699688348121042e-5	Prkcd
ENSMUSG00000051855	-1.196625749739603	6.089532289614205	22.449415691757245	2.159125051638318e-6	8.722465370646277e-5	Mest
ENSMUSG00000060935	1.304782369318037	5.1894099731087255	22.445118096801828	2.1639607941146567e-6	8.730452656942633e-5	Tmem263
ENSMUSG00000021504	-1.6755869745122136	4.489625721419522	22.43351978844776	2.177065747557779e-6	8.771736806881547e-5	B4galt7
ENSMUSG00000039717	-1.372846455635542	5.2865621945119186	22.409476729314832	2.2044861947896464e-6	8.87051553031233e-5	Ralyl
ENSMUSG00000095419	-2.4456899534055	3.3529530903868556	22.39730301433387	2.2185018363788273e-6	8.914765698511179e-5	Gm14328
ENSMUSG00000024335	-1.250961594749583	5.780162542931768	22.39486360033252	2.2213210754615132e-6	8.914765698511179e-5	Brd2
ENSMUSG00000063894	1.6382021073335478	4.253621272027442	22.371447588229348	2.24856654431605e-6	9.01226651311765e-5	Zkscan8
ENSMUSG00000109095	1.5551929986463298	4.441299955420615	22.340076095632725	2.2855947270009934e-6	9.148669535692967e-5	Gm44799
ENSMUSG00000106320	3.105654645310132	2.485018992640734	22.3262396081601	2.3021199235656998e-6	9.202754526913618e-5	Gm42992
ENSMUSG00000032854	1.2985285155752475	5.1971443749463155	22.306011668287123	2.3264945096563675e-6	9.280281206718845e-5	Ugt8a
ENSMUSG00000033152	-1.3113758536413758	5.486503485539827	22.305106791715907	2.3275909120024344e-6	9.280281206718845e-5	Podxl2
ENSMUSG00000044150	1.7330161017625358	4.039212360945441	22.30164016167878	2.331796086465228e-6	9.284926242077514e-5	Bclaf3
ENSMUSG00000045983	-1.190137934043168	6.0993114768802235	22.297498035630625	2.3368306626351606e-6	9.292857456710996e-5	Eif4g1
ENSMUSG00000081534	-1.202400413115046	6.028372367241819	22.27909731002313	2.359328108107631e-6	9.364805837224495e-5	Slc48a1
ENSMUSG00000024268	1.058388445582787	6.48571974141989	22.277691518245895	2.3610557921033565e-6	9.364805837224495e-5	Celf4
ENSMUSG00000045767	1.2048172103110142	5.566229386380556	22.255641108685065	2.3883218997475832e-6	9.457576844865132e-5	B230219D22Rik
ENSMUSG00000091313	-2.997897746719238	2.8958689736185717	22.25377922859496	2.390638592133814e-6	9.457576844865132e-5	Fth-ps2
ENSMUSG00000061904	0.9041679009134603	9.7893156201335	22.245797714632882	2.400595371345143e-6	9.484680884379303e-5	Slc25a3
ENSMUSG00000021111	1.0811790695322407	6.320467352866246	22.22649235307058	2.4248507777877863e-6	9.568135349407854e-5	Papola
ENSMUSG00000090610	-1.594873851008895	4.659712173097859	22.21244379506396	2.4426559161537387e-6	9.615745198009679e-5	Gm3571
ENSMUSG00000102275	-4.979491948348459	1.9694534378785262	22.209652404878685	2.4462093127044357e-6	9.615745198009679e-5	Gm37144
ENSMUSG00000034810	3.3432355308053574	2.341014241424667	22.209532594202187	2.446361945860817e-6	9.615745198009679e-5	Scn7a
ENSMUSG00000030279	1.2045054765069594	5.561772149058834	22.206646513937198	2.4500415646606123e-6	9.617830260449841e-5	C2cd5
ENSMUSG00000086922	0.9936515389301254	7.223558715332247	22.1763349536284	2.489024412535833e-6	9.754713335597689e-5	Gm13835
ENSMUSG00000106826	2.368522036051007	3.1169246319470036	22.17458102556791	2.4912990412122055e-6	9.754713335597689e-5	Gm42583
ENSMUSG00000039960	-1.7774996756325894	4.266288094670003	22.166720380470753	2.501518974504651e-6	9.782188348315818e-5	Rhou
ENSMUSG00000075277	-6.815233525347047	1.522859639519344	22.16214598948076	2.5074856692294194e-6	9.792982074672085e-5	Haglr
ENSMUSG00000022769	-1.694109124610117	4.424064437633794	22.155660676386397	2.515969391154865e-6	9.813565922766377e-5	Sdf2l1
ENSMUSG00000045636	1.273068539781671	5.281805189905091	22.148372805995304	2.5255373412291805e-6	9.832481055665997e-5	Mtus1
ENSMUSG00000031965	6.776730667918918	1.1513515052888914	22.144838184492112	2.5301909398927263e-6	9.832481055665997e-5	Tbx20
ENSMUSG00000105974	2.29850333381922	3.204241498828945	22.14462104601992	2.5304770995558342e-6	9.832481055665997e-5	Gm43318
ENSMUSG00000078435	1.7679860216164835	3.9705763787146435	22.12944246964986	2.550561121772088e-6	9.897927219827363e-5	AU041133
ENSMUSG00000022151	1.1377171748105763	5.9442759099601385	22.09257129978591	2.6000170300975903e-6	1.0077045700026714e-4	Ttc33
ENSMUSG00000103119	-2.5185818906343442	3.259476447147804	22.08484919557456	2.6104960497095364e-6	1.0095149589067957e-4	Gm37583
ENSMUSG00000085696	-6.8398946051772995	1.4991377422472563	22.084258800294823	2.611298967081525e-6	1.0095149589067957e-4	Hoxaas3
ENSMUSG00000082580	-1.1580254348588535	6.238341621994655	22.050310004367528	2.6578873410870395e-6	1.0262267671825445e-4	Gm13182
ENSMUSG00000116867	4.952396812382217	1.5826098210764434	22.01030832396953	2.7138535557569545e-6	1.0465126445249134e-4	Gm49677
ENSMUSG00000107041	-4.1169285775990225	2.2682787043617942	21.998095825048935	2.7311744756703966e-6	1.0518638040535886e-4	Gm42735
ENSMUSG00000057914	1.376699967288133	4.904784214533082	21.97777868565832	2.7602362621506676e-6	1.0617175778632688e-4	Cacnb2
ENSMUSG00000117655	2.4669059475938635	3.0015981086865224	21.971824221942434	2.768812214697223e-6	1.063676652189533e-4	6720468P15Rik
ENSMUSG00000030751	0.9636738473069317	7.622413047995791	21.968233941492866	2.7739960516252956e-6	1.0643293142297507e-4	Psma1
ENSMUSG00000045777	-1.022437058492175	7.5372851014500535	21.94593172823977	2.8064159942366154e-6	1.075417200501637e-4	Ifitm10
ENSMUSG00000063681	3.531809092990833	2.1918992916147775	21.931139799179117	2.8281279125482007e-6	1.0823791300392806e-4	Crb1
ENSMUSG00000000214	6.735348582962881	1.143907074916831	21.81182276185602	3.0095412415573906e-6	1.1503679481652598e-4	Th
ENSMUSG00000109286	1.722862172558051	4.020526790894969	21.80171111707698	3.025441814122321e-6	1.1550002305638727e-4	Gm44541
ENSMUSG00000036356	-2.005148413752712	3.839658497658595	21.73450080729046	3.1332938326257708e-6	1.1946807358579733e-4	Csgalnact1
ENSMUSG00000035954	1.278249326166309	5.200316820278614	21.720785119830673	3.1557728801134688e-6	1.2017513657299931e-4	Dock4
ENSMUSG00000066026	-3.1281717422972783	2.776502471899349	21.711454193938188	3.1711580299119702e-6	1.2061063186991467e-4	Dhrs3
ENSMUSG00000041488	1.2170477294030673	5.44363146204571	21.682621573874684	3.219175444402113e-6	1.2228462344214544e-4	Stx3
ENSMUSG00000025776	4.32062526745119	1.7779792741013776	21.644979501627418	3.282963678611983e-6	1.2455278721551377e-4	Crispld1
ENSMUSG00000023913	-1.008357845920866	7.674065039824193	21.624082919167755	3.3189208953152684e-6	1.2569108631605742e-4	Pla2g7
ENSMUSG00000044807	1.5884901532331084	4.298701476493555	21.62276726320155	3.3211979521645766e-6	1.2569108631605742e-4	Zfp354c
ENSMUSG00000018750	1.015074508493139	6.75338924709923	21.581541279047446	3.3933490755463473e-6	1.28262715490422e-4	Zbtb4
ENSMUSG00000016150	-3.569761829454908	2.5041498311062	21.557032391428105	3.4369862994417106e-6	1.2975154335135883e-4	Tenm1
ENSMUSG00000029206	2.156068801187315	3.3258716449432653	21.55343859858708	3.4434320872541607e-6	1.2983439429238187e-4	Nsun7
ENSMUSG00000029223	-0.9206796484823405	10.657109436215384	21.55005371486567	3.4495142702451814e-6	1.2990334812275966e-4	Uchl1
ENSMUSG00000027797	-0.9932098450044003	8.002273561446911	21.52867706335849	3.4881750445908068e-6	1.311974803409456e-4	Dclk1
ENSMUSG00000048249	1.353597950448519	4.923094407337023	21.52629090939828	3.492517412619405e-6	1.3119923037983918e-4	Crebrf
ENSMUSG00000042595	1.1905284398055798	5.541304645759862	21.517227169827127	3.5090612684711363e-6	1.3165877174493485e-4	Fam199x
ENSMUSG00000087620	1.1111844961511765	5.991405550244345	21.44970171981427	3.6348148705100903e-6	1.3620966988987568e-4	5330434G04Rik
ENSMUSG00000024579	-1.3320191028241162	5.310261057734202	21.403758818845844	3.722950535604993e-6	1.3934146116165698e-4	Pcyox1l
ENSMUSG00000028803	1.1720454964810552	5.628092167245744	21.377681664299264	3.7739270586837806e-6	1.4107650709823912e-4	Nipal3
ENSMUSG00000031099	2.1118526334575587	3.3642530695421726	21.34806088562782	3.832681000564365e-6	1.4309769002229371e-4	Smarca1
ENSMUSG00000033943	1.2300275001056573	5.354273156350737	21.32462485404837	3.879817001250738e-6	1.4468069723467495e-4	Mga
ENSMUSG00000064360	0.8788695984203856	10.131252916197846	21.311443571772056	3.906583162844579e-6	1.4550116631272716e-4	mt-Nd3
ENSMUSG00000038872	1.2345979312949342	5.329357525279225	21.306020914331288	3.917648237063004e-6	1.4573556005863727e-4	Zfhx3
ENSMUSG00000070866	1.1184293347862446	5.925258048908063	21.281365231002432	3.9683567352039345e-6	1.4744231514581918e-4	Zfp804a
ENSMUSG00000051331	-1.922555679335791	3.9363585849668503	21.265477595356145	4.001380720156126e-6	1.484886616941534e-4	Cacna1c
ENSMUSG00000111001	-1.4879018092970824	4.826570747142464	21.257590446627795	4.01787721563988e-6	1.489198884015262e-4	Gm8767
ENSMUSG00000090935	1.1141637971623222	5.945477574469078	21.236294535971478	4.062760751566342e-6	1.5023635607754415e-4	Synj2bp
ENSMUSG00000070576	2.9850364393254782	2.5187276697124816	21.236071245469613	4.0632340172244345e-6	1.5023635607754415e-4	Mn1
ENSMUSG00000029304	0.8655707248385728	10.809100510581217	21.227921065736826	4.080546290986203e-6	1.5062661555944508e-4	Spp1
ENSMUSG00000039481	4.897401924885565	1.5512912698150132	21.22646231076401	4.083652718745966e-6	1.5062661555944508e-4	Nrtn
ENSMUSG00000037031	-2.2308246329440045	3.5004914908344795	21.20075491211166	4.1387878634457695e-6	1.524761400934828e-4	Tspan15
ENSMUSG00000002658	-1.472040772426868	4.856017111897824	21.194468514628	4.152383709512976e-6	1.5279271189426e-4	Gtf2f1
ENSMUSG00000024302	1.0137353414631542	6.652345079081923	21.174749813382473	4.195321613738778e-6	1.5418690421804574e-4	Dtna
ENSMUSG00000027472	-1.326308992840938	5.2973937562937845	21.164504498356408	4.2178066196421264e-6	1.5482696150299303e-4	Pdrg1
ENSMUSG00000005836	-1.3738923830037202	5.137220779577005	21.146877276023925	4.256775819074111e-6	1.560698562909273e-4	Gata6
ENSMUSG00000032816	1.1576574669653437	5.661117207127186	21.12943919206031	4.295682404377957e-6	1.5730747759245463e-4	Igdcc4
ENSMUSG00000030760	1.3566653148232515	4.870869716255859	21.110886564510906	4.337467570287934e-6	1.5858721138164756e-4	Acer3
ENSMUSG00000032269	2.799038543871163	2.629646822774367	21.10932021268392	4.341014004618623e-6	1.5858721138164756e-4	Htr3a
ENSMUSG00000027490	-2.056930023546176	3.718065494406498	21.094270774431994	4.3752366300426025e-6	1.5964647779943982e-4	E2f1
ENSMUSG00000008658	-1.120210870101075	6.308717548372633	21.085746458369343	4.394741018844486e-6	1.6016680842067952e-4	Rbfox1
ENSMUSG00000097148	-2.460055803841257	3.25465385602347	21.026683497997663	4.532300538685455e-6	1.6481298786782616e-4	Gm3839
ENSMUSG00000042406	-1.081193946668079	6.540252430733763	21.026380088404768	4.533018231523983e-6	1.6481298786782616e-4	Atf4
ENSMUSG00000086629	-2.4945391420818885	3.2175627709293204	21.004778412678544	4.584409609985186e-6	1.6648329833359994e-4	2810403D21Rik
ENSMUSG00000118667	-0.9689053059945413	8.294043641283835	20.980821823454995	4.642087548362064e-6	1.6836014616465064e-4	Ahnak2
ENSMUSG00000026921	-1.543029231710489	4.660463689119514	20.978746975417067	4.6471170956026485e-6	1.6836014616465064e-4	Egfl7
ENSMUSG00000045034	-2.277182829648302	3.4370443081967728	20.9347362507798	4.755099381043763e-6	1.720681163465137e-4	Ankrd34b
ENSMUSG00000031644	1.039589261136063	6.388517502513066	20.929527897494577	4.7680438240436235e-6	1.722192784416843e-4	Nek1
ENSMUSG00000104343	4.504097624673405	1.6860539761355842	20.928519279737717	4.770554649869516e-6	1.722192784416843e-4	5730408A14Rik
ENSMUSG00000021685	-6.715160315596496	1.4467048213099671	20.925065493475845	4.779162468089901e-6	1.72326329324597e-4	Otp
ENSMUSG00000026667	0.9322044350812068	7.8450137880771	20.91384954392332	4.807223455006687e-6	1.7295148636385508e-4	Uhmk1
ENSMUSG00000034799	-1.2132144340257618	5.745983266357501	20.91360945385153	4.807825936377753e-6	1.7295148636385508e-4	Unc13a
ENSMUSG00000028098	1.016288039311278	6.552086404914864	20.89806532049972	4.846994050617044e-6	1.7415534741164134e-4	Rnf115
ENSMUSG00000027533	-1.0208388126477257	7.215423577772434	20.893586639781176	4.858338746899347e-6	1.7435784214929841e-4	Fabp5
ENSMUSG00000006373	1.084492838070329	6.081816087810233	20.884199890637188	4.882202328949241e-6	1.750086165826746e-4	Pgrmc1
ENSMUSG00000057182	1.5270823184884295	4.39541060812291	20.88031130706575	4.8921225580443405e-6	1.7515863428514914e-4	Scn3a
ENSMUSG00000045205	1.4633091287313107	4.540530056070678	20.863589578153242	4.935012695897938e-6	1.7648738026395657e-4	Dpy19l4
ENSMUSG00000021260	-2.016098361803743	3.76167477790844	20.855612844256168	4.955605245380648e-6	1.7694365522999162e-4	Hhipl1
ENSMUSG00000027800	-6.726777162504312	1.4318112272824501	20.854162555933787	4.959358530397591e-6	1.7694365522999162e-4	Tm4sf1
ENSMUSG00000026203	-1.1833862782832973	5.900954497361203	20.83705654268585	5.003844041351001e-6	1.7832252143162302e-4	Dnajb2
ENSMUSG00000029169	1.065211484223144	6.194230362515038	20.818887793295442	5.0515319525462555e-6	1.7981216475840931e-4	Dhx15
ENSMUSG00000029387	-1.7743560420965996	4.143006677163119	20.802139722259856	5.095894915185621e-6	1.8118012410324105e-4	Gtf2h3
ENSMUSG00000018340	-0.9445862845342319	8.89537382115686	20.790357414897986	5.127338467273057e-6	1.8208609782440283e-4	Anxa6
ENSMUSG00000004591	1.4827274547130176	4.491307717898324	20.78033721637082	5.154232638532868e-6	1.828285935115358e-4	Pkn2
ENSMUSG00000032215	-1.133127895421272	6.171104656812029	20.772204554005835	5.176164725735661e-6	1.8339355787551373e-4	Rsl24d1
ENSMUSG00000029465	-1.5065573232102343	4.737270218176962	20.767046612913635	5.190123128354328e-6	1.8367502950529494e-4	Arpc3
ENSMUSG00000036422	5.421376325200402	1.3608737298120952	20.758605977392566	5.213046690210511e-6	1.8427275343254538e-4	Pcdh8
ENSMUSG00000033590	-5.435400522411631	1.7393954103704328	20.755116808254673	5.222552435973589e-6	1.8439534560354842e-4	Myo5c
ENSMUSG00000027318	-6.702074259749998	1.434541161237231	20.748868452703615	5.239618686055173e-6	1.845806205305893e-4	Adam33
ENSMUSG00000011254	-1.4563375899198265	4.860587835629723	20.748770270533058	5.239887299041319e-6	1.845806205305893e-4	Thg1l
ENSMUSG00000038717	0.8839759826624655	9.313754876452396	20.735910210728445	5.2751903938577455e-6	1.8561012651936568e-4	Atp5l
ENSMUSG00000026792	-1.1585479454462295	6.017692882199099	20.72928671330988	5.2934660819316925e-6	1.8603883499226215e-4	Lrsam1
ENSMUSG00000064364	1.8281160084475832	3.7340414903066117	20.723432990399754	5.3096706843864555e-6	1.8639385330097326e-4	mt-Th
ENSMUSG00000034403	0.9644855432052862	7.168393913887577	20.713647926201958	5.336869495525757e-6	1.8713356057732737e-4	Pja1
ENSMUSG00000016356	5.421832561526517	1.3558525697920456	20.709875048584866	5.3473939959629996e-6	1.8728756884255272e-4	Col20a1
ENSMUSG00000021062	1.2304110022990884	5.278994356793987	20.694943475897887	5.389250604058709e-6	1.884480274259705e-4	Rab15
ENSMUSG00000021131	-1.0684543734871081	6.572477182482114	20.693658570858503	5.3928678160603195e-6	1.884480274259705e-4	Erh
ENSMUSG00000015002	0.9443554204856714	7.446117145906779	20.64911430024672	5.519785039801617e-6	1.9266257702923567e-4	Efr3a
ENSMUSG00000002489	1.2484525323834739	5.201787293583588	20.60438744237416	5.650239227903307e-6	1.9682983992393524e-4	Tiam1
ENSMUSG00000095334	-4.525637346267709	2.0108392080729565	20.603768267190404	5.652066717307593e-6	1.9682983992393524e-4	Gm21984
ENSMUSG00000025779	2.1216914041155683	3.293569936846077	20.59188886745263	5.687243755241035e-6	1.9782928420138547e-4	Ly96
ENSMUSG00000039607	0.988662990824954	6.801959823559636	20.587258567252757	5.701014349748608e-6	1.9808268402238025e-4	Rbms3
ENSMUSG00000002908	1.3867823806662563	4.731985238872121	20.550654915935404	5.811058895583696e-6	2.016767610568428e-4	Kcnn1
ENSMUSG00000010290	1.83324837512339	3.7172979929821226	20.538400704181445	5.8483740901758834e-6	2.026437037787432e-4	AI597479
ENSMUSG00000097467	-2.5480538773454326	3.1283915458200413	20.537151867267948	5.852190391043237e-6	2.026437037787432e-4	Gm26737
ENSMUSG00000022337	1.0392299177152329	6.323135175723471	20.527659430174594	5.881280003477511e-6	2.031144140477162e-4	Emc2
ENSMUSG00000105894	6.645660447984113	1.0688294964616827	20.527285506379073	5.882428860947503e-6	2.031144140477162e-4	Gm42710
ENSMUSG00000040466	-1.3556862253079367	5.122642779075703	20.526209597879525	5.885735779189577e-6	2.031144140477162e-4	Blvrb
ENSMUSG00000060427	1.8958223573199429	3.61304332963367	20.50167152242027	5.961664808987464e-6	2.0550248863576313e-4	Zfp868
ENSMUSG00000038900	-1.0282112059654027	6.987185736522301	20.4963969579822	5.978114034463621e-6	2.058371823298235e-4	Rpl12
ENSMUSG00000065947	-0.9235457976379902	9.369035082612585	20.484096481774422	6.01665144087335e-6	2.0685470731656382e-4	mt-Nd4l
ENSMUSG00000094250	-1.9820349500899763	3.7766775170107065	20.482646075028	6.021211970938255e-6	2.0685470731656382e-4	Gm4479
ENSMUSG00000110120	-2.9791787606580886	2.78605358169165	20.46356490096002	6.081533205563741e-6	2.0869225351811488e-4	Gm45251
ENSMUSG00000074733	1.216320213631348	5.307738025756213	20.455333925996506	6.10774066264138e-6	2.0933167810008665e-4	Zfp950
ENSMUSG00002075551	-2.6333889331859823	3.060775792382461	20.453412430134637	6.113875016053085e-6	2.0933167810008665e-4	ENSMUSG00002075551
ENSMUSG00000018585	-0.9785225457559439	7.664051613621325	20.403300322826343	6.276059682158191e-6	2.1464405235475172e-4	Atox1
ENSMUSG00000032621	1.0960646872613136	5.9175035514216905	20.393823380129056	6.3072133602614745e-6	2.1546823628159476e-4	Srek1
ENSMUSG00000038664	0.9933887387353932	6.677401891474159	20.3872923061031	6.328773349000243e-6	2.1596320318638705e-4	Herc1
ENSMUSG00000112160	2.212063657635854	3.1908175449897382	20.381451190256378	6.348118349263286e-6	2.1638156529559153e-4	BC024063
ENSMUSG00000062380	-0.9021263591440298	10.21042929048567	20.36060676886692	6.417637424685792e-6	2.185073183805226e-4	Tubb3
ENSMUSG00000031948	-1.0857330081977044	6.386414631774749	20.329849833654624	6.521614336136094e-6	2.218002488195239e-4	Kars
ENSMUSG00000109097	-2.1209129769839663	3.569302211112486	20.32752203030133	6.529552203224175e-6	2.2182319670597278e-4	Gm29683
ENSMUSG00000021413	1.0310786108825398	6.340740895531951	20.307281785336205	6.598982004644724e-6	2.2393278822650505e-4	Prpf4b
ENSMUSG00000034472	-3.543268798457794	2.4172011793369603	20.285537611332504	6.674396665969735e-6	2.262327617600393e-4	Rasd2
ENSMUSG00000081473	0.9062448990165578	8.203221765538451	20.283481055186403	6.6815739860369814e-6	2.262327617600393e-4	Gm4853
ENSMUSG00000110416	-3.6335412757901238	2.373162244896127	20.276572489225007	6.705741453017805e-6	2.267996120892766e-4	Gm19248
ENSMUSG00000086096	-6.710170907867216	1.3756968523109447	20.271065417842067	6.725069064776853e-6	2.2720169724264365e-4	Gm12688
ENSMUSG00000102009	5.374679448423392	1.3456484053286222	20.24328185670565	6.823434285034973e-6	2.3027017292735148e-4	4933400F21Rik
ENSMUSG00000005237	-4.848392311201591	1.8750791737684258	20.234611318635135	6.854426258633654e-6	2.3106074212464727e-4	Dnah2
ENSMUSG00000041014	1.351143174790736	4.811161905141861	20.209908786479904	6.9434999592756474e-6	2.3380532773565333e-4	Nrg3
ENSMUSG00000105655	2.1338893248408697	3.2604458748079383	20.204157373926186	6.964404920844281e-6	2.3425098093337573e-4	Gm42659
ENSMUSG00000036545	-1.9744640542581928	3.767340565324876	20.196462790350008	6.992471668506575e-6	2.349362785785031e-4	Adamts2
ENSMUSG00000031536	1.0873006912658056	5.933691543549897	20.180265284748117	7.051925295994253e-6	2.3667346204940713e-4	Polb
ENSMUSG00000022951	-1.277179105824719	5.358375700726108	20.175775959385426	7.0684931851615795e-6	2.3696910029420395e-4	Rcan1
ENSMUSG00000046798	1.4059625604550008	4.6355094937399635	20.15234339072193	7.155607635773452e-6	2.396265491273651e-4	Cldn12
ENSMUSG00000033004	0.9036940921198695	8.134683731341378	20.072859874838	7.4592091401650505e-6	2.4951994123743795e-4	Mycbp2
ENSMUSG00000036390	-1.6734442984648261	4.271973393794356	20.0701257611574	7.469879568457797e-6	2.496034922322424e-4	Gadd45a
ENSMUSG00000045763	-1.2965111243707368	5.27339671374926	20.047285555336085	7.55961886561765e-6	2.523260325407964e-4	Basp1
ENSMUSG00000072501	0.9926942012858964	6.574049678545901	20.032023037942427	7.620187842469847e-6	2.540700402804275e-4	Phf20l1
ENSMUSG00000034825	0.9644421727900977	6.947250036763636	20.025871491109374	7.644737658124086e-6	2.5461061375874343e-4	Nrip3
ENSMUSG00000112926	-0.9456598495454955	8.294935199247911	20.023089431412807	7.655866461794901e-6	2.547035050214358e-4	Gm7172
ENSMUSG00000027111	-1.5623389079618593	4.52083783254148	19.992272536659932	7.780233548937126e-6	2.585594263526537e-4	Itga6
ENSMUSG00000067736	-0.9197330356099146	9.075583835609747	19.967674674800765	7.880956652471579e-6	2.616220620903636e-4	Gm10222
ENSMUSG00000031508	1.3474920483506765	4.794574280771897	19.958875297512172	7.917305302094128e-6	2.6254334552796606e-4	Ankrd10
ENSMUSG00000028847	-1.5112818520979623	4.6328877922235	19.94043408202043	7.994029561969697e-6	2.648000616617316e-4	Trappc3
ENSMUSG00000068391	1.554299353196153	4.22461780521062	19.93028511424889	8.036572092947978e-6	2.6592085405278894e-4	Chrac1
ENSMUSG00000087056	4.069638580195322	1.7502507032671981	19.921640089814883	8.072989601961674e-6	2.668367699496878e-4	Gm14004
ENSMUSG00000029759	-5.395718956741132	1.688612666729956	19.911384553965075	8.116406363090003e-6	2.679818018758181e-4	Pon3
ENSMUSG00000085148	-1.4977792407396893	4.662658676143741	19.88500265116599	8.229174241496225e-6	2.714116744163458e-4	Mir22hg
ENSMUSG00000100755	1.4460761713470678	4.4921987338949085	19.881629127783206	8.243707142946128e-6	2.715976913190051e-4	Rps23-ps1
ENSMUSG00000036503	0.9197663729755662	7.548360744389099	19.860253722089713	8.336391660117364e-6	2.7435532078840994e-4	Rnf13
ENSMUSG00000036790	-1.2178001341313558	5.5454501010106085	19.857452978818046	8.348613051014139e-6	2.744617773853851e-4	Slitrk2
ENSMUSG00000034098	1.1343308298891415	5.580610462159197	19.81296245246253	8.545183181729858e-6	2.8062197801420597e-4	Fstl5
ENSMUSG00000029446	-1.7348411410930022	4.126506209595577	19.80927031507185	8.561703283226768e-6	2.808624919151759e-4	Psph
ENSMUSG00000030494	-3.8327763214153845	2.249418665652918	19.79614289452622	8.620700730789634e-6	2.824944431534831e-4	Rhpn2
ENSMUSG00000104416	3.205877672783866	2.2535696018945823	19.783615409696562	8.677382513209797e-6	2.8404709467946457e-4	Gm37067
ENSMUSG00000060404	-4.787234196823051	1.8708466026342265	19.777342429163586	8.705905641712015e-6	2.846756576054889e-4	Olfr1369-ps1
ENSMUSG00000006342	-0.9539875375339182	7.871881824154095	19.746614535672453	8.846990577041866e-6	2.889796141320167e-4	Susd2
ENSMUSG00000097083	3.447889531480528	2.089158509480749	19.741418897645662	8.8710718558465685e-06	2.8945662986048083e-4	D930019O06Rik
ENSMUSG00000026384	1.0820201825082452	5.888999793993755	19.720549841477883	8.96846279279791e-6	2.923221154267246e-4	Ptpn4
ENSMUSG00000026034	1.001238156489223	6.440939158231287	19.713734499290737	9.00050034529641e-6	2.9305360452633013e-4	Clk1
ENSMUSG00000045532	6.577101456332144	1.0153334344104423	19.68999930191732	9.112974320158972e-6	2.9639973238762e-4	C1ql1
ENSMUSG00000032375	1.2349996398064915	5.13775548852251	19.668174477880846	9.21764061275798e-6	2.9948506590876754e-4	Aph1b
ENSMUSG00000095762	1.162332730770988	5.431417661891921	19.65156738337328	9.298091928171826e-6	3.0177792303750877e-4	Gm16378
ENSMUSG00000026568	0.8872277397118621	8.335943891265808	19.62132772121537	9.44639983558962e-6	3.062659207842278e-4	Mpc2
ENSMUSG00000035632	1.5546560027708145	4.18178355837212	19.575129073325613	9.677576587101715e-6	3.134282784164088e-4	Cnot3
ENSMUSG00000058656	2.05969977025418	3.305435739883955	19.546573834533095	9.823298235378703e-6	3.1781075360879345e-4	Samd12
ENSMUSG00000066415	1.6692790951481564	3.937727073951664	19.537108412075057	9.872086278378848e-6	3.1905120320419934e-4	Msl2
ENSMUSG00000028771	1.2551755760506504	5.038714029177691	19.52977693057512	9.910042398994876e-6	3.1993932865507667e-4	Ptpn12
ENSMUSG00000024798	-1.8299206054855273	3.9329417926581844	19.519009651888528	9.96605191411751e-6	3.214078051838045e-4	Htr7
ENSMUSG00000019775	1.020974043108501	6.2661367558349035	19.49818308919062	1.0075291671404793e-5	3.245880621691707e-4	Rgs17
ENSMUSG00000032652	-1.1023087722190301	6.125583777357636	19.465724664466588	1.024794509610058e-5	3.29802414309808e-4	Crebl2
ENSMUSG00000058799	0.8847698580787288	8.29655695931103	19.458592838027617	1.0286277165095282e-5	3.306875693675526e-4	Nap1l1
ENSMUSG00000106446	2.6121289793974722	2.716501464430017	19.45557585923409	1.0302536094650531e-5	3.3086199249918175e-4	Gm42970
ENSMUSG00000105147	-1.9256612025166242	3.767471765596701	19.431706709556263	1.0432083395155076e-5	3.346704400960411e-4	Ckb-ps1
ENSMUSG00000041552	1.61901727741585	4.041460016423957	19.426288016714576	1.0461719860900205e-5	3.352690307153758e-4	Ptchd1
ENSMUSG00000055373	1.0761930429884732	5.8647384337971955	19.358055766491727	1.084221799923539e-5	3.4709872108453676e-4	Fut9
ENSMUSG00000035933	1.3416343086434044	4.741858659748592	19.341589059004885	1.0936107593768073e-5	3.497378659908594e-4	Cog5
ENSMUSG00000036712	1.2147495620946636	5.172003218862423	19.331259012715698	1.099542356887431e-5	3.512669782604501e-4	Cyld
ENSMUSG00000027827	0.8803272729667847	8.337413206300967	19.314110043956013	1.1094608547625864e-5	3.5406524519649064e-4	Kcnab1
ENSMUSG00000026249	1.7144989409495524	3.8368707532159596	19.29536394682517	1.120405903547674e-5	3.5698947046336693e-4	Serpine2
ENSMUSG00000095159	-0.978463991924517	7.224804749627063	19.294416979932862	1.1209616652184569e-5	3.5698947046336693e-4	Tubb4b-ps1
ENSMUSG00000030554	-1.3838544766056722	4.9008473439385085	19.269240811953154	1.1358391547423472e-5	3.610826128872276e-4	Synm
ENSMUSG00000114531	6.524282643242788	0.9985402177026155	19.26866979682022	1.1361788775240683e-5	3.610826128872276e-4	A530065N20Rik
ENSMUSG00000036752	-0.9177838042355189	8.574340087159397	19.266318937256703	1.1375785854981651e-5	3.611516380426139e-4	Tubb4b
ENSMUSG00000069682	-0.9964024706543317	6.972412756676509	19.261315045758298	1.1405636837767133e-5	3.6172331740627834e-4	Gm10275
ENSMUSG00000039735	2.7247734973674858	2.591268269640839	19.253503730319505	1.1452392972552697e-5	3.62829391882502e-4	Fnbp1l
ENSMUSG00000035772	1.1223478165823686	5.556874109384153	19.241180864673698	1.1526545501330057e-5	3.6480023435867486e-4	Mrps2
ENSMUSG00000024190	1.138932229785697	5.476854366964315	19.23600455281251	1.1557837445879838e-5	3.654119186693749e-4	Dusp1
ENSMUSG00000062785	-0.9796189513847678	7.156126434262119	19.180502643975796	1.1898767674114644e-5	3.758017203052072e-4	Kcnc3
ENSMUSG00000102330	-3.8050738147371312	2.2149727420989245	19.168419817168363	1.1974317057473808e-5	3.777971252606483e-4	Gm37234
ENSMUSG00000037349	-1.3186266132014008	5.079563099418503	19.155972252550832	1.2052650793999136e-5	3.798761691429593e-4	Nudt22
ENSMUSG00000033543	1.0144067870496736	6.2423121907115044	19.141525302786576	1.2144212330284566e-5	3.8236741111259887e-4	Gtf2a2
ENSMUSG00000028041	-1.1146861745639842	5.9949900541006125	19.13681216838337	1.2174233978601982e-5	3.829178990118261e-4	Adam15
ENSMUSG00000055639	2.243297796863326	3.042929568293742	19.13434845366472	1.2189956960043002e-5	3.830179789266186e-4	Dach1
ENSMUSG00000023964	6.513710707238217	0.9867067125500982	19.123013124252715	1.2262560135854863e-5	3.8480825341307535e-4	Calcr
ENSMUSG00000004980	0.8999665039875803	7.6088090429270006	19.119964074802404	1.2282163409876461e-5	3.8480825341307535e-4	Hnrnpa2b1
ENSMUSG00000026349	1.024031614514551	6.177401529122044	19.119564684752017	1.2284733541067696e-5	3.8480825341307535e-4	Ccnt2
ENSMUSG00000116735	2.7947505260640133	2.498848336493062	19.103382266964896	1.2389325218527497e-5	3.876868662900085e-4	Gm49555
ENSMUSG00000026496	-1.1256545731876269	5.919348104003919	19.09761103946432	1.242684228478577e-5	3.8846283543463885e-4	Parp1
ENSMUSG00000022947	-4.467264981875958	1.906124620349658	19.072891335980888	1.2588833109066807e-5	3.9312428628221816e-4	Cbr3
ENSMUSG00000036834	-1.7720716905959997	3.991272695891855	19.0514676009118	1.2730939533173824e-5	3.97155898143679e-4	Plch1
ENSMUSG00000037025	6.517263399742402	0.9727777959532856	19.03991462523308	1.2808239391727422e-5	3.9915963190076246e-4	Foxa2
ENSMUSG00000110263	4.393484310224732	1.590726874834274	19.025596115323097	1.2904697612043633e-5	4.01755728613073e-4	Gm45652
ENSMUSG00000032228	1.4088776858852268	4.503645896280889	19.02303127824849	1.2922052804863175e-5	4.018863693618393e-4	Tcf12
ENSMUSG00000030707	-1.6426104448375267	4.234922746432499	18.993592943423682	1.3122936326508329e-5	4.0763157501598886e-4	Coro1a
ENSMUSG00000108088	1.7517819129552328	3.7396833305580586	18.992061033197523	1.3133475322213844e-5	4.0763157501598886e-4	Gm44229
ENSMUSG00000104919	3.671736429465972	1.9157690132462368	18.982990438435934	1.319605217791244e-5	4.0915799955900897e-4	Gm42617
ENSMUSG00000068739	-0.9303967952968523	7.974912446277172	18.977470893071974	1.3234277258725018e-5	4.094712745143842e-4	Sars
ENSMUSG00000040265	0.8653232609330722	8.591477969765462	18.977121278865624	1.3236702219809995e-5	4.094712745143842e-4	Dnm3
ENSMUSG00000032355	3.6733474036454457	1.9094832761167428	18.975726984711915	1.3246377630732838e-5	4.094712745143842e-4	Mlip
ENSMUSG00000059248	-1.1712355441326558	5.6331502224641286	18.954877331051375	1.339190953535228e-5	4.135513742357876e-4	Septin9
ENSMUSG00000001661	-4.422204415220767	1.9306883765046636	18.94483677233728	1.3462565041786824e-5	4.153133322638499e-4	Hoxc6
ENSMUSG00000044627	-1.030290283830441	6.494356808083378	18.918063313963167	1.3652805717537376e-5	4.207571538035409e-4	Swi5
ENSMUSG00000102297	-6.55390300620886	1.3099673028588625	18.906204180933695	1.3737932200143738e-5	4.2295381786753016e-4	5730585A16Rik
ENSMUSG00000029314	-1.4534891626951263	4.670504408344866	18.889567209047215	1.3858253910421973e-5	4.262285324050327e-4	Gpat3
ENSMUSG00000021893	1.0451681668361597	5.981622810093684	18.863630763846473	1.4047945813927633e-5	4.3162808159272014e-4	Capn7
ENSMUSG00000022269	1.1217305174574634	5.5085778633668845	18.855871669995135	1.4105198813528657e-5	4.3295163513967707e-4	Marchf11
ENSMUSG00000099891	-0.9291597582961838	7.923993048670051	18.849894184305725	1.4149465400783161e-5	0.00043363446782867105	Gm5575
ENSMUSG00000047721	-0.9773058500338065	7.075597140465158	18.849034702701452	1.4155841800372778e-5	0.00043363446782867105	Bola2
ENSMUSG00000040463	-1.3336573491329533	4.98913230011145	18.831101116342527	1.4289549437494584e-5	4.372917127961143e-4	Mybbp1a
ENSMUSG00000020982	0.9183249451021603	7.192475690942363	18.827897793444226	1.4313565662612843e-5	4.375881970989578e-4	Nemf
ENSMUSG00000019146	-1.0198051198640072	6.545749983317068	18.822466704446548	1.4354376754585634e-5	4.3839702046179983e-4	Cacng2
ENSMUSG00000020368	0.8517846645661838	8.947893640000014	18.812051595771116	1.4432966742734674e-5	4.4035688040945024e-4	Canx
ENSMUSG00000040345	-2.274119247914943	3.2680573453591175	18.789266791010125	1.4606405729995168e-5	4.452038297403018e-4	Arhgap9
ENSMUSG00000011179	-1.0118213734381964	6.614786094756512	18.776668040278185	1.4703205174955311e-5	4.4770746684776687e-4	Odc1
ENSMUSG00000025035	-1.317442616979215	5.03921411470212	18.759455431716486	1.483649640446765e-5	4.513161720008431e-4	Arl3
ENSMUSG00000034111	1.4207227760737908	4.451197922131245	18.745095487078153	1.4948625296792424e-5	4.5427459222819645e-4	Tmed8
ENSMUSG00000032549	0.8551562995574674	8.743692075039187	18.72026055779881	1.514456025804789e-5	4.5977138652190914e-4	Rab6b
ENSMUSG00000032224	1.8467984235090404	3.545712240795328	18.682885753484506	1.544430144237672e-5	4.684055713521622e-4	Fam81a
ENSMUSG00000074575	-1.9651860817259372	3.65354627196917	18.667299409003075	1.5571055904598896e-5	4.717813674428124e-4	Kcng1
ENSMUSG00000026657	1.2325304946334543	5.017629362965575	18.66305295107178	1.5605770581219883e-5	4.7196459976388066e-4	Frmd4a
ENSMUSG00000032526	-0.9438627652611635	7.472131269614029	18.662779291578005	1.56080104044242e-5	4.7196459976388066e-4	Ss18l2
ENSMUSG00000053626	2.5771509666693757	2.6853898880434435	18.637775884015717	1.5814024452377434e-5	4.777211877349745e-4	Tll1
ENSMUSG00000056904	-0.8952838800286503	8.794458067094041	18.635791840439524	1.5830488352224774e-5	4.777459928510838e-4	Gm5620
ENSMUSG00000026610	0.9457149205666706	6.728152784140329	18.612375321111113	1.602610787382489e-5	4.831721229758005e-4	Esrrg
ENSMUSG00000090386	1.776445932774369	3.658770030175096	18.607409521524566	1.606790276466913e-5	4.8395445595242597e-4	Mir99ahg
ENSMUSG00000101939	0.8227070356703448	10.051689611449639	18.587617214854607	1.6235576323659968e-5	4.885228931043341e-4	Gm28438
ENSMUSG00000005506	1.2712017970208283	4.884936108716711	18.580467715208417	1.6296575551055848e-5	4.898757026622014e-4	Celf1
ENSMUSG00000046873	1.4676505300131937	4.306891493888531	18.57366135615948	1.6354861001730283e-5	4.911443558051569e-4	Mbtps2
ENSMUSG00000000948	1.5446204884877588	4.108212647745824	18.56922425353791	1.63929703034246e-5	4.91805212216985e-4	Gm38393
ENSMUSG00000028158	2.0896622436944323	3.1894513675990837	18.517322166410782	1.6845425763409462e-5	5.048833643182418e-4	Mttp
ENSMUSG00000105720	6.450030790552385	0.9507314458134737	18.511883586922874	1.689355667886934e-5	5.058295240483809e-4	Gm42440
ENSMUSG00000102890	-3.1317952803152367	2.54109285848418	18.496034402789764	1.7034609771609785e-5	5.095533957245195e-4	Gm7626
ENSMUSG00000032393	1.580692206231185	4.028192634280959	18.477087076379618	1.72047888133084e-5	5.139096760814741e-4	Dpp8
ENSMUSG00000043241	1.1781588490851391	5.207304314195221	18.476078414549406	1.7213896029316265e-5	5.139096760814741e-4	Upf2
ENSMUSG00000108169	3.8851279191973145	1.7927946546221092	18.464376362997335	1.7319908600010898e-5	5.165696567899735e-4	Gm43958
ENSMUSG00000024074	-1.2598679073724006	5.203718221907845	18.457457680596278	1.738289536703623e-5	5.179424462484425e-4	Crim1
ENSMUSG00000104963	-1.6604616202555642	4.128043341662858	18.433683290011732	1.760109331418258e-5	5.238471116111215e-4	Gm42974
ENSMUSG00000083863	0.7993522928495878	11.345149442309221	18.432037268019958	1.761630171190721e-5	5.238471116111215e-4	Gm13341
ENSMUSG00000023945	0.8256869026127399	9.685602573532831	18.42890886963711	1.764524290079281e-5	5.238471116111215e-4	Slc5a7
ENSMUSG00000001424	-1.1579983847864097	5.6039315297111205	18.42843040072937	1.7649673483115942e-5	5.238471116111215e-4	Snd1
ENSMUSG00000027620	0.9025402975660709	7.2807610125320785	18.415230413693774	1.7772345937320556e-5	5.269759390987448e-4	Rbm39
ENSMUSG00000103932	4.349980158643333	1.563581539313188	18.395415919137665	1.7958099212147242e-5	5.319673210845673e-4	Gm36963
ENSMUSG00000031622	-1.1053184202140707	5.905107159339939	18.367882026053902	1.8219461388499634e-5	5.391865990951234e-4	Sin3b
ENSMUSG00000027673	0.8538414643170709	8.487669263494201	18.345485608534908	1.843487249722025e-5	5.450333406946793e-4	Ndufb5
ENSMUSG00000026469	0.9550609259786583	6.523905904373892	18.31871884434903	1.8695676827958344e-5	5.522095415886613e-4	Xpr1
ENSMUSG00000031700	-1.3827851811481255	4.79002669384085	18.300427419171278	1.8876029771048406e-5	5.565582622863698e-4	Gpt2
ENSMUSG00000108219	6.439146176125434	0.929684791215716	18.30009189511921	1.887935430171504e-5	5.565582622863698e-4	Gm44101
ENSMUSG00000022822	-0.9095811282990831	8.070345205855787	18.29788547143271	1.8901231246191216e-5	5.56665866431944e-4	Abcc5
ENSMUSG00000031374	6.443938897615358	0.923700949363567	18.28229146411214	1.9056575362426097e-5	5.607002583274137e-4	Zfp92
ENSMUSG00000052302	1.1543733563576	5.2821118271899214	18.279099354343522	1.908853226986993e-5	5.610999654033663e-4	Tbc1d30
ENSMUSG00000041695	1.9384925617254267	3.3720719017020193	18.277135472117877	1.9108219866915738e-5	5.611385989956477e-4	Kcnj2
ENSMUSG00000022212	-0.9100635745359544	8.033856736177665	18.26089269440331	1.9271835064550595e-5	5.653997259427856e-4	Cpne6
ENSMUSG00000105753	5.223865775432295	1.2510017378405778	18.25393128959693	1.934238818257694e-5	5.669250263762786e-4	Gm43847
ENSMUSG00000061306	-1.7440591091779116	3.960697336464495	18.250171152751378	1.9380604649604116e-5	5.675005240686091e-4	Slc38a10
ENSMUSG00000074607	1.1264633989065753	5.407379311691136	18.246353457353468	1.9419483724144773e-5	5.680943030834344e-4	Tox2
ENSMUSG00000034837	-2.1185037989411266	3.3985907649236187	18.243622970504212	1.9447338813390194e-5	5.683647604782296e-4	Gnat1
ENSMUSG00000031762	-1.4373150505437542	4.642021561027252	18.21827695974675	1.9707829689973314e-5	5.754271764450048e-4	Mt2
ENSMUSG00000025266	0.8612879625140826	8.119417204062605	18.20495169856188	1.9846181547115648e-5	5.789133052821958e-4	Gnl3l
ENSMUSG00000025738	1.0401389487798247	5.886905492865082	18.199965512597608	1.989820199795348e-5	5.798768962018104e-4	Fbxl16
ENSMUSG00000021936	0.9611773918297788	6.452451549085875	18.19594418820665	1.9940255902496417e-5	5.805484799982298e-4	Mapk8
ENSMUSG00000073755	-1.0152164281973535	6.449532229329891	18.187373847038938	2.0030180344081025e-5	5.826111789415033e-4	5730409E04Rik
ENSMUSG00000066270	1.1457888208441989	5.304626949660397	18.182530957834956	2.0081174472679122e-5	5.83538677041002e-4	Gm10157
ENSMUSG00000023966	6.410255529358833	0.9337053167988514	18.176089935173067	2.0149198597273144e-5	5.849588159309117e-4	Rsph9
ENSMUSG00000052707	0.9282950471648278	6.813747645949636	18.170837380094195	2.020484255652376e-5	5.860171856778652e-4	Tnrc6a
ENSMUSG00000029413	-1.784588960220504	3.8845652176005445	18.16059316061526	2.0313811229019408e-5	5.886186989995083e-4	Naaa
ENSMUSG00000068122	-2.7309782845200377	2.8242901476918214	18.158491262451694	2.033624220074891e-5	5.887101166379834e-4	Agtr2
ENSMUSG00000026664	1.0437987966156081	5.8582360194180065	18.156431836646224	2.0358244051577965e-5	5.887785434271144e-4	Phyh
ENSMUSG00000022206	-3.806809972302713	2.120690281257205	18.15466281030381	2.0377162516042695e-5	5.887785434271144e-4	Npr3
ENSMUSG00000091639	-0.8819230253711402	8.804079976662257	18.115383265762706	2.0801809276361944e-5	6.003612902676455e-4	Gm3756
ENSMUSG00000020562	2.4669630904442346	2.7458689476017053	18.113961323410766	2.081734738199262e-5	6.003612902676455e-4	Efcab10
ENSMUSG00000018293	-0.9559806233730204	7.073643149012149	18.069934859674024	2.1304254700269754e-5	6.138238139631496e-4	Pfn1
ENSMUSG00000025872	-1.357514301388458	4.838251601199238	18.06471843524559	2.136269836463755e-5	6.148341941933502e-4	Thoc3
ENSMUSG00000024908	1.3273609336483028	4.650610525713212	18.06321385258744	2.1379585286445692e-5	6.148341941933502e-4	Ppp6r3
ENSMUSG00000045648	1.8084160707450812	3.5513699635392166	18.041667669749273	2.162288869039536e-5	6.20147683348584e-4	Vwc2l
ENSMUSG00000002524	-0.9960495417121583	6.551135254082991	18.04088645293288	2.1631762402735938e-5	6.20147683348584e-4	Puf60
ENSMUSG00000009293	-1.3156268790662033	4.9570175572639785	18.04004486262562	2.1641325981352722e-5	6.20147683348584e-4	Ube2g2
ENSMUSG00000056537	1.0428946915783857	5.839134909699645	18.03967128872254	2.1645572523807033e-5	6.20147683348584e-4	Rlim
ENSMUSG00000051185	1.0067720067614392	6.081047005709612	18.003070359796766	2.2065713039797176e-5	6.315922604952629e-4	Fam174a
ENSMUSG00000085669	5.194831584094498	1.2359396659394462	17.99875084459343	2.2115834061198224e-5	6.324341648530477e-4	Gm14817
ENSMUSG00000101174	-6.457079431218819	1.2562289617774554	17.98997234449406	2.2218047147787034e-5	6.347627483073562e-4	Hoxd4
ENSMUSG00000021820	-0.9031009850618751	7.991928556525643	17.9404047172013	2.2804162333626658e-5	6.508989923656932e-4	Camk2g
ENSMUSG00000027613	-1.1214495218651757	5.727639266084053	17.927865115377138	2.2954883827348016e-5	6.54589268880519e-4	Eif6
ENSMUSG00000015542	-1.5673810976267144	4.282655499077086	17.911467896908903	2.315348368469956e-5	6.596367026253817e-4	Nat9
ENSMUSG00000004936	0.9380902729995225	6.573254200601381	17.881144067411665	2.3525319795170155e-5	6.693904117713306e-4	Map2k1
ENSMUSG00000025789	-6.4533793834707796	1.2448322408314487	17.87998282061274	2.3539677883579747e-5	6.693904117713306e-4	St8sia2
ENSMUSG00000099881	1.944915043702086	3.338670962186746	17.870997349200664	2.3651075666762665e-5	6.719325599428823e-4	2810013P06Rik
ENSMUSG00000027499	1.3074046275374263	4.678684486790816	17.8623493271094	2.3758790106788926e-5	6.74365435549666e-4	Pkia
ENSMUSG00000063142	0.8961835244612918	7.160718449182602	17.834503502049614	2.410898077475918e-5	6.830741736140338e-4	Kcnma1
ENSMUSG00000030748	-3.5405151882877073	2.2320024322648173	17.834396046756684	2.411034213535668e-5	6.830741736140338e-4	Il4ra
ENSMUSG00000110252	-1.9708403846734655	3.5625836461222353	17.81293566614577	2.438377955388618e-5	6.901807334154196e-4	Gm2961
ENSMUSG00000022974	1.5267447131596403	4.07752675358023	17.80171917936289	2.4527932107435196e-5	6.933959304571162e-4	Paxbp1
ENSMUSG00000029059	-0.9916672443834476	6.532214565432225	17.800567741530365	2.4542778586953363e-5	6.933959304571162e-4	Prxl2b
ENSMUSG00000044950	1.9211576470751166	3.367133932823677	17.789640047708456	2.4684129021199865e-5	6.96744902436659e-4	Pwwp2a
ENSMUSG00000022973	0.8465576446468858	8.286704946298665	17.784217409080462	2.47545745882285e-5	6.971481418904845e-4	Synj1
ENSMUSG00000021822	-3.45534794321995	2.298881516974582	17.783625699819478	2.476227370452973e-5	6.971481418904845e-4	Plau
ENSMUSG00000031129	-1.4990098681688555	4.439733734010278	17.781769872464956	2.4786436699177565e-5	6.971481418904845e-4	Slc9a9
ENSMUSG00000049946	2.4280940183050475	2.7676582445258417	17.781517730889515	2.4789721426707252e-5	6.971481418904845e-4	BC030500
ENSMUSG00000049225	-1.0079141772998117	6.420248854392805	17.77937233065204	2.4817687929505756e-5	6.972925547884408e-4	Pdp1
ENSMUSG00000024767	-0.8851888531999503	8.39848540649169	17.77423461672267	2.488478986172262e-5	6.985352639401383e-4	Otub1
ENSMUSG00000035847	0.9248289643392766	6.722192586171127	17.76798069399338	2.496671628357159e-5	7.001914435413774e-4	Ids
ENSMUSG00000048978	0.9462403752232219	6.480515263426658	17.76572827201075	2.499628936078667e-5	7.003776819887942e-4	Nrsn1
ENSMUSG00000086127	-3.8809468950470465	2.0783001815892885	17.761529370646958	2.5051512654217364e-5	7.012816205063725e-4	Gm11934
ENSMUSG00000073411	-0.9584394114219796	6.915131435909018	17.730893064306706	2.5458164333285406e-5	7.120126345264374e-4	H2-D1
ENSMUSG00000067851	0.9241712738837908	6.710574933827748	17.722012073791152	2.557728174813794e-5	7.146896265964143e-4	Arfgef1
ENSMUSG00000004451	-1.3567982890237966	4.796931296749455	17.658581661879136	2.6444493522660692e-5	7.38246139557203e-4	Ralb
ENSMUSG00000067879	-1.5397453876853127	4.325988592633898	17.65385893037611	2.6510231785616476e-5	7.394054693739843e-4	Vxn
ENSMUSG00000025592	2.235998517873899	2.9599105727347905	17.64075986459009	2.669342545881292e-5	7.438356815124135e-4	Dach2
ENSMUSG00000096718	1.5411926614440141	4.0343605447095285	17.63692410192976	2.6747309951898735e-5	7.446577878221872e-4	Zfp781
ENSMUSG00000033306	1.4953269766589066	4.145300707775922	17.6341979182435	2.678567360335539e-5	7.447557006123737e-4	Lpp
ENSMUSG00000039782	-1.24997203958707	5.124168565416011	17.633209415815585	2.6799597752955002e-5	7.447557006123737e-4	Cpeb2
ENSMUSG00000067369	1.5042260830880623	4.108816232456513	17.600347833326058	2.7266653057231742e-5	7.570462282008315e-4	Trmt2b
ENSMUSG00000028229	1.64807315272584	3.809082450931289	17.59614620211807	2.7326956851038072e-5	7.580314161558163e-4	Rmdn1
ENSMUSG00000051747	3.0243071230463463	2.2274028560539607	17.592469257664664	2.737984004705119e-5	7.588091605054359e-4	Ttn
ENSMUSG00000049001	5.150346322889978	1.2263437740538121	17.563691774427987	2.779729663303487e-5	7.69680178122863e-4	Ndnf
ENSMUSG00000022890	0.8017355798866084	9.932209990952984	17.555372963990195	2.7919159795796632e-5	7.72354220401653e-4	Atp5j
ENSMUSG00000069769	0.9770120231049101	6.194686396542808	17.539011518901113	2.8160409019173147e-5	7.783231238502869e-4	Msi2
ENSMUSG00000107858	1.4757364443166743	4.183354304846636	17.52792252225451	2.8325106070144842e-5	7.821673277471009e-4	Gm43879
ENSMUSG00000033705	1.5450758273882006	4.008300849172979	17.516065253023516	2.8502284812263433e-5	7.863489434971432e-4	Stard9
ENSMUSG00000025159	-1.2790464446341614	5.000257313196722	17.50278912774715	2.8701987001969425e-5	7.911438493024804e-4	Mms19
ENSMUSG00000087679	-1.190690641609508	5.337079945253148	17.49258549433513	2.8856427311027626e-5	7.946836307539178e-4	Tmem250-ps
ENSMUSG00000035275	2.215415512097472	2.967131923204174	17.457366259945225	2.9395943919817572e-5	8.088121831127463e-4	Raver2
ENSMUSG00000025616	1.3299596010047128	4.559109606039338	17.454940418241048	2.9433475945207993e-5	8.091159215504926e-4	Usp16
ENSMUSG00000029119	-1.9090738229866622	3.6187282688221973	17.42873149613903	2.9842057769970604e-5	8.196099697416118e-4	Man2b2
ENSMUSG00000031145	-5.2477005390984015	1.5189073605591874	17.4090561734205	3.0152526173318622e-5	8.273929037370386e-4	Prickle3
ENSMUSG00000034796	6.344006122432837	0.8725287361634674	17.391414822980725	3.0433658606595582e-5	8.343576009910554e-4	Cpne7
ENSMUSG00000041544	-3.006632560000909	2.5486901030751232	17.384677593480564	3.054171685355926e-5	8.365691250444424e-4	Disp3
ENSMUSG00000042197	0.9652009308975765	6.251931212057264	17.365072748048988	3.085835706627934e-5	8.444848415423272e-4	Zfp451
ENSMUSG00000087403	1.753424507452231	3.5743871253073554	17.334474675036773	3.135915634768233e-5	8.574216598160841e-4	Kantr
ENSMUSG00000030616	1.0631829511741806	5.571624732881193	17.32885876214456	3.145195542422304e-5	8.591897769330911e-4	Sytl2
ENSMUSG00000005667	-1.2493331713225584	5.080041536820991	17.322192169949346	3.156247460092633e-5	8.614383706763995e-4	Mthfd2
ENSMUSG00000036402	-1.1966006810794305	5.281846603534775	17.301020241931727	3.191605892388612e-5	8.699074193729607e-4	Gng12
ENSMUSG00000052459	0.8061819911024154	9.397517762762943	17.300205736575172	3.192974090950162e-5	8.699074193729607e-4	Atp6v1a
ENSMUSG00000005610	0.8312230174153497	8.383070621273342	17.2578821176322	3.264886069144697e-5	8.887066438301978e-4	Eif4g2
ENSMUSG00000043673	-1.8481666888426735	3.6939183482783453	17.240185923639203	3.2954341716468296e-5	8.96223108070043e-4	Kcns3
ENSMUSG00000017677	0.9200261323317308	6.5847615487924225	17.23245623420127	3.308867559696891e-5	8.990758375507362e-4	Wsb1
ENSMUSG00000093283	2.7002484621096117	2.454237268951936	17.225466991419996	3.321061505726251e-5	9.015870173012038e-4	Gm22567
ENSMUSG00000014195	-1.1712466737052736	5.370066334238096	17.21277676155377	3.343317383954716e-5	9.068228794259411e-4	Dnajc7
ENSMUSG00000026879	-2.063127203172046	3.390607038633778	17.210169236214647	3.3479089439680294e-5	9.072625293498455e-4	Gsn
ENSMUSG00000114442	-6.362383520960631	1.2136192560710906	17.203937400873574	3.358908198822964e-5	9.094363058532992e-4	F630042J09Rik
ENSMUSG00000032796	-6.418089414873784	1.1799298650279924	17.190174833186198	3.3833281280525536e-5	9.152367082272191e-4	Lama1
ENSMUSG00000095098	-1.1694987532705512	5.368064526935586	17.186595143908786	3.3897090234808304e-5	9.161513565144074e-4	Ccdc85b
ENSMUSG00000097563	2.7770327139091613	2.3799499494638976	17.14700817224817	3.4610855954835374e-5	9.346155187591752e-4	Gm26638
ENSMUSG00000110545	-1.232758168449401	5.116179254761769	17.143923333974424	3.466710699328748e-5	9.353075218038807e-4	Gm7730
ENSMUSG00000109416	3.161530905171092	2.113295427752793	17.137859012849024	3.4777955969889894e-5	9.374700381962995e-4	Gm44863
ENSMUSG00000094622	1.4989033932641262	4.0763294078305305	17.090685706507703	3.565248482580142e-5	9.60196242561553e-4	Gm3055
ENSMUSG00000062742	-0.9337164302073917	6.999565705614843	17.081081429903758	3.5833225590978854e-5	9.642136940740838e-4	Gm5239
ENSMUSG00000022621	-1.0684986165565136	5.875475877205439	17.07195829500168	3.6005764747266054e-5	9.680035749526871e-4	Rabl2
ENSMUSG00000036202	1.541578393430143	3.964022521881432	17.069297180948713	3.605624958418252e-5	9.683078493302936e-4	Rif1
ENSMUSG00000027130	1.0473573783983838	5.624211944317279	17.068020620502264	3.6080492863294394e-5	9.683078493302936e-4	Slc12a6
ENSMUSG00000029166	-0.916584352782462	7.231497816033648	17.056792050615012	3.629444283165609e-5	9.73194537771386e-4	Mapre3
ENSMUSG00000052825	-1.0081703570606084	6.254391301679608	17.00642289785934	3.726998118266039e-5	9.984758730698516e-4	Gm9892
ENSMUSG00000027589	1.2019281621695383	4.929672937252248	16.99440343810154	3.7506640545936045e-5	0.001003935415349196	Pcmtd2
ENSMUSG00000052551	-3.195192528136621	2.379802714571095	16.99268141151103	3.754067019623165e-5	0.0010039663821918658	Adarb2
ENSMUSG00000111496	4.298225885747877	1.4407872951807719	16.981834550943393	3.775573390202753e-5	0.0010088345311477015	Gm47483
ENSMUSG00000052563	4.055906473069442	1.5524567693863958	16.975557421258372	3.788075758721321e-5	0.001010789905787761	D930048N14Rik
ENSMUSG00000087294	6.3083724764257845	0.8393834381619121	16.974838339489068	3.7895106320257566e-5	0.001010789905787761	Gm13556
ENSMUSG00000056498	-6.422444431088143	1.150542809842489	16.972369765763975	3.7944406427312853e-5	0.0010112217423181168	Tmem154
ENSMUSG00000097789	-2.088983208878865	3.3287380520595984	16.951385913225636	3.836608871854353e-5	0.0010215681914150288	Gm2115
ENSMUSG00000040029	1.2304688931978351	4.824239974260103	16.943681553222703	3.8522091731058304e-5	0.001024828574528094	Ipo8
ENSMUSG00000031431	-0.8912564023671495	7.551515151246291	16.89730124033633	3.947479837985075e-5	0.0010492600672924472	Tsc22d3
ENSMUSG00000025650	-6.3880365729001864	1.15894964790869	16.88966771327944	3.9633854697262114e-5	0.0010525717880948541	Col7a1
ENSMUSG00000022216	3.0799071363488784	2.141400431184008	16.857947218262513	4.0301730921365146e-5	0.001069378943587674	Psme1
ENSMUSG00000022322	-1.4141824767645943	4.530547151998515	16.83991351696093	4.0686463819791815e-5	0.0010786504266668939	Shcbp1
ENSMUSG00000099625	-2.2660457052168455	3.1351013840570685	16.836793210987445	4.0753406477449e-5	0.0010790025207742205	Gm29325
ENSMUSG00000032673	2.8159679147751295	2.3150777807639016	16.83600174848322	4.077040401340658e-5	0.0010790025207742205	Prorsd1
ENSMUSG00000066571	3.6510770247718085	1.7646736150847238	16.8337157463955	4.081953847700243e-5	0.0010793675537888582	Garre1
ENSMUSG00000018076	1.2579798864903948	4.711980913745973	16.827317555065182	4.095737547608196e-5	0.0010820754363451725	Med13l
ENSMUSG00000028849	-0.9249431784752474	7.012427159957862	16.800945669986596	4.153046473176488e-5	0.0010962678680836917	Map7d1
ENSMUSG00000019659	1.3585079495836303	4.400126904101632	16.79643118088356	4.16293744447518e-5	0.0010979298142635274	Ccdc12
ENSMUSG00000039911	-1.400734208782255	4.5632257880968226	16.75493417871539	4.2549714963357807e-5	0.0011201877033548593	Spsb1
ENSMUSG00000031503	1.1651658073988278	5.024837769658329	16.754011105904286	4.257041823625943e-5	0.0011201877033548593	Col4a2
ENSMUSG00000039114	-1.8753631323377395	3.606489284575305	16.753435007544862	4.258334447447666e-5	0.0011201877033548593	Nrn1
ENSMUSG00000021587	1.9493379321449011	3.2323920708978084	16.750990370969674	4.263824005367685e-5	0.00112066651418188	Pcsk1
ENSMUSG00000018559	-1.6353701904073956	4.0043180560494225	16.747931570127413	4.270702722223294e-5	0.0011210573483276696	Ctdnep1
ENSMUSG00000060530	1.18719307650064	4.941457688818678	16.74630765652585	4.274359157154148e-5	0.0011210573483276696	A930017M01Rik
ENSMUSG00000027878	-2.4677256436646444	2.9228654876884703	16.745436036606197	4.276323011040029e-5	0.0011210573483276696	Notch2
ENSMUSG00000084235	0.8677638061806406	7.169640764209555	16.72198585273281	4.3295006823164854e-5	0.0011340247027326568	Gm15421
ENSMUSG00000108630	6.282658471471872	0.8198901484242487	16.70924619376607	4.35866842008969e-5	0.0011406863086371828	Gm44607
ENSMUSG00000040797	0.8870761142714081	6.854536876717604	16.703288353431592	4.372376749067634e-5	0.0011432941634698169	Iqsec3
ENSMUSG00000050556	-1.1421971172069034	5.411379690040887	16.69335311276962	4.395333113341825e-5	0.0011483136750605018	Kcnb1
ENSMUSG00000111345	5.085226519154801	1.173121316670206	16.687533375423175	4.4088364365195705e-5	0.001150857039382429	Gm48562
ENSMUSG00000106570	3.2493282830301853	1.9921186841017031	16.679792714988608	4.426861459717088e-5	0.0011545753701214312	C230071H17Rik
ENSMUSG00000042353	-5.1964593925703	1.4612495173664917	16.669754334549605	4.4503473797749546e-5	0.0011597104038029598	Frem3
ENSMUSG00000074170	-4.286859599425738	1.7837843296479885	16.667733110461583	4.455091390679497e-5	0.0011599569152833974	Plekhf1
ENSMUSG00000035024	1.4569837638588263	4.123214253990236	16.664210151040507	4.4633722787206576e-5	0.0011611231070222112	Ncapd3
ENSMUSG00000097017	-2.857476099738385	2.604275476490459	16.656780472176536	4.4808868682708484e-5	0.0011646873688839147	Gm26707
ENSMUSG00000041483	1.3629278226384915	4.384304254804815	16.6539474749676	4.487583507122959e-5	0.0011654361215224685	Zfp281
ENSMUSG00000019828	1.0100339559006604	5.785984353655273	16.64821844541756	4.5011565516300834e-5	0.001167332255401755	Grm1
ENSMUSG00000107571	2.6426386589264506	2.4418002954664857	16.64764009693949	4.5025290490267755e-5	0.001167332255401755	Gm43877
ENSMUSG00000096201	6.270811070484616	0.8149205740648413	16.615671059310582	4.57905391504975e-5	0.0011861652724303173	Gm10715
ENSMUSG00000102331	1.2737897240674443	4.63381905429284	16.60098043002044	4.61465634837044e-5	0.0011943747418269627	Gm19938
ENSMUSG00000001173	1.0871868171833274	5.34238387812008	16.58192826486396	4.661243733762353e-5	0.0012054110488809145	Ocrl
ENSMUSG00000005871	0.8688915281420443	7.0898976769853315	16.57760022326339	4.671892639311798e-5	0.001207142750399506	Apc
ENSMUSG00000050368	-6.3406188628822955	1.1436093115267332	16.553746976010736	4.73102265374744e-5	0.001221169152208504	Hoxd10
ENSMUSG00000071302	1.3592570243975632	4.392165963324916	16.552474144356275	4.734198950555734e-5	0.001221169152208504	2610044O15Rik8
ENSMUSG00000068762	2.6235275827119278	2.4810537706631663	16.550882800802885	4.73817309638544e-5	0.001221169152208504	Gstm6
ENSMUSG00000104672	3.9853127890915245	1.572511202516152	16.546454266699214	4.749250372154262e-5	0.001222114484228724	Gm43665
ENSMUSG00000104874	6.262081470786798	0.8111645121644103	16.546217188152127	4.749844120295653e-5	0.001222114484228724	Gm43387
ENSMUSG00000063415	-5.188550676980081	1.4504568400663937	16.54316104305852	4.757504726890567e-5	0.001223055150370074	Cyp26b1
ENSMUSG00000049511	-2.136050491517146	3.2464896548050737	16.528409804365545	4.794655588242032e-5	0.0012315691868839353	Htr1b
ENSMUSG00000033793	-0.8580863861657977	8.21852473382158	16.526164737625443	4.8003352880817375e-5	0.0012319919330529778	Atp6v1h
ENSMUSG00000027365	1.0924999066040133	5.31091827532113	16.522789218999236	4.808887605128832e-5	0.001233150599061626	Trpm7
ENSMUSG00000028273	-1.991520619297723	3.4263634014649513	16.512838443221973	4.8341884493035234e-5	0.001238598569045125	Pdlim5
ENSMUSG00000115591	2.311481782683313	2.77154281795948	16.50271420123611	4.8600677200945374e-5	0.0012441854839849728	Gm31282
ENSMUSG00000021957	-1.1362610678892	5.405110466404865	16.491411338061873	4.889124354804751e-5	0.0012505757698500158	Tkt
ENSMUSG00000071281	2.134520393939034	2.9821166678340867	16.484010034407532	4.908245699646596e-5	0.0012533742604505784	Zfp65
ENSMUSG00000028677	0.9894957558390491	5.88927150422947	16.48399954039814	4.90827286434266e-5	0.0012533742604505784	Rnf220
ENSMUSG00000018398	-0.9716675765111086	6.392414473454033	16.464432233075208	4.959188465013493e-5	0.0012653180861318053	Septin8
ENSMUSG00000037058	0.8273330687205065	7.863832611245001	16.46064806688448	4.9690962645702017e-5	0.0012667877213375501	Paip2
ENSMUSG00000100033	-0.8536562019320376	8.259469385342454	16.40808130926523	5.108804484002048e-5	0.0013013177460042247	Gm8337
ENSMUSG00000036565	1.3155679239418587	4.481496668411746	16.398923254073335	5.1335450474499854e-5	0.0013065299941180833	Ttyh3
ENSMUSG00000031242	1.193343614573338	4.886122943098068	16.397200780693538	5.1382117669981476e-5	0.0013066288557526263	2610002M06Rik
ENSMUSG00000062542	6.249321554782753	0.7964548606626888	16.380804089749322	5.182849677555023e-5	0.0013168836273062226	Syt9
ENSMUSG00000028755	-1.115885721329993	5.480419211652058	16.378196490310987	5.18998438729737e-5	0.0013176002757477056	Cda
ENSMUSG00000032740	0.947892648053501	6.175954390081046	16.37172776954101	5.207726263858427e-5	0.0013210063772799022	Ccdc88a
ENSMUSG00000020305	1.6996790950053087	3.5801955500046354	16.362684224350467	5.232632438326168e-5	0.0013262226331860539	Asb3
ENSMUSG00000020848	6.2465165861020004	0.7951712730307061	16.358067350693617	5.2453935840041075e-5	0.001328354605713677	Doc2b
ENSMUSG00002074985	-2.7914383827441855	2.6179802935432184	16.351016527698096	5.264942639400433e-5	0.0013322006060474617	7SK
ENSMUSG00000030615	0.9638040360516441	6.043575245454812	16.32354108052457	5.341822397996083e-5	0.0013505347504734963	Tmem126a
ENSMUSG00000081700	-1.4940295921230216	4.2728247809922335	16.317906582873494	5.3577273899481755e-5	0.0013534355022035338	Atp5k-ps2
ENSMUSG00000030583	-1.330185183497456	4.698914670472293	16.314748032054535	5.366664130001233e-5	0.0013537079829109993	Sipa1l3
ENSMUSG00000101567	-1.5064437411769516	4.24463127112476	16.314392539117748	5.367670892587736e-5	0.0013537079829109993	Txn-ps1
ENSMUSG00000042712	0.984071030621507	5.885730052616735	16.2927236023271	5.429397697346691e-5	0.0013681455039163803	Tceal9
ENSMUSG00000041141	1.1917508916232207	4.876233314288012	16.290314878221555	5.436303199409453e-5	0.0013687562738100916	Pnmal1
ENSMUSG00000103808	2.411809325388547	2.6343000419962492	16.25240492913683	5.54615692534964e-5	0.001395265063073339	Gm37060
ENSMUSG00000003528	-0.8931074981243202	7.246403005827425	16.249617154184726	5.5543227872874575e-5	0.001396169318901615	Slc25a1
ENSMUSG00000047242	1.4516861712285436	4.107990614142406	16.245533086281302	5.566307545475759e-5	0.0013980312396905852	Taf9b
ENSMUSG00000063328	-0.981013329985972	6.272950564110459	16.23441807538106	5.599056575062181e-5	0.001405100960221644	Gm9396
ENSMUSG00000085181	1.7735069067020814	3.4591540034394317	16.230932556485204	5.609366088000574e-5	0.0014065324276980751	Gm12709
ENSMUSG00000028572	1.4757774834671913	4.030996404325899	16.22113494163275	5.638447965559491e-5	0.0014126648016091255	Hook1
ENSMUSG00000103317	1.9754327145263242	3.1607555297651557	16.196698658193785	5.7116436684062046e-5	0.0014298304039081467	Gm38359
ENSMUSG00000037843	1.882384680534229	3.2647299697125844	16.18567144541964	5.744986425172508e-5	0.0014369994300671054	Vstm2l
ENSMUSG00000079426	-1.0888466560624215	5.5699603316449124	16.18228638895906	5.7552609661826056e-5	0.0014383913679884039	Arpc4
ENSMUSG00000020290	0.8794053454048739	6.768404390945084	16.175749760489296	5.775153687142674e-5	0.0014421829007279184	Xpo1
ENSMUSG00000105469	2.9594066960599945	2.157346678310678	16.16879851143047	5.796384083727593e-5	0.0014463020122640884	A930036I15Rik
ENSMUSG00000039252	0.8371103708509928	7.431036467869085	16.165571719124294	5.8062659595635496e-5	0.0014475850503757582	Lgi2
ENSMUSG00000112117	1.5302630128635766	3.9008867815408577	16.15643576352942	5.8343363163345506e-5	0.001453396944838283	Rmst
ENSMUSG00000028635	-5.150645753383217	1.4259510972669303	16.14780136181672	5.8609910782616475e-5	0.0014588470132126242	Edn2
ENSMUSG00000040128	1.0500641011557972	5.449148079753045	16.141318367591456	5.8810848230621675e-5	0.0014626564461005021	Pnrc1
ENSMUSG00000003411	-0.8950023943696883	7.166300451150532	16.131421477119837	5.911893479505381e-5	0.0014691223658061337	Rab3b
ENSMUSG00000026103	0.8452885163109906	7.2777841761914726	16.120182259926267	5.947077632471872e-5	0.0014766642111652313	Gls
ENSMUSG00000022240	0.9270370249773577	6.274970882854759	16.11775647937285	5.954699080429264e-5	0.0014773555208398874	Ctnnd2
ENSMUSG00000038615	-0.9045274274085058	7.016304127862982	16.10517135172544	5.994397678869376e-5	0.0014851823827256468	Nfe2l1
ENSMUSG00000020826	-6.315443186765822	1.0994049074263934	16.10445457429978	5.99666668063196e-5	0.0014851823827256468	Nos2
ENSMUSG00000024498	1.0151463412217938	5.634629387330649	16.1031384687894	6.000835140576432e-5	0.0014851823827256468	Tcerg1
ENSMUSG00000028519	-1.176531827129484	5.179732366878673	16.09820327009961	6.0164922110087216e-5	0.00148785172968759	Dab1
ENSMUSG00000021215	-1.543415582339615	4.134256092561675	16.093570070704825	6.031228568980672e-5	0.0014902892534404426	Net1
ENSMUSG00000064342	1.4350895253698512	4.110682572472709	16.091885498303167	6.036595515462208e-5	0.001490409568615451	mt-Ti
ENSMUSG00000051316	-1.2879014495012542	4.797281856679212	16.08522506209518	6.057862345087825e-5	0.0014944521315131442	Taf7
ENSMUSG00000082419	-1.005774599236384	6.066632071711777	16.073090999155664	6.096800389960432e-5	0.001502844073525275	Gm11425
ENSMUSG00000016526	-1.8440239651654076	3.5884728189159465	16.06896766753528	6.110089328020455e-5	0.0015049051465086509	Dyrk3
ENSMUSG00000026492	1.4472104497285758	4.084441177420992	16.062663189334593	6.130464150295439e-5	0.0015087067333938195	Tfb2m
ENSMUSG00000071172	0.9168953088054379	6.340614694729269	16.05954594806055	6.140563687963552e-5	0.0015099754878751597	Srsf3
ENSMUSG00000022982	-0.8119287150235877	9.431552205120692	16.047048237127388	6.181223289615826e-5	0.0015187509291082618	Sod1
ENSMUSG00000061244	0.9415814087342413	6.144429449920534	16.042204810235067	6.197053426184735e-5	0.0015214164685619612	Exoc5
ENSMUSG00000101970	1.221098025620098	4.740347683429297	16.038318964990154	6.2097833012165e-5	0.001523317203232555	Chaserr
ENSMUSG00000041147	-1.21713047802162	5.009271815629813	16.03494026152944	6.220873173608451e-5	0.001524812902047959	Brca2
ENSMUSG00000046351	1.2175655329922972	4.753049786080166	16.03063514429335	6.235032666884192e-5	0.0015270580006360073	Zfp322a
ENSMUSG00000061273	1.0381802064751344	5.490033367554345	16.025694006178085	6.251323983880745e-5	0.0015298212002540213	Mmgt1
ENSMUSG00000044447	-2.7862749479591935	2.5878012748245207	16.019161480770038	6.272927964197834e-5	0.0015338790468740278	Dock5
ENSMUSG00000051177	0.9024248055414668	6.459062952659219	16.012765683661314	6.294152515554373e-5	0.001537837695820369	Plcb1
ENSMUSG00000030075	1.563293840593831	3.821895733846387	15.997360596497876	6.345571519301009e-5	0.00154915904972381	Cntn3
ENSMUSG00000047714	0.8591635448877245	7.00057789001303	15.995850676179716	6.350634001028814e-5	0.00154915904972381	Ppp1r2
ENSMUSG00000030268	0.7995668201700626	8.400052563135313	15.973015370230723	6.42769369467263e-5	0.001566705451947301	Bcat1
ENSMUSG00000027679	0.9109867791548952	6.373066309602056	15.967899842517538	6.445085022893753e-5	0.0015696917199696818	Dnajc19
ENSMUSG00000058301	-1.5427726388887668	4.113120739508082	15.945654916034965	6.521263478397126e-5	0.001586979345766746	Upf1
ENSMUSG00000019804	-0.870763397605868	7.449703437436863	15.935344776169163	6.556877392374523e-5	0.0015943757359913242	Snx3
ENSMUSG00000031737	2.890737492229466	2.1885570713180083	15.928351518157369	6.58114521616142e-5	0.0015990036280571674	Irx5
ENSMUSG00000074796	-6.28877874180747	1.08893312046757	15.910752949682218	6.64261581254654e-5	0.0016126560376071852	Slc4a11
ENSMUSG00000111875	-1.2428176913590196	4.914552544872322	15.90426684758438	6.665416689877527e-5	0.0016169062043331973	Gm5425
ENSMUSG00000005583	1.629056662600474	3.6872369401527805	15.898704247122712	6.685033839487397e-5	0.0016203779245379728	Mef2c
ENSMUSG00000027677	0.9208653525343264	6.273773578269636	15.89287355848804	6.705658775926926e-5	0.0016240882210593517	Ttc14
ENSMUSG00000064115	0.9638429927192798	5.947375875593495	15.890091743432377	6.715521451233521e-5	0.0016251881191927337	Cadm2
ENSMUSG00000056342	1.0976999340881424	5.190594044257374	15.87323775511829	6.775588534933249e-5	0.0016384263614045633	Usp34
ENSMUSG00000025810	0.9967905173221642	5.7110377798120275	15.862625563888528	6.813687024270975e-5	0.0016463355649387645	Nrp1
ENSMUSG00000106753	2.6672906445875655	2.367394349140258	15.855839219731811	6.838163347170793e-5	0.0016504958008584838	Gm43230
ENSMUSG00000116775	-2.512042057821162	2.8115799754518314	15.854856960949624	6.84171338164055e-5	0.0016504958008584838	Gm49769
ENSMUSG00000101429	-6.279036283004558	1.0850338797048593	15.839605555163049	6.897072774175531e-5	0.0016625374869462897	BC055402
ENSMUSG00000026915	0.8417775219559669	7.204998692261741	15.829990452501447	6.932204922361985e-5	0.0016696882534215883	Strbp
ENSMUSG00000069049	1.0323412874543514	5.4873739356119735	15.811845055416034	6.998996656260305e-5	0.0016839672902239948	Eif2s3y
ENSMUSG00000036257	0.9152174756751826	6.299274554837905	15.810121607351691	7.005374093828371e-5	0.0016839672902239948	Pnpla8
ENSMUSG00000024740	-0.9351579104253709	6.510568047411562	15.809404351342227	7.008029946218845e-5	0.0016839672902239948	Ddb1
ENSMUSG00000110532	0.8029959639389563	8.125413390626287	15.804908190193894	7.024701401354652e-5	0.0016866462696444372	Gm35857
ENSMUSG00000090667	-6.305860613121798	1.0643775234309742	15.79536872649831	7.060205309897155e-5	0.001693839201646261	Mdfic2
ENSMUSG00000109625	2.93560313115152	2.1416994032991306	15.790561156434547	7.078166440612572e-5	0.0016958443141081947	3110080E11Rik
ENSMUSG00000037172	1.2626227108431702	4.571699042033809	15.790159712657198	7.079668316322151e-5	0.0016958443141081947	Dennd11
ENSMUSG00000092392	-3.1827342584508145	2.286682177009753	15.780113649413472	7.1173570694942493e-05	0.0017014385500016534	Gm20546
ENSMUSG00000020901	-2.57842962877572	2.7357957517392144	15.77968788566501	7.118958812868555e-5	0.0017014385500016534	Pik3r5
ENSMUSG00000078870	1.0222600264355879	5.52825474385631	15.779481425409712	7.11973565666518e-5	0.0017014385500016534	Gm14410
ENSMUSG00000020440	-0.9271999070007754	6.562738590781045	15.76589367252003	7.171049947775534e-5	0.0017123615047303564	Arf5
ENSMUSG00000031790	-1.3048460113213487	4.7043612721549755	15.763483876640809	7.180189332323194e-5	0.001713204393738146	Mmp15
ENSMUSG00000055319	-0.9652968854319516	6.267993281368432	15.744730710942461	7.251714094449645e-5	0.001728919595305126	Sec23ip
ENSMUSG00000024427	-1.7676027218449388	3.6815869332874285	15.735531751007903	7.287060603428487e-5	0.0017359915591989815	Spry4
ENSMUSG00000059921	-1.5115948557453627	4.160733224286741	15.730247786354655	7.307442269071995e-5	0.0017394902130921886	Unc5c
ENSMUSG00000097486	3.9281385971123086	1.5274265438634957	15.72226059498539	7.338359915761629e-5	0.0017452186891191745	Gm17733
ENSMUSG00000091028	4.539337979273403	1.228462921017377	15.721081354613759	7.34293577655656e-5	0.0017452186891191745	Gm10722
ENSMUSG00000034912	1.071727339970723	5.280280871821258	15.711241194510832	7.381231083501147e-5	0.001752956287101155	Mdga2
ENSMUSG00000024897	1.0251157030722973	5.499261358580193	15.707705995966426	7.395038145720198e-5	0.0017548707071362902	Apba1
ENSMUSG00000113611	-2.21372334495112	3.0913853156122983	15.702421115404885	7.415727228947362e-5	0.0017584140162987684	Gm47750
ENSMUSG00000051007	-1.1458510860997286	5.223766876046151	15.650792973401677	7.620927880001018e-5	0.001805669188387208	Gatd1
ENSMUSG00000083240	-1.2965182135928408	4.709872646870873	15.648644121791502	7.629591432524904e-5	0.001806320557680179	Gm13453
ENSMUSG00000086798	-3.7589617715802763	1.9383558100681795	15.61153457346587	7.780779304864686e-5	0.0018405725750808466	Gm16222
ENSMUSG00000019820	-1.165079323059625	5.148854146605606	15.610188588215358	7.786319265919433e-5	0.0018405725750808466	Utrn
ENSMUSG00000090841	-0.8126247889924363	8.938510897553194	15.60435569219668	7.810372867956398e-5	0.001844830609128046	Myl6
ENSMUSG00000025060	1.2333183365899496	4.633537097898909	15.58546634325501	7.888782707007561e-5	0.0018619112260797367	Slk
ENSMUSG00000027405	-0.9263804933905301	6.520563059908116	15.574267332215447	7.935643342517447e-5	0.0018715249677515471	Nop56
ENSMUSG00000024997	0.8463706597539964	7.01895900395579	15.561704913044325	7.988542318024902e-5	0.0018825468436327046	Prdx3
ENSMUSG00000030662	-1.0002441783250369	5.984645267531497	15.536104653296626	8.097442941850373e-5	0.0019067386652818212	Ipo5
ENSMUSG00000079562	0.8377533625460208	7.140707198075921	15.534481335639631	8.104398497746377e-5	0.0019069062751900779	Maea
ENSMUSG00000109935	-3.961278683117513	1.827959037459727	15.526802237794097	8.13738329084285e-5	0.0019131934032766088	Gm7619
ENSMUSG00000097311	1.2611013428517153	4.5381254391336645	15.516860734122869	8.18028672400845e-5	0.0019218010525995544	Gm26871
ENSMUSG00000108920	1.7243236503753796	3.4655584602177743	15.514104211103538	8.19222299094477e-5	0.001923125921340847	Gm44678
ENSMUSG00000032184	0.8694668035198397	6.63448995264419	15.496181895991853	8.27025852006028e-5	0.0019399536517754302	Lysmd2
ENSMUSG00000053985	1.4505041236890208	4.008497180809704	15.490888293354564	8.293450144005098e-5	0.0019439006972222542	Zfp14
ENSMUSG00000024042	-1.6425919744326534	3.8632673146352654	15.486935532426056	8.310810112922956e-5	0.0019464758562789878	Sik1
ENSMUSG00000071748	1.3892027634604622	4.173402234626126	15.484190974207928	8.322885327234397e-5	0.001946800928511042	Gm14698
ENSMUSG00000034462	1.2823695599755127	4.470292060268443	15.483722817628534	8.324946834207854e-5	0.001946800928511042	Pkd2
ENSMUSG00000062257	0.9631431430918314	5.856598124789893	15.45845458859446	8.436979943360129e-5	0.0019714904701619105	Opcml
ENSMUSG00000027965	-1.2258283593812105	4.920036727392681	15.456857653152918	8.44411111507808e-5	0.00197164829943119	Olfm3
ENSMUSG00000117244	-5.064147514653949	1.3937084243670659	15.453963661952685	8.457049792192076e-5	0.0019731608686274884	Gm9210
ENSMUSG00000027099	0.8832179444545244	6.476997746060808	15.450074847076078	8.474467620413262e-5	0.0019757153862216903	Mtx2
ENSMUSG00000034109	1.2341585791512988	4.616919057522964	15.446791705995457	8.489200759200257e-5	0.001977640582660069	Golim4
ENSMUSG00000002731	1.1226385338424254	5.0121073442404125	15.433545270185695	8.548906537285536e-5	0.0019900316658173593	Prkra
ENSMUSG00000019761	1.4542472786113811	3.9871355205138124	15.415490584164314	8.630965583997195e-5	0.0020047920024954128	Krt10
ENSMUSG00000057315	1.312733031951045	4.373544836864275	15.415148260198475	8.632529087853938e-5	0.0020047920024954128	Arhgap24
ENSMUSG00000029713	-0.9807272456834033	6.088197564292666	15.415089591103666	8.632797077118729e-5	0.0020047920024954128	Gnb2
ENSMUSG00000029238	0.9444860936822164	5.98250365936699	15.413825770392606	8.638572002501434e-5	0.0020047920024954128	Clock
ENSMUSG00000004393	-1.1593458235850223	5.13451788724736	15.405365964524051	8.67732861532485e-5	0.0020122573518651194	Ddx56
ENSMUSG00000026676	-6.289605487115918	1.012817029711526	15.402482012673241	8.690580711308703e-5	0.0020138014074664572	Ccdc3
ENSMUSG00000043168	6.136116915108207	0.7309136060420808	15.389611727817657	8.74996984236577e-5	0.002026025996631486	4930426D05Rik
ENSMUSG00000056025	-5.130259255373025	1.3411409372546756	15.382593501131687	8.782526896386478e-5	0.0020320238935040867	Clca3a1
ENSMUSG00000060126	0.7650757784768131	9.19716215720622	15.380747827589087	8.791109068628889e-5	0.002032469811241445	Tpt1
ENSMUSG00000020589	-1.257563371071093	4.8058519965798085	15.377740598637454	8.805110420695098e-5	0.0020341669996856958	Cyria
ENSMUSG00000022789	0.8067526864903256	7.644052612008051	15.37295664925589	8.827430256246323e-5	0.002037781915767339	Dnm1l
ENSMUSG00000054079	-1.4873637503189214	4.173164011472115	15.360950084737281	8.883698746630545e-5	0.0020489379748588935	Utp18
ENSMUSG00000019066	-3.338724277378659	2.1598347993125393	15.359785734569659	8.889174606882662e-5	0.0020489379748588935	Rab3d
ENSMUSG00000070366	-2.2700208911279276	2.996497642253187	15.353071566873279	8.920817208564818e-5	0.0020545991425574336	Plpp4
ENSMUSG00000024317	1.3451911413994522	4.267826328991777	15.351722263745291	8.927189883021886e-5	0.0020545991425574336	Rnf138
ENSMUSG00000105622	3.8938336266236693	1.5124632296813898	15.333975290585222	9.011435322486377e-5	0.0020706260503885266	Gm42615
ENSMUSG00000108953	3.9023929328021043	1.499233904805434	15.33319390068829	9.015162936738373e-5	0.0020706260503885266	Gm45129
ENSMUSG00000114547	-0.8096600468782854	8.774824288493821	15.332774163304569	9.017165931098328e-5	0.0020706260503885266	Gm3226
ENSMUSG00000103320	4.500767253539806	1.209610342392534	15.323484354773967	9.061611878333872e-5	0.0020792688833673537	Gm37403
ENSMUSG00000090160	3.588314138306909	1.6535953053768393	15.308316290359272	9.134655936729078e-5	0.0020944559081354564	4930480K15Rik
ENSMUSG00000008575	0.8961473140524159	6.334563342110059	15.306592481212887	9.142994598991982e-5	0.002094795184154644	Nfib
ENSMUSG00000108506	1.116690156358597	5.011590716980302	15.303355482922397	9.158673783552843e-5	0.0020968145129196957	Gm44705
ENSMUSG00000050963	2.9968821123412113	2.068538215986703	15.277704825168689	9.283879476585814e-5	0.0021238873640030513	Kcns2
ENSMUSG00000028986	0.9638192223655996	5.812875461043591	15.26936719205382	9.324946831033084e-5	0.0021316856374744117	Klhl7
ENSMUSG00000001525	-0.8008292713357783	9.0375866550033	15.26364303702127	9.353247177116235e-5	0.0021365558865841954	Tubb5
ENSMUSG00000107512	2.473892810917926	2.478558831689586	15.21237089260529	9.610623634982474e-5	0.0021926982682075034	Gm44433
ENSMUSG00000106864	0.9963352673291194	5.569092356877675	15.210589462256769	9.6196930800197415e-05	0.0021926982682075034	Gtf3c2
ENSMUSG00000049176	1.1607053912642686	4.8345978639954925	15.21022918616627	9.621528329434127e-5	0.0021926982682075034	Frmpd4
ENSMUSG00000108348	0.9279245345963514	6.065236254356339	15.209010096456277	9.627740996255074e-5	0.0021926982682075034	Gm42372
ENSMUSG00000022897	0.9122707301691882	6.1846890837979585	15.203025137489002	9.658299866470564e-5	0.00219801889882174	Dyrk1a
ENSMUSG00000021816	0.8222067095341954	7.249942324885984	15.188221519506481	9.734306296803802e-5	0.002213026384268979	Ppp3cb
ENSMUSG00000022037	-0.785966665041619	9.569146246668017	15.187362283253906	9.73873632316397e-5	0.002213026384268979	Clu
ENSMUSG00000055254	0.8402684487779416	6.949644368145946	15.173637819055207	9.809772184538996e-5	0.0022275111694275503	Ntrk2
ENSMUSG00000112197	6.115522223123855	0.7124069189562856	15.168289747226078	9.837594016540194e-5	0.0022321690851348744	Gm47337
ENSMUSG00000027489	-0.917546569623845	6.490212226324218	15.160728434281044	9.877065165764961e-5	0.0022394613751123066	Necab3
ENSMUSG00000003868	-1.2170557933122	4.895072646609737	15.152101932867415	9.92229142945433e-5	0.0022480467547994413	Ruvbl2
ENSMUSG00000064348	1.4100354018734333	4.058995576562137	15.147321561409338	9.9474432237579e-5	0.002252074599679689	mt-Tn
ENSMUSG00000020467	3.392716385111807	1.7309646197217743	15.141689341861808	9.977159338848397e-5	0.002257129061983473	Efemp1
ENSMUSG00000110469	-2.170662819192351	3.080356381286924	15.137584960915138	9.998870693072414e-5	0.002260366468076422	Gm10358
ENSMUSG00000029359	-0.903731504010863	6.607984470287835	15.131002233795316	1.0033791329008093e-4	0.0022665829954085512	Tesc
ENSMUSG00000060073	0.7793019213112068	8.355897287724153	15.124459167627876	1.0068623199045711e-4	0.002272770296541427	Psma3
ENSMUSG00000078902	2.10555258298372	2.8907542352467526	15.118746270248174	1.0099135179783921e-4	0.002277974058536047	Gm14443
ENSMUSG00000051228	-6.152886873771755	1.0572526449093962	15.105590511961772	1.0169753046205636e-4	0.002292209799145139	Nyx
ENSMUSG00000004446	-1.7968557822292714	3.551506054863388	15.063957137279045	1.0396525654670007e-4	0.002341595059139209	Bid
ENSMUSG00000027011	0.9289880930961691	6.0162275685000814	15.059453692524913	1.0421358479532812e-4	0.002345458432744374	Ube2e3
ENSMUSG00000015165	-0.8927128059955419	6.730259015774426	15.050833254593048	1.0469059790951296e-4	0.0023544591684495106	Hnrnpl
ENSMUSG00000022602	1.9226809463253107	3.1236508223536585	15.049018390260503	1.0479130335811495e-4	0.002354989842428395	Arc
ENSMUSG00000094242	-1.3129383856965255	4.587117986956486	15.044247144938897	1.0505652147844512e-4	0.0023592141341714653	Gm5456
ENSMUSG00000115936	-6.247335690722621	0.9789665163852701	15.032625604710136	1.0570535566572549e-4	0.0023720406079257325	4833415N18Rik
ENSMUSG00000031441	1.2725403205240218	4.4521711679132485	15.026981439915422	1.0602192462737267e-4	0.0023773976505466875	Atp11a
ENSMUSG00000048644	2.5250669697614594	2.4203355830311657	15.011059927266167	1.0692007954117619e-4	0.002395020962913232	Ctxn1
ENSMUSG00000036779	1.1337695130766563	4.905079394463154	15.010272636745443	1.0696468987307712e-4	0.002395020962913232	Tent4b
ENSMUSG00000020042	-0.987116157570492	5.955204158477339	15.00671695644676	1.0716639926083248e-4	0.002397473340420334	Btbd11
ENSMUSG00000068699	-6.220249618602032	0.9925791882816125	15.005575805056122	1.0723121649632219e-4	0.002397473340420334	Flnc
ENSMUSG00000082280	-4.500260448829251	1.5554104510017348	15.002823021767743	1.0738773663271349e-4	0.0023992164334306534	Gm5847
ENSMUSG00000020650	1.005352936089411	5.4931006633186295	15.000762664331228	1.0750503666150179e-4	0.0024000813776892736	Bcap29
ENSMUSG00000039795	1.2648699230198739	4.450216643326052	14.988179291306563	1.0822423591684933e-4	0.0024143728189455773	Zfand1
ENSMUSG00000045180	1.433920032805308	3.9779496620277586	14.985797392047822	1.0836091682455277e-4	0.0024150624990228087	Shroom2
ENSMUSG00000094281	-3.736667294535587	1.883868784173379	14.984885275016103	1.0841330297502606e-4	0.0024150624990228087	Gm8034
ENSMUSG00000020524	-1.9802089455826473	3.2944305907280933	14.976456972810398	1.0889857819479623e-4	0.0024227731078437604	Gria1
ENSMUSG00000080002	-1.2990404390129997	4.616810882579021	14.976118829819454	1.0891809295928368e-4	0.0024227731078437604	Gm5566
ENSMUSG00000029752	-0.8516897391016178	7.309823379549687	14.973616584113971	1.0906261093502622e-4	0.0024242221255943493	Asns
ENSMUSG00000060487	1.3805033223495653	4.122406399191232	14.96885253661752	1.093382937169488e-4	0.002428582420661333	Samd5
ENSMUSG00000024140	1.9284158430168272	3.0918485314326523	14.964993687656268	1.0956210913002086e-4	0.0024317851562063717	Epas1
ENSMUSG00000028832	0.8828545296724075	6.355523879936974	14.931911519210033	1.1149991577252893e-4	0.0024729984949955017	Stmn1
ENSMUSG00000027272	1.0108773033023886	5.435763048625413	14.894869054694981	1.1371067182522274e-4	0.0025202014718535034	Ubr1
ENSMUSG00000055762	-1.0562460143636385	5.494558682047419	14.893309321359597	1.138047212778949e-4	0.002520456847388099	Eef1d
ENSMUSG00000037709	1.0372797839677328	5.30565537278008	14.87063007960537	1.151811235719562e-4	0.002549091807979068	Fam13a
ENSMUSG00000039238	2.7444274301141602	2.208717396883173	14.866627267004157	1.1542578810966741e-4	0.002552065295945409	Zfp750
ENSMUSG00000057113	0.7993750362712874	7.502749795751732	14.865698941393317	1.1548260498990063e-4	0.002552065295945409	Npm1
ENSMUSG00000054477	1.0482131445954834	5.248547456343865	14.841114293540281	1.1699756237269135e-4	0.0025836750198296216	Kcnn2
ENSMUSG00000058192	1.2441793849823808	4.505345874693866	14.83814484232001	1.1718189510194154e-4	0.0025858759091823675	Zfp846
ENSMUSG00000040945	-1.075210216918208	5.399002984585252	14.826123369292482	1.1793113665171744e-4	0.0026005305736318427	Rcc2
ENSMUSG00000037370	4.131289711317033	1.3108376981034497	14.799241163792686	1.1962407300420563e-4	0.0026359587399866122	Enpp1
ENSMUSG00000115199	-2.200007255936482	3.0088300309930873	14.794359516820023	1.1993411453728579e-4	0.0026408852141912367	Vmn1r15
ENSMUSG00000036775	-1.236644837730498	4.777374231619112	14.790205773330996	1.2019856259744265e-4	0.002643172568737405	Decr2
ENSMUSG00000113789	2.980018276685646	2.028793836127127	14.790009334577212	1.2021108339531303e-4	0.002643172568737405	Gm47322
ENSMUSG00000004567	-1.1096182160013346	5.239062659128223	14.762060732728255	1.2200594625154189e-4	0.0026807076291139142	Mcoln1
ENSMUSG00000026202	-0.8371984051969454	7.445754331525198	14.756881604711758	1.2234150146716587e-4	0.0026861479484606133	Tuba4a
ENSMUSG00000028382	3.017269628128919	2.0149517068393656	14.745535225869101	1.2307988305043245e-4	0.0027004186122437193	Ptbp3
ENSMUSG00000024063	1.2292107850960654	4.53095814972247	14.722339303207972	1.2460338091308575e-4	0.0027316538958584366	Lbh
ENSMUSG00000044067	-0.9493604150699132	6.152401250534642	14.719631297953955	1.2478247456051877e-4	0.0027316538958584366	Gpr22
ENSMUSG00000004110	-2.0693401425225684	3.161697956801786	14.718177825127807	1.2487870668111345e-4	0.0027316538958584366	Cacna1e
ENSMUSG00000032525	0.9568903650761428	5.7340295286019565	14.717437101288429	1.2492777756192456e-4	0.0027316538958584366	Nktr
ENSMUSG00000032020	0.99648857567694	5.484651882778811	14.71709061296528	1.249507381066185e-4	0.0027316538958584366	Ubash3b
ENSMUSG00000040855	0.9123825641660606	6.065321431994955	14.707047416435739	1.2561811427042188e-4	0.0027442795621838018	Reps2
ENSMUSG00000025352	-1.237203874921127	4.770282779191723	14.69141370229977	1.2666413151837645e-4	0.0027651531384579953	Gdf11
ENSMUSG00000003929	1.2711953242816945	4.403460668475086	14.688931922787718	1.2683098650910802e-4	0.002766817970696192	Zfp81
ENSMUSG00000042345	-2.4186530606531993	2.7878530908649486	14.681019940482962	1.2736440349865943e-4	0.0027764712685599984	Ubash3a
ENSMUSG00000040373	-1.321705968863328	4.523661864700838	14.678217934423403	1.2755385267447316e-4	0.002778617842033584	Cacng5
ENSMUSG00000096887	-1.06114186948414	5.437961617997038	14.665174876427924	1.2843946035117205e-4	0.0027939717642706803	Gm20594
ENSMUSG00000024076	-2.6960242165825683	2.542792571162918	14.665142776372363	1.2844164752418176e-4	0.0027939717642706803	Vit
ENSMUSG00000025403	-1.4114750257855704	4.268035584369614	14.658958277380789	1.2886373553238598e-4	0.002800552171634027	Shmt2
ENSMUSG00000079641	0.8018233966557791	7.35555663835808	14.658025009621372	1.2892755159678602e-4	0.002800552171634027	Rpl39
ENSMUSG00000041775	1.001228105786521	5.452066109899677	14.655405276616456	1.2910685679022883e-4	0.0028024538118197433	Mapk1ip1
ENSMUSG00000026775	-0.8149480627667974	7.924994127748478	14.648262642525138	1.2959700413603243e-4	0.0028110952438342093	Yme1l1
ENSMUSG00000032769	6.06196566811872	0.6704665131620012	14.642247224686379	1.3001125174686608e-4	0.002818079233215782	Trpa1
ENSMUSG00000026615	-0.8462090602620584	7.238677113566566	14.638678201002405	1.302576599305308e-4	0.002819914744770214	Eprs
ENSMUSG00000073929	4.921156621277339	1.0392933793634798	14.638346325773162	1.3028059673457883e-4	0.002819914744770214	Trim30e-ps1
ENSMUSG00000020644	-1.1064273153586752	5.228670082069526	14.602414570244752	1.3278814520602584e-4	0.00287186069874299	Id2
ENSMUSG00000002984	-1.0215974005029012	5.628315021734897	14.600194872201904	1.329446341078946e-4	0.00287186069874299	Tomm40
ENSMUSG00000034353	-1.5288088956792854	3.991904609140488	14.599940084189297	1.329626085597259e-4	0.00287186069874299	Ramp1
ENSMUSG00000108912	6.043695942816517	0.6746104306374909	14.589329228126319	1.3371334608580534e-4	0.0028860348429728486	E230020D15Rik
ENSMUSG00000075316	1.2740964194366138	4.381499312342366	14.575996830517129	1.3466269073019867e-4	0.0029044726254173715	Scn9a
ENSMUSG00000096449	-0.8742575630154974	6.789104807230304	14.569162359368068	1.3515197303519896e-4	0.0029129685310289423	Gm4076
ENSMUSG00000061689	-0.938767159078121	6.180757443465306	14.550664785089282	1.364852179069676e-4	0.0029396297885026074	Dlgap4
ENSMUSG00000027782	-0.908416045164653	6.408196514582849	14.535272272257966	1.3760474931495797e-4	0.002961653734198824	Kpna4
ENSMUSG00000113642	-1.8844471273885843	3.3707950784653287	14.520902726649277	1.3865822151356547e-4	0.0029822258755252133	Gm49329
ENSMUSG00000056158	0.9894220233667856	5.477924524576887	14.515423313759555	1.3906206813576926e-4	0.0029888069126914347	Car10
ENSMUSG00000031153	-1.070312260139568	5.365881954181903	14.500092727281347	1.401982744501046e-4	0.0030111079465405376	Gripap1
ENSMUSG00000056755	1.1482905474065477	4.782182173884798	14.497923068501517	1.403598291513221e-4	0.0030124592706328376	Grm7
ENSMUSG00000106032	2.7518459495479775	2.1738319089390052	14.493532649868925	1.4068731723327618e-4	0.003016142134940622	Gm42463
ENSMUSG00000094002	1.203541116160011	4.592034019701669	14.492975384058669	1.4072893953342674e-4	0.003016142134940622	Gm9866
ENSMUSG00000061390	-0.8062334192335328	8.052052583699167	14.48126693752331	1.416063184794458e-4	0.0030328180734086633	Uba52-ps
ENSMUSG00000022957	0.9145255150895046	5.988688121953149	14.477442106740359	1.4189412613680794e-4	0.0030368524921823765	Itsn1
ENSMUSG00000017144	-1.2069547600164956	4.828050957409839	14.450644958305933	1.4392712250850027e-4	0.0030782060563950327	Rnd3
ENSMUSG00000054604	1.1221358812330386	4.8678691384164585	14.438080194372537	1.4489043780288962e-4	0.0030966402105934584	Cggbp1
ENSMUSG00000067604	6.031505205128827	0.6588032398202257	14.429127343203964	1.4558079356966723e-4	0.0031092188925952494	Nms
ENSMUSG00000016128	-2.1911569224047827	2.9903346167923726	14.424065042763798	1.4597261324448215e-4	0.003115408512298902	Stard13
ENSMUSG00000020182	2.928197260043757	2.017028443682144	14.420631028455006	0.00014623900863874903	0.003118914499187174	Ddc
ENSMUSG00000025892	0.7856308310114984	7.524863900056879	14.409755466897296	1.4708592034925436e-4	0.003133656892771345	Gria4
ENSMUSG00000032523	-1.1236423723222722	5.118904341748099	14.409121301937493	1.4713545673796237e-4	0.003133656892771345	Hhatl
ENSMUSG00000035578	-4.977459055241545	1.3096730269657693	14.393014438572798	1.4839925602579753e-4	0.0031583705075149005	Iqcg
ENSMUSG00000048832	-1.4052655249294934	4.2490739524285885	14.389333213989044	1.4868962867647833e-4	0.00316234676142641	Vps37c
ENSMUSG00000049658	1.102063994292694	4.934053921880262	14.37129590077401	1.5012069141443737e-4	0.003190560916136626	Bdp1
ENSMUSG00000097756	6.01156251106825	0.66233895351488	14.365658490473459	1.505707966079927e-4	0.0031964602638054522	A730056A06Rik
ENSMUSG00000086231	4.072182999025182	1.3086156483352154	14.365198452058014	1.5060758716532025e-4	0.0031964602638054522	Rapgef4os3
ENSMUSG00000028522	1.277993187824269	4.3412181753434185	14.357346426222321	1.5123693326515072e-4	0.0032075883186465054	Mier1
ENSMUSG00000003865	-1.3045490914322777	4.512361189164185	14.354628396414844	1.5145540196736634e-4	0.0032092022591843137	Gys1
ENSMUSG00000107304	-2.394729870565697	2.7624851360347416	14.353785865013455	1.5152318711711405e-4	0.0032092022591843137	Gm43775
ENSMUSG00000109429	3.1626962245942636	1.849088873139292	14.341805782373829	1.5249034667864076e-4	0.003227448148241419	Gm45223
ENSMUSG00000002741	-1.0274878752803371	5.536193055575354	14.337680171321693	1.5282484687252398e-4	0.003229291196811491	Ykt6
ENSMUSG00000031176	0.7638397550314657	8.177597570955863	14.337154039157598	1.5286755820303243e-4	0.003229291196811491	Dynlt3
ENSMUSG00000113275	-0.95357439438225	6.023180529503421	14.336820565667114	1.5289463575486774e-4	0.003229291196811491	Tubb2a-ps2
ENSMUSG00000112746	-2.416313290715462	2.7547396857129303	14.331199179736254	1.5335181156337607e-4	0.0032342678716325308	Gm19309
ENSMUSG00000035620	1.0144477409776875	5.324125033707651	14.330663665994154	1.533954355513247e-4	0.0032342678716325308	Ric8b
ENSMUSG00000073427	1.6432934153323102	3.4839628213451923	14.33001909671733	1.5344795998806644e-4	0.0032342678716325308	Gm4924
ENSMUSG00000036026	-1.101720841759587	5.191372185035121	14.31036700685314	1.5505808616876593e-4	0.003265951041158814	Tmem63b
ENSMUSG00000025049	1.7255014008653502	3.3406650644244653	14.305316743403525	1.5547460296621058e-4	0.0032711369935113045	Taf5
ENSMUSG00000107428	-4.96759144613397	1.303462545232911	14.30423113779819	1.555642845249759e-4	0.0032711369935113045	Gm44154
ENSMUSG00000000826	0.7790372603123231	7.62018143523867	14.303489031163819	1.5562561971028865e-4	0.0032711369935113045	Dnajc5
ENSMUSG00000108146	1.418648196268825	3.965698043401098	14.300713192331997	1.558552590475709e-4	0.003273710774808709	Gm43889
ENSMUSG00000108077	1.8175247158941001	3.1995408143761543	14.299097747097886	1.5598905849889313e-4	0.003274269302827969	6330415B21Rik
ENSMUSG00000019843	-1.0456296694191125	5.439301677249916	14.294344010955404	1.5638345868292146e-4	0.00328029341458455	Fyn
ENSMUSG00000038351	1.6220870545104558	3.5225809600142135	14.284621800674886	1.5719320499131138e-4	0.0032937829906868445	Sgsm2
ENSMUSG00000039384	-2.0677096534984747	3.1161666534924146	14.284034546306229	1.5724225141355616e-4	0.0032937829906868445	Dusp10
ENSMUSG00000068220	-0.7562028030804477	9.864450008625912	14.274873185722177	1.5800939024482002e-4	0.003307583815947257	Lgals1
ENSMUSG00000024211	2.120725880367987	2.8070720243448934	14.270498344922204	1.583770519689756e-4	0.0033129205467481017	Grm8
ENSMUSG00000034647	0.9075601481778461	5.993499002125136	14.26925992961969	1.5848128479090327e-4	0.0033129205467481017	Ankrd12
ENSMUSG00000028772	-0.8942835637494897	6.441658375749758	14.249821145874655	1.6012645735211754e-4	0.0033450219794740233	Zcchc17
ENSMUSG00000016493	2.228628679992908	2.6657446018403093	14.231969120133357	1.6165248426262046e-4	0.0033745922910900145	Cd46
ENSMUSG00000041459	0.8231761886730297	6.793576763220065	14.228494653992705	1.6195118696529293e-4	0.0033785185799911285	Tardbp
ENSMUSG00000111932	2.130303156780215	2.7733077889492437	14.213254329272766	1.6326799073903135e-4	0.0034036639625670694	Gm18899
ENSMUSG00000102605	6.000001397020845	0.6467208297413491	14.210768969278776	1.6348375263067582e-4	0.003405837168549434	Gm37264
ENSMUSG00000103161	2.863418875457217	2.074239783507826	14.209408040524016	1.6360202077067316e-4	0.0034059777207615057	Gm38148
ENSMUSG00000047669	2.6477349184144234	2.233268505847824	14.187045503723835	1.6555776899021695e-4	0.003444345928290338	Msl3l2
ENSMUSG00000001380	-0.8766565304977	6.5669600414846885	14.170101541641879	1.6705529322431656e-4	0.003464807566030611	Hars
ENSMUSG00000115516	-4.089985448879611	1.6400973690676457	14.170101214734181	1.670553222479573e-4	0.003464807566030611	Gm8341
ENSMUSG00000038174	0.8395646611929637	6.532582032532718	14.169772133189287	1.670845414642523e-4	0.003464807566030611	Fam126b
ENSMUSG00000047789	0.9855762649498018	5.437811459972745	14.169764044774071	1.6708525970106602e-4	0.003464807566030611	Slc38a9
ENSMUSG00000028532	-2.314056653292592	2.8325964369225405	14.169502031323221	1.6710852770908255e-4	0.003464807566030611	Cachd1
ENSMUSG00000097383	1.7835660226787065	3.2307916094125284	14.154814555083899	1.684180759623191e-4	0.0034895905413603718	1500026H17Rik
ENSMUSG00000021248	0.8179783564682247	6.8410641914122525	14.1301652848058	1.7063909793530772e-4	0.003533212671215073	Tmed10
ENSMUSG00000028399	0.7712071255828852	7.716421649906536	14.122380464598658	1.7134666057187485e-4	0.0035454595938520525	Ptprd
ENSMUSG00000101431	-3.3605154382669724	2.0317264913926	14.120838838320598	1.7148712919726208e-4	0.0035459637188988364	Gm7901
ENSMUSG00000096140	-6.038565668576392	0.9618662289463761	14.108522001090712	1.726135777045386e-4	0.00356684118854825	Ankrd66
ENSMUSG00000049489	1.2330673673388863	4.430785932634132	14.106225352135887	1.728244429271306e-4	0.003568783848165988	Ccnq
ENSMUSG00000033174	-1.8926470783485947	3.3154671227406416	14.102077701441734	1.7320591417545984e-4	0.0035742444762383234	Mgll
ENSMUSG00000027455	-0.8833920311547737	6.488268480133952	14.094958344313962	1.7386268001216956e-4	0.0035853748212367796	Nsfl1c
ENSMUSG00000031703	0.7758965064235612	7.546368579267611	14.089663518806006	1.743527574271222e-4	0.0035930550368297835	Itfg1
ENSMUSG00000049723	-4.986521938134076	1.2603823235908633	14.080589550557171	1.7519586165721054e-4	0.0036079951523080695	Mmp12
ENSMUSG00000022051	0.8070282142985578	6.9791597441494515	14.048059757674084	1.7825224696736908e-4	0.0036684648750878834	Bnip3l
ENSMUSG00000048776	2.133422491165656	2.741999614476458	14.046111908465107	1.7843695510866053e-4	0.0036697932969519203	Pthlh
ENSMUSG00000026433	-6.072562466517307	0.9261705625484775	14.03934348917479	1.7908028221342475e-4	0.0036805456925169617	Rab29
ENSMUSG00000083421	2.4361938712739555	2.4119091250443905	14.014212458821552	1.81489454872336e-4	0.0037275517426065994	Gm14776
ENSMUSG00000024290	1.001517528670326	5.330227284270101	14.012008485543664	1.817022883843079e-4	0.00372941504673733	Rock1
ENSMUSG00000038503	1.0971181718871716	4.901653958633571	14.006166919523743	1.8226761436731314e-4	0.003736205663531272	Mesd
ENSMUSG00000080844	-2.3144944863593753	2.8225049540396188	14.005794114764507	1.8230375317035275e-4	0.003736205663531272	Gm14107
ENSMUSG00000047084	1.0388949682612834	5.1404385308292575	14.004800171115907	1.8240013897138685e-4	0.003736205663531272	Ngrn
ENSMUSG00000005371	0.8596453922334806	6.317101633852659	13.999409124690255	1.829238204491643e-4	0.0037444211798511574	Fbxo11
ENSMUSG00000039997	5.990683742670767	0.6195929259085776	13.989171298187685	1.8392248650457975e-4	0.0037623420363940858	Ifi203
ENSMUSG00000109754	5.976781270193538	0.6268390666060351	13.978568495040937	1.8496254458907682e-4	0.003781085056422353	Gm39214
ENSMUSG00000083477	-1.1600858682928943	4.911138693619821	13.975932335673267	1.85222051016956e-4	0.0037838572977316747	Gm5555
ENSMUSG00000021711	0.827247298793245	6.611412115135681	13.967621265953776	1.8604260519004785e-4	0.0037980796825596596	Trappc13
ENSMUSG00000060743	1.0408703281363274	5.127374561248934	13.955724552394996	1.872235475062082e-4	0.003819635513952642	H3f3a
ENSMUSG00000086154	-2.725974059127876	2.44931352836331	13.950818521839146	1.8771274725495367e-4	0.003827059421838144	Gm16196
ENSMUSG00000026192	-1.5524884677836872	3.8624501662241455	13.94555371436453	1.8823915449376626e-4	0.003835231499262252	Atic
ENSMUSG00000045210	0.8536397049601282	6.3513523642930085	13.937021759748276	1.8909539035160284e-4	0.0038500718832404847	Vcpip1
ENSMUSG00000030352	-2.6500636156102177	2.5091497727737235	13.935786626122612	1.8921966853554134e-4	0.0038500718832404847	Tspan9
ENSMUSG00000032193	-0.9891279740798676	5.680987748631956	13.927094586847893	1.9009658480392464e-4	0.003862267969734479	Ldlr
ENSMUSG00000061119	-2.103882495720004	3.045804323017306	13.92606120493592	1.9020111182398795e-4	0.003862267969734479	Prcp
ENSMUSG00000037697	0.8501022584248553	6.374878715340471	13.925650218740612	1.9024269934312066e-4	0.003862267969734479	Ddhd1
ENSMUSG00000096929	1.1386194008986334	4.734060796565851	13.924837972465728	1.903249171425425e-4	0.003862267969734479	A330023F24Rik
ENSMUSG00000069300	-3.514330142535713	1.8997055952990096	13.920509159024597	1.907636956198202e-4	0.003868601612167947	H2bc11
ENSMUSG00000019772	5.9742179645012286	0.6139407197782573	13.88172568464083	1.9474062557117485e-4	0.003946631350742701	Vip
ENSMUSG00000033039	1.3274735191377676	4.120133854573639	13.879314006000614	1.9499066424727573e-4	0.003949078167623374	Micall1
ENSMUSG00000062151	1.1068685227067534	4.851431810098864	13.86859749914517	1.9610565061996567e-4	0.003969027618014826	Unc13c
ENSMUSG00000109715	2.4962662155961195	2.347163199720401	13.862251415200282	1.9676894714180454e-4	0.0039798148441442735	Gm45606
ENSMUSG00000097392	0.8760171319152568	6.13701698168605	13.830607896537813	2.0011023415134171e-4	0.004044716519666531	Thoc2l
ENSMUSG00000043091	-0.755937647524761	9.218855534052228	13.799227504697296	2.034801906545216e-4	0.004110111443637396	Tuba1c
ENSMUSG00000032715	-6.0275238989873925	0.9130801762596004	13.796337344673178	2.0379342748458212e-4	0.004113717824723478	Trib3
ENSMUSG00000034345	-0.898602955636264	6.292267264061286	13.790812839012395	2.0439352833363997e-4	0.004123106174925824	Gtf2h5
ENSMUSG00000006169	-1.0854961009633834	5.169772068732393	13.775693657799026	2.060449724727963e-4	0.004153676240456549	Clint1
ENSMUSG00000037608	0.822561404544111	6.590686863553594	13.75732690928765	2.080692396713295e-4	0.004191716786808756	Bclaf1
ENSMUSG00000034544	1.0412634715563431	5.086987242930999	13.748109636714753	2.0909264814983371e-4	0.004209557394294048	Rsrc1
ENSMUSG00000061533	-3.6553309094933897	1.79454059010769	13.741474469630145	2.0983249946812684e-4	0.004221669542988183	Cep128
ENSMUSG00000030869	0.7385732270901357	8.532189357525205	13.730961921974794	2.1101010021314895e-4	0.004242567130092022	Ndufab1
ENSMUSG00000030647	0.7345746489337914	8.686969316452284	13.718495794606108	2.124151713040992e-4	0.004268007728156904	Ndufc2
ENSMUSG00000042129	-1.1802242330703656	4.811191046893504	13.707441916601612	2.1366894989022093e-4	0.004290376987900879	Rassf4
ENSMUSG00000021591	0.817406224531857	6.637000967128713	13.68489860119981	2.162490685817474e-4	0.004339331671192606	Glrx
ENSMUSG00000046442	0.7737150713039012	7.379202082318516	13.682427865464836	2.1653375032571802e-4	0.004342191246682702	Ppm1e
ENSMUSG00000045427	0.8180197822087879	6.6184263538181725	13.6775888401141	2.170924043210273e-4	0.004350537480556755	Hnrnph2
ENSMUSG00000027508	1.3066930877685798	4.1478681511064845	13.669738230259576	2.1800182957251388e-4	0.004365581060610086	Pag1
ENSMUSG00000035372	-1.5999418555538	3.736777228307673	13.668643370076627	2.1812896429360506e-4	0.004365581060610086	1810055G02Rik
ENSMUSG00000082809	-0.7628121799778317	8.75932555834276	13.649496342648865	2.2036442590557152e-4	0.0044074328301126784	Gm14150
ENSMUSG00000027894	0.9416640531742223	5.578109776339485	13.632834121098362	2.223285584604961e-4	0.004443806612527495	Slc6a17
ENSMUSG00000055531	0.854330478048074	6.260356307004978	13.6259446297955	2.231458336003018e-4	0.004457224920854688	Cpsf6
ENSMUSG00000041417	1.0962202483816017	4.84658100698654	13.61416281212621	2.2455048893068423e-4	0.004482350642112436	Pik3r1
ENSMUSG00000106855	4.335638972466607	1.1239341269386665	13.61194196572853	2.2481625966693576e-4	0.0044823943377697	5330437M03Rik
ENSMUSG00000031618	0.9299621695435617	5.657942398893907	13.611691852105055	2.2484621084650734e-4	0.0044823943377697	Nr3c2
ENSMUSG00000021728	0.8148364066183189	6.6475891371609555	13.61009767235722	2.2503720884789724e-4	0.0044832755351752315	Emb
ENSMUSG00000103146	4.30631392374997	1.1494333987138512	13.591688523588605	2.2725468174954972e-4	0.004524501457179269	Gm37745
ENSMUSG00000062931	0.897962585141408	5.905910178969318	13.578690690667885	2.28833584083524e-4	0.0045529683983680175	Zfp938
ENSMUSG00000020150	-1.6648472732398922	3.6136290246311575	13.577426366744238	2.2898775561741065e-4	0.004553069690306861	Gamt
ENSMUSG00000041920	-1.2692383863732368	4.510106041487852	13.574469397501716	2.2934873693774503e-4	0.004557280269886579	Slc16a6
ENSMUSG00000020594	0.9348455475830487	5.615639683246565	13.564443895124835	2.3057690516686157e-4	0.004577184418435464	Pum2
ENSMUSG00000046111	1.4229800053993384	3.8405089488124133	13.56267914595266	2.3079377970595483e-4	0.004577184418435464	Cep295
ENSMUSG00000027201	0.9776219244487987	5.3663772987956575	13.562628234167015	2.308000394352056e-4	0.004577184418435464	Myef2
ENSMUSG00000114139	-3.070855470851375	2.142499903750158	13.559240778374003	2.3121692008197615e-4	0.0045824762856739995	Gm20336
ENSMUSG00000047945	3.1059782035675108	1.809203985204721	13.556901872815196	2.3150520259111366e-4	0.004585214262214787	Marcksl1
ENSMUSG00000037533	0.8705575626254488	6.108416255364734	13.55510200051171	2.3172729298124922e-4	0.004586638532041693	Rapgef6
ENSMUSG00000078317	1.2978713817221874	4.157917281287895	13.553824065020372	2.3188511071200196e-4	0.004586789615450293	F8a
ENSMUSG00000082769	-1.045775282595028	5.303082235416593	13.552299100281983	2.320735768889975e-4	0.00458754635065817	Gm15793
ENSMUSG00000102257	5.936768807045095	0.5875782331327861	13.549408819926365	2.3243120227700882e-4	0.004591307664497161	Gm37649
ENSMUSG00000038535	1.1603380795248657	4.609720140779601	13.548332523302001	2.3256451841711492e-4	0.004591307664497161	Zfp280d
ENSMUSG00000026585	0.7468487756536368	8.008213238989322	13.53302125540695	2.3446942478245496e-4	0.004623918922963755	Kifap3
ENSMUSG00000025370	-3.5895331703885707	1.8299970440525912	13.532622979052363	2.34519184429811e-4	0.004623918922963755	Cdh9
ENSMUSG00000030208	-5.997065820385846	0.8828690032252011	13.51198931014458	2.371117134846274e-4	0.0046720186074412935	Emp1
ENSMUSG00000115023	0.9938972214620492	5.282301641501325	13.49592135087889	2.3915056903084608e-4	0.004709153790310168	Gm48967
ENSMUSG00000105332	3.4551281830498652	1.5635151934166114	13.490465975471755	2.3984680907761615e-4	0.004719820487138837	Gm43316
ENSMUSG00000104027	2.1856393729869197	2.64159451006433	13.483086190347212	2.4079190300617354e-4	0.004733206220196209	Gm37211
ENSMUSG00000099997	-0.907398205036372	6.146422675400232	13.482734869109029	2.4083698851330699e-4	0.004733206220196209	Tubb4b-ps2
ENSMUSG00000040850	0.874653808493896	6.060881580173241	13.478969854924381	2.413206920805533e-4	0.00473966254458661	Psme4
ENSMUSG00000087658	-5.991121583176545	0.8801394711909584	13.474498868299726	2.4189636601863209e-4	0.004742845355338712	Hotairm1
ENSMUSG00000037455	1.856290959893547	3.065485268394342	13.474442606379668	2.419036189843452e-4	0.004742845355338712	Slc18b1
ENSMUSG00000027257	-1.3425051165489243	4.281974109215355	13.474093501292375	2.4194862851961997e-4	0.004742845355338712	Pacsin3
ENSMUSG00000054051	1.2266533115143416	4.373795710118046	13.470915861371452	2.4235870455682467e-4	0.00474507498833087	Ercc6
ENSMUSG00000034926	-1.0270876732960854	5.378067050029522	13.470804376786337	2.4237310441033876e-4	0.00474507498833087	Dhcr24
ENSMUSG00002076173	0.7368467611863115	8.324900800588422	13.460190229662192	2.4374803208958873e-4	0.004768935713035317	ENSMUSG00002076173
ENSMUSG00000071528	0.7019252368574556	9.999555196364048	13.45744199257624	2.4410531057656292e-4	0.004772868303661209	Atp5md
ENSMUSG00000084168	0.734537109720778	8.398102389361469	13.454677073656836	2.4446529034541196e-4	0.004776848645194643	Atp5l2-ps
ENSMUSG00000109031	2.3690392651483654	2.4401337965702474	13.449439140368883	2.45148712703933e-4	0.00478713991987904	Gm45201
ENSMUSG00000106995	5.9207075000212335	0.5821930637091494	13.447713047544243	2.4537434720734146e-4	0.004788484305469276	Gm33167
ENSMUSG00000031543	0.9671490677719361	5.395796760187376	13.439351082590369	2.4647038805882026e-4	0.004806802121139483	Ank1
ENSMUSG00000073406	-2.3196348953956663	2.7543211215566332	13.43710852995581	2.467651678154431e-4	0.0048094798916729084	H2-Bl
ENSMUSG00000038803	-1.0655994463226695	5.19441531948138	13.435808136739219	2.4693626503812546e-4	0.004809745198041703	Ost4
ENSMUSG00000063273	0.875418433632107	6.036482698030165	13.431845996440025	2.474583149779062e-4	0.004816841553690397	Naa15
ENSMUSG00000059252	0.7735611029448305	7.243674781317039	13.418909627848844	2.4917056274057164e-4	0.004847081628445732	Tpt1-ps5
ENSMUSG00000068151	1.626247488492068	3.4124175976207742	13.41748050836854	2.493604508228893e-4	0.004847687796678461	A230006K03Rik
ENSMUSG00000109725	5.890421692416425	0.5957270557086407	13.411986026924444	2.5009186559619013e-4	0.004858814037642012	Gm45265
ENSMUSG00000106214	3.283754562238103	1.677056663798535	13.399884117641827	2.5171048358550344e-4	0.004887151862164565	Gm43426
ENSMUSG00000045790	1.0833078227938036	4.859937926308289	13.397505055626624	2.5202992038595335e-4	0.004890245107056799	Ccdc149
ENSMUSG00000064350	1.683441822647952	3.3208333446799565	13.382371825058286	2.540714477690203e-4	0.004925347458518938	mt-Ty
ENSMUSG00000042078	-1.006775252254735	5.454842124008524	13.3817068246273	2.541615400486509e-4	0.004925347458518938	Svop
ENSMUSG00000104469	5.884810500198296	0.5936655655659808	13.375441271134282	2.5501196101412914e-4	0.004937719490125753	Gm37663
ENSMUSG00000037242	-1.2384183042589558	4.568355467516404	13.374622374023252	2.5512332128674363e-4	0.004937719490125753	Clic4
ENSMUSG00000029714	1.3638104871884098	3.957493622152821	13.367945535525424	2.5603312287355055e-4	0.004952189743939904	Gigyf1
ENSMUSG00000038354	-1.153296412383195	4.846421702189666	13.36234388175114	2.567989394540883e-4	0.004963858487257791	Ankrd35
ENSMUSG00000095253	1.4463259358254372	3.7723549621072188	13.355861700180409	2.576880173939363e-4	0.004977893573199372	Zfp799
ENSMUSG00000102189	3.0641384212318292	1.7940236088159376	13.353499688722815	2.5801275495390425e-4	0.004980432996715109	Gm37194
ENSMUSG00000023883	-1.2003390524650492	4.684770237107123	13.351867830259618	2.582373494287996e-4	0.004980432996715109	Phf10
ENSMUSG00000028741	-1.1626482744622255	4.809602123178181	13.351349743958087	2.5830869541916546e-4	0.004980432996715109	Mrto4
ENSMUSG00000032411	1.069046156856495	4.910257424746497	13.34888264454549	2.586487138893652e-4	0.004983842505296595	Tfdp2
ENSMUSG00000038886	1.0584940375752818	4.95251500366941	13.344016046660157	2.593207571946258e-4	0.004993641390593358	Man2a2
ENSMUSG00000028197	-1.9896544762739075	3.113036982160871	13.337767465007213	2.601862241716088e-4	0.005005325444468189	Col24a1
ENSMUSG00000063550	-0.958209910745613	5.734976092917785	13.337269721283871	2.602552898011029e-4	0.005005325444468189	Nup98
ENSMUSG00000068154	5.899965830472986	0.574528430337951	13.312008235111024	2.63784884389796e-4	0.005067753351882907	Insm1
ENSMUSG00000049551	-3.040467958553373	2.1433291327898956	13.311665256143769	2.638331367503953e-4	0.005067753351882907	Fzd9
ENSMUSG00000025887	-5.980152572255619	0.8576438421317137	13.307993695482336	2.643502318767466e-4	0.005074494300281406	Casp12
ENSMUSG00000053907	0.7572187059808027	7.486308934078801	13.305592828394147	2.6468891738634176e-4	0.00507780416199514	Mat2a
ENSMUSG00000094737	-1.2704961440751232	4.461598285472939	13.300213051660313	2.65449420650054e-4	0.005089196959242497	Gm17045
ENSMUSG00000081896	-2.502713811974829	2.5695185094741357	13.276285429404398	2.688586825878e-4	0.005151325611614806	Gm5389
ENSMUSG00000067399	5.893824309669248	0.5725072678320605	13.273822907331818	2.692120437215126e-4	0.0051548620860806995	Trim43c
ENSMUSG00000024639	0.8161555826177139	6.501169753271962	13.257560568918564	2.7155740147027707e-4	0.005196512906205346	Gnaq
ENSMUSG00000109353	1.697213146381695	3.278701007525602	13.254634002264927	2.7198165312956846e-4	0.005201372365829775	Gm45183
ENSMUSG00000096736	5.889224869668186	0.5707363535670024	13.243399864494844	2.736164315144338e-4	0.0052293613484870605	Gm17535
ENSMUSG00002076693	-5.946818060693892	0.8649347442529611	13.227446294783068	2.7595501176557824e-4	0.005269647219302332	7SK
ENSMUSG00000021226	-1.6413521060163538	3.602695910353458	13.224263318464013	2.764239991319588e-4	0.005269647219302332	Acot2
ENSMUSG00000036309	-0.7298717201689302	9.681903913063373	13.224089408133995	2.7644964663359694e-4	0.005269647219302332	Skp1
ENSMUSG00000028180	0.7481136008524613	7.65805598366126	13.223409014628665	2.7655001101485344e-4	0.005269647219302332	Zranb2
ENSMUSG00000030986	-1.363828133034707	4.196136666195178	13.223158115078961	2.765870303048898e-4	0.005269647219302332	Dhx32
ENSMUSG00000084319	0.7340604343494566	8.156555566476982	13.210421446269514	2.7847285619796576e-4	0.005302269015674608	Tpt1-ps3
ENSMUSG00000020160	-2.8664632899136744	2.2632524326568837	13.207621065963592	2.7888922330227375e-4	0.005306888329516973	Meis1
ENSMUSG00000083932	-1.3722918343172166	4.162636071394281	13.202820157526274	2.7960449432709356e-4	0.00531718609043821	Atp5k-ps3
ENSMUSG00000048707	-1.5957526319143036	3.6884900100381053	13.201043551617815	2.798696533379998e-4	0.005318916666207748	Tprn
ENSMUSG00000104396	3.9432519632865097	1.2739681597473367	13.196893990809365	2.804899645357008e-4	0.005327390551545297	Gm37959
ENSMUSG00000034161	-1.9641834083518253	3.1282099472290716	13.188444322490346	2.8175737985951867e-4	0.005348136816836271	Scx
ENSMUSG00000018761	-1.5843675920622522	3.7091869121201313	13.1807640616269	2.829143952969178e-4	0.005365761651826256	Mpdu1
ENSMUSG00000038506	0.8955372659857888	5.818449276110447	13.179950116405767	2.830372948198192e-4	0.005365761651826256	Dcun1d2
ENSMUSG00000108917	2.384771561075838	2.382658281591288	13.168801242922111	2.847261172442348e-4	0.005394429495506311	Gm38451
ENSMUSG00000064345	0.6696732114002925	11.99635880806851	13.15364827872218	2.8703777490699434e-4	0.005434854732445452	mt-Nd2
ENSMUSG00000059857	0.8452858006000239	6.218113472362406	13.152323562021824	2.87240763964105e-4	0.005435328483412473	Ntng1
ENSMUSG00000082550	-1.5359042446392766	3.7858248513832233	13.151047271095822	2.8743646951745586e-4	0.005435663910546513	Gm12344
ENSMUSG00000035547	-1.8032374800204138	3.3325799830799268	13.142958784754152	2.88679881610166e-4	0.005455799668475297	Capn5
ENSMUSG00000031239	-1.007598775375827	5.410651449506074	13.132691565180185	2.902660355981664e-4	0.00548238404032381	Itm2a
ENSMUSG00000041642	1.0787345649623112	4.841858433365003	13.13020196781906	2.9065196822919745e-4	0.005485247935030819	Kif21b
ENSMUSG00000091636	1.180255714521991	4.476799811389721	13.12842245377994	2.909281420897273e-4	0.005485247935030819	Akain1
ENSMUSG00000024588	-0.9721939272752693	5.59373413320373	13.128239998423808	2.9095647342097266e-4	0.005485247935030819	Fech
ENSMUSG00000021775	0.8113655360388611	6.50281032382489	13.115443948462692	2.9295037422899306e-4	0.00551613510834277	Nr1d2
ENSMUSG00000029319	0.9426682552514676	5.473393777612596	13.115407560609949	2.92956063839821e-4	0.00551613510834277	Coq2
ENSMUSG00000102594	5.8807792750950805	0.5548139807138349	13.105045200057948	2.945808658838283e-4	0.005543311290793592	Gm38381
ENSMUSG00000037857	0.9732815879604837	5.302268037871102	13.083646130988292	2.9796501829644777e-4	0.0056035404087387995	Nufip2
ENSMUSG00000016349	0.9259390471040021	5.546966291184564	13.07273414864785	2.997057541245811e-4	0.0056328082687500496	Eef1a2
ENSMUSG00000035559	-1.6494098322258173	3.568897028173336	13.070018260281033	3.001405978756415e-4	0.005637511684944629	Mpv17l2
ENSMUSG00000026385	-0.7831156700814916	7.49503132958968	13.066612090898246	3.0068686251532884e-4	0.005644300840860883	Dbi
ENSMUSG00000021852	1.736136883562684	3.192647275938393	13.063916403453609	3.011198940451692e-4	0.0056489574226250075	Slc35f4
ENSMUSG00000111910	3.353886262614572	1.6156268197094357	13.05932384101873	3.0185908553771837e-4	0.005659348269740612	Gm47472
ENSMUSG00000062825	-0.7146952965157747	10.357176082909753	13.057302109606784	3.021850710789762e-4	0.005661984206026388	Actg1
ENSMUSG00000060260	-1.350556893410504	4.1980989597769565	13.054821282222454	3.025855666372671e-4	0.005666012134070371	Pwwp2b
ENSMUSG00000025034	-1.0884631992516263	5.027621990177853	13.047506674090354	3.037695276502626e-4	0.005684696779391342	Trim8
ENSMUSG00000019027	5.870377427881883	0.5514064343200791	13.04115323463935	3.04801701353021e-4	0.005700519755678269	Dnah1
ENSMUSG00000069307	-3.31611212680023	1.9268114610727658	13.035768649093923	3.0567924392472325e-4	0.005713433163222138	H2bc23
ENSMUSG00000024287	1.1255477507742573	4.660472377804024	13.028495140622601	3.0686867605402663e-4	0.005732156718878304	Thoc1
ENSMUSG00000003452	0.7954468521464958	6.67179688422716	13.023293883785067	3.077220947954299e-4	0.005744584655957961	Bicd1
ENSMUSG00000037606	-1.1842538219804555	4.683971867288932	13.009164131122017	3.100525954988869e-4	0.005784554868131646	Osbpl5
ENSMUSG00000052616	4.759660911631043	0.8972066021852511	13.00169357312011	3.112919406742441e-4	0.005804131355391996	Terb1
ENSMUSG00000108704	5.849753633073342	0.5569025788148759	12.994155788908074	3.125475012729486e-4	0.005823986111273413	Gm44636
ENSMUSG00000080896	0.8980920766458419	5.74071835590407	12.989656355417955	3.1329939944911176e-4	0.005829867801524714	Gm14567
ENSMUSG00000000632	0.905695657392202	5.677096137537929	12.988957991248624	3.134162661511485e-4	0.005829867801524714	Sez6
ENSMUSG00000005802	1.3536689330708458	3.9410414620467513	12.988841256052769	3.134358053142851e-4	0.005829867801524714	Slc30a4
ENSMUSG00000050799	-3.601076393881906	1.7434825066290087	12.978740335067274	3.1513115924805145e-4	0.0058578336789986245	H2bc1
ENSMUSG00000098041	2.5057027699548535	2.253131610785638	12.965942339947524	3.172924803748733e-4	0.005894421924044407	Gm26981
ENSMUSG00000052525	3.019215951557022	1.788148229999423	12.963662806028271	3.176790126130556e-4	0.005898015029918134	Spdya
ENSMUSG00000041353	1.0267595872916502	5.0235921079124175	12.955254753448465	3.191088454431609e-4	0.00592096187647605	Tmem29
ENSMUSG00000025486	1.2535036751888928	4.205840292447735	12.939396656947384	3.218232823294779e-4	0.005967701800622092	Sirt3
ENSMUSG00000005917	5.84028139764665	0.5533522859932258	12.933169858149114	3.2289548122648067e-4	0.0059839507840642875	Otx1
ENSMUSG00000040446	0.8246421170383056	6.32370254357417	12.92400773298936	3.2447966989438326e-4	0.0060096625823192	Rprd1a
ENSMUSG00000027665	0.7768679667133057	6.924489549643358	12.919438452297271	3.252726536723078e-4	0.0060205021400174955	Pik3ca
ENSMUSG00000105771	1.3448600390819005	3.9462673420550924	12.91836525318221	3.2545918709829037e-4	0.0060205021400174955	2900064K03Rik
ENSMUSG00000032244	0.8603300119853577	6.02667540869079	12.913870047835767	3.26241674480958e-4	0.006031323837967881	Fem1b
ENSMUSG00000054423	0.712705511269755	8.687980962216455	12.908915154301713	3.271063786949339e-4	0.006043651489244995	Cadps
ENSMUSG00000106491	1.601489250160785	3.397303776623827	12.907488672431176	3.273557496437524e-4	0.006044602146233279	Gm42446
ENSMUSG00000034336	-0.7534341987806701	8.276140245200686	12.902911285293246	3.281572425292756e-4	0.006055740389176197	Ina
ENSMUSG00000003873	-1.3906076553200168	4.072220371214957	12.89623843825536	3.293291933607939e-4	0.006073697400019327	Bax
ENSMUSG00000022914	0.8294503935186878	6.278350953445358	12.88735657071985	3.3089566443251855e-4	0.006098904337618316	Brwd1
ENSMUSG00000037692	-1.6133700614480577	3.6120452687201823	12.872132893728512	3.3359812039552927e-4	0.006145006148974583	Ahdc1
ENSMUSG00000050121	-2.3070218348368217	2.7138630196088793	12.82793111215414	3.415714758527468e-4	0.006285448040649475	Opalin
ENSMUSG00000028378	-2.9032901899001065	2.178336473743485	12.826503922408891	3.4183209862645377e-4	0.006285448040649475	Ptgr1
ENSMUSG00000001604	-2.2317742845117476	2.784613661204711	12.826461790232809	3.418397955377616e-4	0.006285448040649475	Tcea3
ENSMUSG00000053137	-1.266443546250941	4.400925216200271	12.823242709738805	3.424283899694914e-4	0.006290681201044776	Mapk11
ENSMUSG00000069303	-3.3000710366499746	1.9123415111511086	12.822652840676547	3.4253635563136317e-4	0.006290681201044776	H2bc24
ENSMUSG00000055917	1.2947316506249593	4.063550721988941	12.819232136325594	3.431631354555973e-4	0.006298404639392667	Zfp277
ENSMUSG00000030082	-1.1041945830714963	4.9286760111347245	12.81239418295054	3.444195311222768e-4	0.006317667807811085	Sec61a1
ENSMUSG00000029729	0.9279773555652562	5.494010212683719	12.803855459121865	3.45994939326056e-4	0.00634275596756127	Zkscan1
ENSMUSG00000029860	-0.830718641410763	6.5799408365611045	12.79876424857299	3.469377321547986e-4	0.006356223921859451	Zyx
ENSMUSG00000044502	-0.8334310458811569	6.546845649203878	12.791265950627952	3.4833099055702697e-4	0.006377923730576835	Bod1
ENSMUSG00000024309	-1.028409165794962	5.236450160780136	12.783965330924465	3.4969293995278994e-4	0.006399024613000694	Pfdn6
ENSMUSG00000022463	-0.8592752709117432	6.3275645334649395	12.782119993336016	3.5003804190964887e-4	0.006401504094588375	Srebf2
ENSMUSG00000050141	3.66673140278629	1.371047901498826	12.780833040705167	3.5027892194966736e-4	0.006402075736244638	Fam205c
ENSMUSG00000030122	-0.8823147655400336	6.143646612516052	12.775634488141412	3.5125364230436393e-4	0.006416051130154054	Ptms
ENSMUSG00000018339	-1.3768840622966123	4.092971725278675	12.762321997726742	3.5376220364424646e-4	0.0064580104372378554	Gpx3
ENSMUSG00000041035	-0.8458833715820208	6.427652714219779	12.74931313111655	3.5623100632650164e-4	0.006499194243857639	ENSMUSG00000041035
ENSMUSG00000006095	-0.813725390134392	6.808312170788587	12.745864281217779	3.568884329151614e-4	0.006507301271439966	Tbcb
ENSMUSG00000024383	1.116807910102193	4.632435150008873	12.741348682367498	3.577510556282162e-4	0.0065191378221607105	Map3k2
ENSMUSG00000109413	4.714804322750271	0.892857205330332	12.723415581441284	3.611976569796731e-4	0.006576512691060496	Gm45165
ENSMUSG00000039463	-1.1586885173156543	4.7273381121924665	12.7227289438124	3.6133028701088737e-4	0.006576512691060496	Slc9a8
ENSMUSG00000026463	-1.4183407859537132	3.994960252030842	12.721252531960452	3.6161563518534326e-4	0.006577786250265377	Atp2b4
ENSMUSG00000026748	-1.3505220155766728	4.154193819822401	12.717586390782868	3.6232517868061537e-4	0.006586769810764687	Plxdc2
ENSMUSG00000030849	-2.2859364567217324	2.720746483438	12.715436017236025	3.627420143117978e-4	0.006590424663353133	Fgfr2
ENSMUSG00000004864	-5.932041052962009	0.7768208270125947	12.691146389233834	3.674841204441215e-4	0.006672611487802564	Mapk13
ENSMUSG00000091572	-2.9107372015157003	2.16659128334093	12.681826632210035	3.6932018786779426e-4	0.006701965453161203	Vmn2r3
ENSMUSG00000079339	2.9271763230394043	1.8288547926613639	12.671707596142753	3.713241988284329e-4	0.006734330377921122	Ifit1bl1
ENSMUSG00000031169	-0.9396134833898765	5.683380701780638	12.668389324701156	3.719837467162621e-4	0.006740643377662362	Porcn
ENSMUSG00000004069	-0.8773641551925431	6.1505065041726175	12.666605875970292	3.723387175017353e-4	0.006740643377662362	Dnaja3
ENSMUSG00000011382	-1.2785924624920462	4.333189771448878	12.664782470536231	3.7270199435660863e-4	0.006740643377662362	Dhdh
ENSMUSG00000026495	1.2779492145183207	4.088207301322012	12.664462627619422	3.727657534690833e-4	0.006740643377662362	Efcab2
ENSMUSG00000060924	1.3716036968730854	3.8465531432187796	12.663754088268592	3.729070364883976e-4	0.006740643377662362	Csmd1
ENSMUSG00000028222	-2.661479233866413	2.3610002140208253	12.663305368335488	3.729965393487244e-4	0.006740643377662362	Calb1
ENSMUSG00000026494	1.4915914103180683	3.5787334568256437	12.659662997914312	3.737238584065017e-4	0.00674979323453162	Kif26b
ENSMUSG00000080054	-1.1314493161889634	4.805078028310345	12.656670506454184	3.743224780734217e-4	0.006756609221536863	Rpl12-ps1
ENSMUSG00000040260	2.4732644086980993	2.225716362137598	12.654068013775458	3.7484386842546655e-4	0.006762023972582501	Daam2
ENSMUSG00000062822	1.0360165835308102	4.933439299841293	12.652111118410675	3.7523640052797085e-4	0.006765109154973292	4833420G17Rik
ENSMUSG00000025213	-1.3750616282631607	4.07569615477674	12.647263665763905	3.7621053379800165e-4	0.0067786701549998624	Kazald1
ENSMUSG00000031358	1.3919602088442136	3.803904212427999	12.646153304665727	3.7643402832016173e-4	0.006778697912102629	Msl3
ENSMUSG00000024087	-3.5082943127928763	1.771216413044105	12.621821575165498	3.8136530611812124e-4	0.006863451864557184	Cyp1b1
ENSMUSG00000031070	-5.850391277275701	0.8169358935429796	12.620506950480008	3.816335871577872e-4	0.006864235209296808	Mrgprf
ENSMUSG00000038552	-0.766986297064286	7.532428113758716	12.616629330584406	3.8242601892899314e-4	0.006874439696356903	Fndc4
ENSMUSG00000036880	-1.6911445943010128	3.451666876320037	12.615181011985475	3.827224233887485e-4	0.00687572090159751	Acaa2
ENSMUSG00000116908	3.2538178134598104	1.5973874329598576	12.610441618254272	3.836939810092244e-4	0.006889122794828172	Gm49599
ENSMUSG00000024186	-0.9015373468218449	5.944819533325172	12.602679026697599	3.8529066016505434e-4	0.006913726235076924	Rgs11
ENSMUSG00000025898	1.0938461596335523	4.687177856674299	12.597037410871579	3.864552822002541e-4	0.0069302810780869206	Cwf19l2
ENSMUSG00000021843	0.7859059190639602	6.6126923175397785	12.596013324418223	3.8666706908942444e-4	0.0069302810780869206	Ktn1
ENSMUSG00000037236	0.7307184670118201	7.642239245131308	12.594301463515182	3.8702135309764724e-4	0.006932562548360848	Matr3
ENSMUSG00000033161	-0.8151574856375549	6.709468933201105	12.589875481228347	3.879388658696698e-4	0.006944924327388972	Atp1a1
ENSMUSG00000055976	5.788148018992372	0.5230434351459868	12.584760995289306	3.890018395848897e-4	0.006959874155103759	Cldn23
ENSMUSG00000078578	0.7206657887235378	7.989573069387674	12.579272342598307	3.9014584725109534e-4	0.006976255457198889	Ube2d3
ENSMUSG00000028528	0.7556013403539327	7.117653512526082	12.564297044112607	3.932844624386437e-4	0.007028262590601882	Dnajc6
ENSMUSG00000024172	3.10446141131733	1.7103626799521277	12.552184635775182	3.9584167932233484e-4	0.0070698249872417716	St6gal2
ENSMUSG00000072460	0.7183078387575549	8.052873564904667	12.548594011694279	3.966029637003947e-4	0.007079281773450469	Atp5l-ps1
ENSMUSG00000114045	2.281290722199784	2.4279680787449625	12.54038125185899	3.983497910511833e-4	0.0071063089769241765	Gm34220
ENSMUSG00000001542	-1.2519109739808643	4.407440234994804	12.534333084477288	3.9964117750052513e-4	0.00712518458963429	Ell2
ENSMUSG00000038429	-0.76660709710902	7.490526520720017	12.529184971548268	4.007437139610366e-4	0.007138040507459304	Usp5
ENSMUSG00000082179	-0.8177498625640786	6.644814068529659	12.52878413533628	4.008296869877445e-4	0.007138040507459304	Gm11407
ENSMUSG00000028909	2.3314607103461027	2.361012125591528	12.526801448448229	4.012552156806522e-4	0.0071414542786146845	Ptpru
ENSMUSG00000042115	-1.3547554156538344	4.1087658052721885	12.523293863007927	4.020091381150599e-4	0.007150705350711732	Klhdc8a
ENSMUSG00000026589	-4.289895432037266	1.3517223395507545	12.521919180914333	4.023050027159196e-4	0.007151232713260276	Sec16b
ENSMUSG00000000197	0.8003834742314722	6.436982488182631	12.520980804739462	4.02507089947756e-4	0.007151232713260276	Nalcn
ENSMUSG00000080775	-0.8617132350432606	6.232856522050154	12.517695136023491	4.03215493856513e-4	0.007158559903884952	Gm6368
ENSMUSG00000058291	1.0909478742435013	4.696388397172107	12.516894594540865	4.0338828442375833e-4	0.007158559903884952	Zfp68
ENSMUSG00000025651	-0.7489566352360636	8.001601158825137	12.511284633868987	4.046012479701387e-4	0.007175915629649248	Uqcrc1
ENSMUSG00000022311	0.9223735988515525	5.455434798893259	12.505969440457562	4.0575387262556503e-4	0.007192181673741951	Csmd3
ENSMUSG00000092358	-1.0409088758636615	5.120530757386722	12.49682388158202	4.07744889266853e-4	0.0072232811270875625	Gm20430
ENSMUSG00000033014	1.0230343790346366	4.955621067284327	12.495586414763048	4.080150456362582e-4	0.007223876816682297	Trim33
ENSMUSG00000041939	-1.2859525098542761	4.290841370038199	12.48992336016315	4.0925367591286387e-4	0.00723977623700038	Mvk
ENSMUSG00000038538	0.8383044215316903	6.094930633746454	12.489314053377539	4.0938717007627965e-4	0.00723977623700038	Ubn2
ENSMUSG00000104993	1.4778238476458243	3.588960599957657	12.485692252232157	4.1018158441729106e-4	0.007249627181532688	Gm43510
ENSMUSG00000029093	-1.5098512243933244	3.759531108313292	12.476718697800695	4.121565717369651e-4	0.007280320333961049	Sorcs2
ENSMUSG00000047658	-1.6258907940708731	3.5269526610341018	12.47311497071091	4.129524126404684e-4	0.007290161638411876	Gal3st3
ENSMUSG00000028931	-0.7469355421687404	8.02892408439773	12.470496308446712	4.1353168596117254e-4	0.007296170549358851	Kcnab2
ENSMUSG00000063672	-5.820276050621122	0.8076198304996185	12.465011300466697	4.1474768091469304e-4	0.007313400070909724	Nkx6-3
ENSMUSG00000028214	-1.1212979598918917	4.816220289726603	12.453058811122647	4.174099902483189e-4	0.0073560983913294326	Gem
ENSMUSG00000021916	0.9857916981721576	5.118995047661152	12.444414075599095	4.1934626614922074e-4	0.007385959812262601	Glt8d1
ENSMUSG00000101741	5.7500961064638	0.5232487940026803	12.438578160724141	4.2065853467032854e-4	0.00740480248263199	Gm28055
ENSMUSG00000075376	0.8393645768784195	6.062229123587219	12.420809507069242	4.24679576127583e-4	0.007471278188083245	Rc3h2
ENSMUSG00000079477	-0.7510218335480758	7.8353679948687125	12.417899055371283	4.25341897176082e-4	0.0074786222692312726	Rab7
ENSMUSG00000109481	1.65126019349945	3.262071459294403	12.4085171522404	4.274840061598801e-4	0.0075119614684285956	Gm45130
ENSMUSG00000101249	0.6421269253101471	12.918094790598476	12.394427869301289	4.3072138618420886e-4	0.0075644979042276735	Gm29216
ENSMUSG00000040620	1.1454545064467403	4.483732002445014	12.390956006924196	4.3152292887242694e-4	0.007574219408444133	Dhx33
ENSMUSG00000085440	5.760532662218917	0.5004144451310336	12.377558314075873	4.3463016593055535e-4	0.007620403526344376	Sorbs2os
ENSMUSG00000021098	1.1518752952972457	4.447958298025484	12.377459419391972	4.3465318564853486e-4	0.007620403526344376	4930447C04Rik
ENSMUSG00000052560	-2.09669058233369	2.8859658673944666	12.373478618435612	4.35580818902375e-4	0.007632285593859686	Cpne8
ENSMUSG00000004317	0.8225762838856469	6.1848763881335636	12.359866158223863	4.387680079619312e-4	0.0076813068392643236	Clcn5
ENSMUSG00000110468	-3.0820775299092307	1.9997019000461205	12.359383200482903	4.3888151777991043e-4	0.0076813068392643236	Gm39185
ENSMUSG00000032403	1.1910800037443603	4.309314333144307	12.351850995918475	4.406556554051199e-4	0.0077079406481831425	2300009A05Rik
ENSMUSG00000045136	-0.7808686193520481	7.13343853233355	12.343883091012044	4.4254029549622444e-4	0.007733612121397275	Tubb2b
ENSMUSG00000000594	-1.1933185528496426	4.543521468920547	12.343505912418607	4.426297104941697e-4	0.007733612121397275	Gm2a
ENSMUSG00000080021	-0.8257205817186406	6.4818017359385856	12.33990114936159	4.434851857673436e-4	0.007743387682648322	Gm5915
ENSMUSG00000063827	-5.813894285041079	0.7882797888795632	12.339012680102146	4.436962916942655e-4	0.007743387682648322	Olfr1382
ENSMUSG00000084230	1.5787618198012896	3.391318776197966	12.33581720799314	4.444563946479197e-4	0.007752223157591156	Gm14388
ENSMUSG00000042182	0.7377314065450806	7.317569159172229	12.332807534348893	4.451735034871021e-4	0.007760299069634467	Bend6
ENSMUSG00000021720	1.4312117221638607	3.6721763119778483	12.324058470439768	4.4726476219245293e-4	0.007792306390256534	Rnf180
ENSMUSG00000022307	0.7243434020729161	7.596845207126221	12.320943302647485	4.480117608704073e-4	0.007800870689135182	Oxr1
ENSMUSG00000062232	0.9607228595048815	5.219612858400196	12.317587164899777	4.488179515461411e-4	0.0078048027731262406	Rapgef2
ENSMUSG00000060467	-0.784232472785558	7.062687037653195	12.316835321235954	4.489987553982414e-4	0.0078048027731262406	Gm10080
ENSMUSG00000024213	-0.8553514391628264	6.225122365633432	12.316812522099307	4.490042392974298e-4	0.0078048027731262406	Nudt3
ENSMUSG00000027394	-0.8964531378220107	5.903900972375069	12.311387470264874	4.5031105575534083e-4	0.00782306595780652	Ttl
ENSMUSG00000029406	-1.1573373400329112	4.654111767285078	12.307868787315359	4.5116070683519295e-4	0.007829884585107614	Pitpnm2
ENSMUSG00000064370	0.6399923256269862	12.906772756092442	12.307638811084843	4.512162951373367e-4	0.007829884585107614	mt-Cytb
ENSMUSG00000045312	-2.4985868815133654	2.4678144612587998	12.300502739251666	4.529446170739407e-4	0.007855412578111995	Lhfpl2
ENSMUSG00000070371	-1.811261246493259	3.2224613035608756	12.28360834352974	4.570630349801956e-4	0.007922339472945605	Prss36
ENSMUSG00000019487	-2.4923477101984175	2.4600017702334984	12.276514373852743	4.5880360762178907e-4	0.007945585966153254	Trip10
ENSMUSG00000033166	1.5637704241365382	3.3965783749329246	12.276022602379609	4.589245160372726e-4	0.007945585966153254	Dis3
ENSMUSG00000034160	0.7231169294385694	7.586605108135529	12.271844829668204	4.599529735585976e-4	0.007958383819747367	Ogt
ENSMUSG00000009575	0.8170580788651641	6.215901949996317	12.270904166961103	4.6018486053743654e-4	0.007958383819747367	Cbx5
ENSMUSG00000024065	0.7380404609677547	7.280291018703607	12.269837864496264	4.604478622025318e-4	0.007958425670360795	Ehd3
ENSMUSG00000037355	1.4680538024935508	3.5801379788915093	12.267613689991336	4.609969392859751e-4	0.007963409232315026	Uvssa
ENSMUSG00000057594	-0.8670989895490634	6.111069655365014	12.264883253508064	4.616718997107352e-4	0.007970560479969227	Arl16
ENSMUSG00000075478	0.7909094459544033	6.444761547984316	12.25994494298179	4.628951777507392e-4	0.00798716475914425	Slitrk1
ENSMUSG00000033237	1.0927824257371408	4.639879551755613	12.252374504872813	4.647768188621037e-4	0.008015103797214856	Arid2
ENSMUSG00000036478	1.161694719552139	4.3957925928319765	12.246200269847655	4.663171455698347e-4	0.008037128635918918	Btg1
ENSMUSG00000029623	-1.0182659087518986	5.170071580074464	12.240960569801713	4.676283681713641e-4	0.008052185481331221	Pdap1
ENSMUSG00000000441	2.2257751265992893	2.4712035592593558	12.240602729090297	4.677180525811724e-4	0.008052185481331221	Raf1
ENSMUSG00000029817	0.8218082961504213	6.156943177163402	12.237555050814192	4.684825857110876e-4	0.008060321865848263	Tra2a
ENSMUSG00000081724	5.734097776847904	0.4914818847972089	12.236615642593089	4.687184975523564e-4	0.008060321865848263	Olfr129
ENSMUSG00000037979	-0.7529516559891002	7.57499596608416	12.230698878359846	4.7020712157925924e-4	0.008081370681008528	Ccdc92
ENSMUSG00000042453	-3.8989326369175785	1.5239223259244068	12.22767998004402	4.709684964572134e-4	0.00808990374032607	Reln
ENSMUSG00000070469	-5.830167270114902	0.7563321700742092	12.221577198126154	4.7251143764311197e-4	0.008111844753827029	Adamtsl3
ENSMUSG00000068246	-5.891919779374113	0.7174699176073219	12.2191466966081	4.7312735080466586e-4	0.008117855292654663	Apol9b
ENSMUSG00000038026	1.2621174918187756	4.066061931702236	12.197471617573862	4.7865598820680667e-4	0.008208103613601393	Kcnj9
ENSMUSG00000035064	-1.1771095828140599	4.573951481278238	12.190062501985615	4.805607381152335e-4	0.00823614225745081	Eef2k
ENSMUSG00000105983	1.402976921829444	3.71461886880308	12.186042639249049	4.815973715330845e-4	0.00824927948625459	Gm42770
ENSMUSG00000018286	-0.7366751615627464	8.065783209651379	12.175205962996857	4.8440316653939724e-4	0.00828986171678956	Psmb6
ENSMUSG00000058420	2.754902901027233	1.9269837777132783	12.174796709655734	4.845094517032634e-4	0.00828986171678956	Syt17
ENSMUSG00000005514	-1.0514330762006943	5.0116434998971044	12.152187977980207	4.904177676361943e-4	0.008386253662585112	Por
ENSMUSG00000050552	-0.7961874458208241	6.772841662020626	12.149549940071891	4.911118839972776e-4	0.008393423642507473	Lamtor4
ENSMUSG00000117771	-0.9112858173862066	5.73878534962847	12.125315194623807	4.975350711247677e-4	0.008494417271331229	Gm25432
ENSMUSG00000042292	-1.2654479532336627	4.300795672818292	12.125156398869576	4.975774368361079e-4	0.008494417271331229	Mrtfa
ENSMUSG00000093826	1.154363608594055	4.393704627432401	12.11307793167884	5.008105908291097e-4	0.008544835896375329	Gm6900
ENSMUSG00000025153	-0.7896692100810018	6.8596436215280105	12.108977213884046	5.019130824026889e-4	0.008558865131022067	Fasn
ENSMUSG00000060093	-3.2351959486686894	1.871957242650297	12.104086326788194	5.03231217387473e-4	0.008576553911959158	H4c1
ENSMUSG00000035828	-1.1012067880452832	4.820250103364261	12.0906954208088	5.068580863119509e-4	0.008633548697185328	Pim3
ENSMUSG00000062960	5.702620379469331	0.48115813465128243	12.071631511147562	5.120670323560888e-4	0.008717413174574863	Kdr
ENSMUSG00000020321	0.6584790217407861	10.496968038041048	12.068034058394895	5.130560297267538e-4	0.008729383957595984	Mdh1
ENSMUSG00000027189	0.8306512534804076	6.033569910601732	12.066862909094148	5.133784132613944e-4	0.008730005634418846	Trim44
ENSMUSG00000034636	0.7336400192171246	7.2491986590264395	12.062655990915182	5.145381435942857e-4	0.008744857787152522	Zyg11b
ENSMUSG00000059005	0.7582464000185782	6.790355705075407	12.052874524502759	5.172448548976707e-4	0.008785970585889744	Hnrnpa3
ENSMUSG00000054136	-5.837408439382089	0.7202347879834654	12.049231673011317	5.182565679296202e-4	0.008798262279676783	Adm2
ENSMUSG00000076441	-1.4625773926923413	3.798932461821247	12.045839788636998	5.192003767602941e-4	0.008809388170353413	Ass1
ENSMUSG00000041329	0.9916145534570189	5.009754195197704	12.044074562677974	5.19692245963491e-4	0.008812837803426418	Atp1b2
ENSMUSG00000029432	-0.7905634163460793	6.801706092271363	12.03585966723279	5.219874706390476e-4	0.008846847580902971	Nipsnap2
ENSMUSG00000022376	1.0016974854226413	4.959604972868597	12.033990386394208	5.225111713216707e-4	0.008850811804401079	Adcy8
ENSMUSG00000010097	1.0617755686330927	4.724345561040136	12.02725057337053	5.244038156378486e-4	0.008873826059343616	Nxf1
ENSMUSG00000025544	0.7899091938973488	6.384231174058898	12.027083088462495	5.244509360242045e-4	0.008873826059343616	Tm9sf2
ENSMUSG00000031367	0.7536142329250299	6.859921460334734	12.025261323078064	5.249637496457367e-4	0.008877584650016857	Ap1s2
ENSMUSG00000069206	1.4986702060064394	3.481164500603138	12.015393827012954	5.277501864668319e-4	0.008919766709952138	Zfp874a
ENSMUSG00000108738	-1.9082530297663323	3.0646055935550587	12.010634807718507	5.290993960441619e-4	0.008937624255854397	Gm44777
ENSMUSG00000115855	5.701907131071235	0.46659793640810066	12.003453574623354	5.311419116818118e-4	0.008967167011981322	Gm34643
ENSMUSG00000029121	-0.9121567721138917	5.696896812746533	12.000931674873888	5.318610876082119e-4	0.008974347777150497	Crmp1
ENSMUSG00000058748	1.4031251069160453	3.6747638516550425	11.980829567692533	5.376289119233673e-4	0.009066661843761216	Zfp958
ENSMUSG00000068748	1.1538809493593567	4.386820044841096	11.976262416419575	5.389481267825397e-4	0.009083893344407035	Ptprz1
ENSMUSG00000030272	-0.9781899000619126	5.311520630850855	11.972005458503219	5.401806851224447e-4	0.00909964605864566	Camk1
ENSMUSG00000102205	5.682865745934507	0.47473185189975653	11.969033614867783	5.41042838232392e-4	0.009108633732990706	9430092D12Rik
ENSMUSG00000102344	3.8565946330862433	1.1665530291457655	11.967660900012742	5.41441541527962e-4	0.009108633732990706	9430053O09Rik
ENSMUSG00000031633	0.6598364733900244	10.183007840541086	11.966436114570348	5.417975292945908e-4	0.009108633732990706	Slc25a4
ENSMUSG00000022359	0.9867955243454982	5.012503902157342	11.966058987305631	5.419071901000004e-4	0.009108633732990706	Wdyhv1
ENSMUSG00000030729	0.7133020240321314	7.602091674110806	11.954500733703195	5.452789803233523e-4	0.00916026696262679	Pgm2l1
ENSMUSG00000059461	-0.7191382560043758	8.468159187055859	11.946646811667572	5.475822158128785e-4	0.009193902393150702	Gm7331
ENSMUSG00000018554	3.424859396690953	1.4152733359464287	11.943214301804389	5.485919130853792e-4	0.00920579429535196	Ybx2
ENSMUSG00000025323	1.9032618611760577	2.834684399110584	11.933257422761328	5.515314469990915e-4	0.009243113544739426	Sp4
ENSMUSG00000091509	1.3347172958498965	3.8322922855937134	11.933171937473402	5.515567532442453e-4	0.009243113544739426	Gm17066
ENSMUSG00000096519	5.6879161392828435	0.4623992081114591	11.932607812169572	5.51723780886676e-4	0.009243113544739426	Gm10721
ENSMUSG00000104122	5.699521927903242	0.4514421717621894	11.926249981659259	5.536097580048704e-4	0.009269624791242733	Gm37482
ENSMUSG00000087687	-0.7949591558824961	6.667759787638666	11.922030243954362	5.548650867559056e-4	0.00928555321348609	Pet100
ENSMUSG00000052033	-0.8686538341183865	5.998952260075445	11.904610948214314	5.600776406335803e-4	0.00936765127195519	Pfdn4
ENSMUSG00000114456	-3.9076420678880006	1.4586172357925755	11.901804430281091	5.609220760979542e-4	0.009376639915767716	H2bc9
ENSMUSG00000113984	3.642296074326886	1.2586775565199353	11.899542506575687	5.616035874312789e-4	0.009382896697887685	Gm48890
ENSMUSG00000115090	5.693675590624569	0.44967177097397865	11.89654814586709	5.625070660648919e-4	0.009392853091682812	Gm49016
ENSMUSG00000107199	5.680893861481663	0.45974197480367074	11.894236226151168	5.632056378084073e-4	0.009399378898528179	Gm42550
ENSMUSG00000015243	-1.526077061062563	3.6475061091363288	11.880497394394308	5.673750822730751e-4	0.009463791582578911	Abca1
ENSMUSG00000026696	0.8477351134071457	5.83962497701513	11.87882447716557	5.678849010900928e-4	0.009467124871284129	Vamp4
ENSMUSG00000029436	-1.1160355222844964	4.723583252104218	11.874912247303834	5.690789531245749e-4	0.009481855050396969	Mmp17
ENSMUSG00000047694	0.9427406722597507	5.219033523712273	11.871688501775502	5.700647775908155e-4	0.009493101620720337	Yipf6
ENSMUSG00000112243	1.9862624107325113	2.71370975608832	11.867181743171065	5.714458395739683e-4	0.00951091410704554	Gm47342
ENSMUSG00000054855	-1.7174961696776927	3.31585250716776	11.865410602088351	5.719895165553235e-4	0.009514777682525129	Rnd1
ENSMUSG00000005705	5.657549025263994	0.46647004062501196	11.838156140827891	5.80421822202999e-4	0.009645106580037909	Agrp
ENSMUSG00000031754	0.8657442680704939	5.670949928571114	11.835633943667736	5.812084866602706e-4	0.009645106580037909	Nudt21
ENSMUSG00000022636	-0.9238861853549388	5.566907844313404	11.835533982461621	5.812396863792978e-4	0.009645106580037909	Alcam
ENSMUSG00000100596	5.669098562239281	0.4562419335915405	11.835030267748316	5.813969306789524e-4	0.009645106580037909	Gm29502
ENSMUSG00000108231	0.6938800606258532	8.209773153887177	11.835009549619958	5.814033991634128e-4	0.009645106580037909	Gm4045
ENSMUSG00000064288	-3.2115709210294825	1.852816928805702	11.821689351015259	5.855772265534159e-4	0.009709073874141083	H4c12
ENSMUSG00000022024	0.7509427753339405	6.788004510664094	11.802291834105487	5.917095293794946e-4	0.009797854250362397	Sugt1
ENSMUSG00000014859	-1.3621779328465267	3.9815546764577183	11.802099204377281	5.917707511282331e-4	0.009797854250362397	E2f4
ENSMUSG00000038738	0.7568470159210887	6.665531505667747	11.800932457857286	5.92141704249506e-4	0.009797854250362397	Shank1
ENSMUSG00000087006	1.1466677449191105	4.370449295456818	11.800701945521581	5.922150206662842e-4	0.009797854250362397	Gm13889
ENSMUSG00000105119	4.143697341699485	1.0100058342802496	11.799243210237483	5.926791964704867e-4	0.009800224872444578	Gm43765
ENSMUSG00000032452	-0.8180062943539379	6.381121664762031	11.792925946402235	5.946936210325482e-4	0.009828213138503817	Clstn2
ENSMUSG00000115436	-3.8628146967617045	1.480544201125105	11.787801206097598	5.963328565248738e-4	0.00984997391623914	Gm8353
ENSMUSG00000030619	1.5059620139039935	3.4383634813413817	11.7731264125042	6.010521228991266e-4	0.009922558316466067	Eed
ENSMUSG00000090093	1.1261112337071306	4.4345510374533585	11.764617159012229	6.038058695886575e-4	0.009962633745600857	Gm14399
ENSMUSG00000103924	2.972535359161896	1.7039331931287587	11.75971929335623	6.053966800219914e-4	0.009983488123408013	Gm37895
ENSMUSG00000087231	1.385502639358162	3.6992937141609543	11.755178274025942	6.068753688568896e-4	0.010002472013091346	E230016M11Rik
ENSMUSG00000083327	-0.8822218602853651	5.850252962501374	11.754072732316375	6.072359173222748e-4	0.010003016262642715	Vcp-rs
ENSMUSG00000029390	-0.8744385889690852	5.905728020761127	11.741620407925632	6.113119436492616e-4	0.010064732113742371	Tmed2
ENSMUSG00000045435	0.805219877816639	6.152860195458659	11.740550683399434	6.116633832820706e-4	0.010065092343112996	Tmem60
ENSMUSG00000036957	-1.5122327348897586	3.6547746868080617	11.736332156882028	6.130512977246777e-4	0.01008249848347301	Lrfn3
ENSMUSG00000039737	-1.236654874633333	4.307272537172592	11.725086396462531	6.167667639916483e-4	0.010138145177109219	Prkrip1
ENSMUSG00000025007	-1.0564212616376787	4.9118647158397986	11.724066490254495	6.171048516044524e-4	0.010138245977865293	Aldh18a1
ENSMUSG00000024981	-1.021025230647256	5.057301258791202	11.713218635546237	6.20712397711339e-4	0.010187980653599462	Acsl5
ENSMUSG00000046828	3.8735179233302905	1.105078203042972	11.712958050825721	6.207993188287417e-4	0.010187980653599462	Mettl21e
ENSMUSG00000105571	3.5951630602802993	1.2783825141990355	11.705837826951912	6.231791163979541e-4	0.010220283616648937	Gm43662
ENSMUSG00000010045	-1.236260719964936	4.308418909493055	11.705068004537193	6.234369659741649e-4	0.010220283616648937	Tmem115
ENSMUSG00000059981	-1.2177707981606951	4.36234454153704	11.703776851851591	6.238696753946553e-4	0.010221890427161035	Taok2
ENSMUSG00000104093	2.4137484008208916	2.1920578420075643	11.693103111009092	6.274584486624794e-4	0.010275178809973608	A330015K06Rik
ENSMUSG00000038550	-1.3353415048570758	4.023585298064196	11.674457305322614	6.337777230464688e-4	0.010373100449926155	Ciart
ENSMUSG00000030317	1.9572706759244036	2.735297274522703	11.672358927746044	6.344928988909524e-4	0.010379243505639301	Timp4
ENSMUSG00000112640	1.198957086291504	4.175558680526813	11.667677349547612	6.360914286578807e-4	0.010399822442526945	Gm32687
ENSMUSG00000018707	-0.7027533238816911	8.78962039805217	11.66656782395909	6.36470873161546e-4	0.010400458500388857	Dync1h1
ENSMUSG00000034579	-1.3094499696565007	4.095444514269116	11.661859866696233	6.380834829845342e-4	0.010421234039481636	Pla2g3
ENSMUSG00000060301	1.2306921524473127	4.081771214322432	11.653955430039833	6.408002641339016e-4	0.010460011152813196	2610008E11Rik
ENSMUSG00000022129	-1.4283156380479876	3.8054599380180125	11.646959601784767	6.432144977592435e-4	0.010493810884650137	Dct
ENSMUSG00000078903	0.9605718607661514	5.081156878615306	11.641959999525794	6.449454680363237e-4	0.01051559671204464	Gm14391
ENSMUSG00000013736	0.9181143808015398	5.299011194436946	11.641115044492397	6.452384741289301e-4	0.01051559671204464	Trnt1
ENSMUSG00000097987	0.8357522035307063	5.862511212339326	11.638825676440504	6.460330369043888e-4	0.0105229306560517	Gm17786
ENSMUSG00000110669	-3.192450024582296	1.8407975817004458	11.635465069712584	6.472011810376085e-4	0.010536338630101068	Gm10060
ENSMUSG00000112169	1.6161489168400403	3.2332810373416025	11.633006876296147	6.480569978024475e-4	0.010544650383529329	Gm48536
ENSMUSG00000085201	3.5836509706831126	1.2764224061198775	11.630690993625725	6.488643149069772e-4	0.01055216455887859	Nr6a1os
ENSMUSG00000061039	-3.4490724802087893	1.6863968575602664	11.62764699638595	6.499269981194157e-4	0.010563821420737134	Olfr920
ENSMUSG00000016554	-0.9495078810881928	5.381853499571516	11.626304925763149	6.503960836453057e-4	0.010565822760963448	Eif3d
ENSMUSG00000084205	-1.2488967466795946	4.258631812252135	11.62329280153191	6.514501379071575e-4	0.010572354915350668	Gm8061
ENSMUSG00000038831	1.2193960875192307	4.112279323862949	11.62287438393771	6.515966941985138e-4	0.010572354915350668	Ralgps1
ENSMUSG00000026062	5.64017718719851	0.43259371027706905	11.622189406248971	6.518366885696378e-4	0.010572354915350668	Slc9a2
ENSMUSG00000021565	2.7860667654880533	1.854902152657198	11.603893828531655	6.582800221227152e-4	0.010671194350132614	Slc6a19
ENSMUSG00000025917	0.7185152711245475	7.258692946910573	11.58466097931408	6.651228215910594e-4	0.010776401110988086	Cops5
ENSMUSG00000027671	2.0543505516541862	2.611369117409163	11.581335354508598	6.663133011999212e-4	0.010786402252859558	Actl6a
ENSMUSG00000025958	0.9705724049717667	5.019807614502309	11.580963772337125	6.664464507103888e-4	0.010786402252859558	Creb1
ENSMUSG00000108123	2.61010042915924	2.01570750329238	11.569996390648825	6.703885329820175e-4	0.010844457725531673	Gm43884
ENSMUSG00000039630	0.6998208432875922	7.659058061379474	11.558981070644837	6.7437155531024e-4	0.010903113642525166	Hnrnpu
ENSMUSG00000016458	-5.716475743292629	0.7028756426222791	11.554163600623001	6.761210061165244e-4	0.010925614628468132	Wt1
ENSMUSG00000015094	-0.751426816557583	7.1870738372610905	11.549581474460298	6.777892462350827e-4	0.01094678020585175	Npdc1
ENSMUSG00000029330	0.7062285101726467	7.477677753610257	11.538709583735384	6.817640914588217e-4	0.011001568794003934	Cds1
ENSMUSG00000063564	-3.000768621971922	1.9623821641994954	11.538333463676985	6.819020243950573e-4	0.011001568794003934	Col23a1
ENSMUSG00000101613	5.610126918638573	0.43739990207604024	11.534636082957677	6.832594508682552e-4	0.011017648832612135	Gm28516
ENSMUSG00000040774	0.8517783940407675	5.7000938863920805	11.523055247365283	6.87528835104743e-4	0.01108064282476726	Cept1
ENSMUSG00000050148	0.7290921892992851	7.013713731748298	11.51063852048612	6.921363213987943e-4	0.011149016556877943	Ubqln2
ENSMUSG00000034105	-1.5554861830644902	3.531155044442191	11.508726564559947	6.928485587373404e-4	0.011154606131996368	Meak7
ENSMUSG00000105454	2.8252323427273347	1.788682869613253	11.506494970441317	6.936808034046935e-4	0.011158120473296089	Gm43830
ENSMUSG00000029670	1.4134682211110299	3.610078248317906	11.50618215776392	6.93797543590232e-4	0.011158120473296089	Ing3
ENSMUSG00000056656	1.2397717470544654	4.0233243661886355	11.489807038889728	6.999364531543416e-4	0.011250925903045656	Apol8
ENSMUSG00000041670	0.7917635970665182	6.205659438170422	11.486184210438225	7.013020207674706e-4	0.011266946352582494	Rims1
ENSMUSG00000073530	5.612782786387761	0.4237603729002733	11.482676914503926	7.026266042724133e-4	0.011282291861768545	Pappa2
ENSMUSG00000020120	2.653037146613148	1.9361819133477325	11.4795472675556	7.038106966229541e-4	0.01129536651894989	Plek
ENSMUSG00000019935	3.5936082641643323	1.2406807253864414	11.47247571839638	7.064936246275287e-4	0.011332469427389366	Slc17a8
ENSMUSG00000039358	-4.632830873430405	1.1115666370535762	11.4672767604174	7.084726845098801e-4	0.011358248954129263	Drd5
ENSMUSG00000041718	1.3944167551549387	3.6457073150775163	11.460007053865013	7.112494001047871e-4	0.011396782753725238	Alg13
ENSMUSG00000043391	2.0886161990231513	2.5242894310989192	11.457687291188202	7.121377616779704e-4	0.011405033759521182	2510009E07Rik
ENSMUSG00000117284	0.8587833846367569	5.626723657690563	11.448782473946999	7.155583170291043e-4	0.011453808469803919	Gm7072
ENSMUSG00000046826	-4.627309934571128	1.111908759836346	11.442061058060892	7.181511639564744e-4	0.011489290046304182	Fam187b
ENSMUSG00000108621	1.2938729538172455	3.8895242284149707	11.438634682012893	7.194765700399552e-4	0.011499640216745061	Gm33989
ENSMUSG00000006641	0.9992462078515914	4.8632940519814385	11.438442004912522	7.195511756065555e-4	0.011499640216745061	Slc5a6
ENSMUSG00000019373	0.8237162136018267	5.908357511618636	11.434896012960678	7.20925598347586e-4	0.011509729441175662	Cops3
ENSMUSG00000111947	4.082020033876529	1.009570286206674	11.434868692730669	7.209361979296369e-4	0.011509729441175662	Gm47438
ENSMUSG00000062518	5.616171640871554	0.4102620806410393	11.433885809819065	7.213176372383747e-4	0.011509802486362174	Zfp534
ENSMUSG00000021917	0.6901424593718691	7.878375350626767	11.427014626487702	7.23989921998334e-4	0.011546410552350454	Spcs1
ENSMUSG00000044288	-1.5950892684192888	3.4492575527563947	11.424910782696207	7.248101302241825e-4	0.011548784712668202	Cnr1
ENSMUSG00000113999	-1.2951268769567645	4.092217890879585	11.42469305187082	7.248950687333402e-4	0.011548784712668202	Gm47681
ENSMUSG00000085950	-2.699386667294901	2.178631858671906	11.410146432654614	7.305926590181069e-4	0.01163348821640876	Gm13589
ENSMUSG00000022817	-1.1405891695709938	4.558121840188177	11.405639103765347	7.323672458900131e-4	0.011655668606944706	Itgb5
ENSMUSG00000050335	-4.21078057198824	1.2398557797340752	11.397788784402987	7.354684107027258e-4	0.011693472676938217	Lgals3
ENSMUSG00000012187	-4.139097812740387	1.2950730409004718	11.397687859003629	7.355083662093027e-4	0.011693472676938217	Mogat1
ENSMUSG00000018379	0.7459602933843672	6.6464765551054565	11.393325101002835	7.37237643056793e-4	0.011714867251091318	Srsf1
ENSMUSG00000107456	4.557099153506519	0.7935330456379511	11.390734254710814	7.382665265086463e-4	0.011725115957410591	Gm10400
ENSMUSG00000103979	1.019680060364238	4.774212041649785	11.386264830224905	7.400448469684482e-4	0.01174725034888949	Gm20305
ENSMUSG00000045201	2.049950457766774	2.5615097851606357	11.38407538718296	7.409175739825352e-4	0.011752798588997517	Lrrc3b
ENSMUSG00000047161	-3.2632283385680094	1.7740653998551845	11.383457611298464	7.411640117353465e-4	0.011752798588997517	Chst9
ENSMUSG00000041571	-0.7076714206420387	8.20999964192088	11.379694496741429	7.426669502438938e-4	0.011770519630201743	Selenow
ENSMUSG00000097635	5.591163157572956	0.417269416399602	11.37583201634547	7.442127766174755e-4	0.011788901665287508	Gm26826
ENSMUSG00000049744	-4.16497284338574	1.272105396631668	11.369698794336719	7.466740726250576e-4	0.011817727445334936	Arhgap15
ENSMUSG00000002981	-0.8236468407730287	6.202605536962719	11.368484492331227	7.471623533007855e-4	0.011817727445334936	Clptm1
ENSMUSG00000025510	-0.8431223015146787	6.038903194605496	11.368293006653678	7.472393806869856e-4	0.011817727445334936	Cd151
ENSMUSG00000028063	-1.08845970592069	4.733745900801921	11.367445782278814	7.47580283042045e-4	0.011817727445334936	Lmna
ENSMUSG00000067455	-2.884712336103995	2.0414430040935634	11.343823888736253	7.571486906957822e-4	0.011962792634526582	H4c11
ENSMUSG00000034595	-3.478085563349542	1.6145643658735858	11.342739400730444	7.575909381640413e-4	0.01196359092164839	Ppp1r18
ENSMUSG00000053004	-4.641624066384405	1.0806479839710548	11.33984246090449	7.587735724930953e-4	0.011976074251943991	Hrh1
ENSMUSG00000106791	3.7770277254873674	1.1371171248987777	11.334071896391432	7.611348848762828e-4	0.012007138697833963	4930553P18Rik
ENSMUSG00000022350	0.9284307399806019	5.1763233868654766	11.332084036804272	7.619500344709434e-4	0.01201379246400469	Washc5
ENSMUSG00000064367	-0.6595838908163363	10.725117040817738	11.331032841464566	7.623814483205585e-4	0.012014392060453136	mt-Nd5
ENSMUSG00000025163	-3.41120279839566	1.6730704101615141	11.321314016340157	7.663817930904427e-4	0.012071204921493146	Cd7
ENSMUSG00000043162	1.0610521481455828	4.595554164235638	11.310295053020354	7.709429485413646e-4	0.012136787933712277	Pyurf
ENSMUSG00000035325	0.7311770942077308	6.85551176936877	11.306671175982515	7.724489912231227e-4	0.012154232169472123	Sec31a
ENSMUSG00000023004	-0.6624054770132957	10.433325564719864	11.298156634937184	7.759992483159702e-4	0.012203700083104724	Tuba1b
ENSMUSG00000091337	0.8085255592690961	5.994902405899683	11.296799632814375	7.765665907684944e-4	0.012203700083104724	Eid1
ENSMUSG00000012422	0.7211959231342641	7.030269051733307	11.296261665043701	7.76791623115012e-4	0.012203700083104724	Tmem167
ENSMUSG00000026764	0.660378133575197	9.011612026546155	11.294581255640697	7.774949641781918e-4	0.01220846976913427	Kif5c
ENSMUSG00000052909	-2.510662205890855	2.331036593603667	11.290552705258756	7.7918374945032e-4	0.01222870035558182	Gm9894
ENSMUSG00000035133	0.7865973603879741	6.183736068947521	11.274130119591913	7.861066101721452e-4	0.012325377191145234	Arhgap5
ENSMUSG00000097790	-1.5907453214583724	3.442701916684363	11.27402551513704	7.861509043040802e-4	0.012325377191145234	Gm16399
ENSMUSG00000021613	-1.4603333287485531	3.696660087183872	11.257973278683528	7.929781058424728e-4	0.012426036085446363	Hapln1
ENSMUSG00000049571	3.1219540043006995	1.538063142213319	11.256186673476366	7.937416657082499e-4	0.012431091831681769	Cfap46
ENSMUSG00000034610	1.061884784191352	4.580324557734513	11.2553142275692	7.941148018601595e-4	0.012431091831681769	Tut4
ENSMUSG00000103991	3.0070638232982794	1.628799861707118	11.24947219519611	7.966179509175314e-4	0.01246005591360918	Gm38031
ENSMUSG00000047953	-3.4681870804544963	1.6119042288010992	11.249092251368202	7.967810222087924e-4	0.01246005591360918	Gp5
ENSMUSG00000029267	1.0106668720800522	4.782499027721738	11.24112942127862	8.002064293559354e-4	0.012504204062296602	Mtf2
ENSMUSG00000028782	-1.1726537395146903	4.42476487355254	11.240627123935173	8.004230032346635e-4	0.012504204062296602	Adgrb2
ENSMUSG00000023236	0.6974125960056154	7.461255425303472	11.23475651525628	8.029586103738111e-4	0.012537402310545278	Scg5
ENSMUSG00000027500	-0.6680208530713184	9.88989334308525	11.232267220094894	8.040362249916165e-4	0.012547813156601412	Stmn2
ENSMUSG00000038155	-0.707840714514683	8.024699764000008	11.23076133663141	8.046888305765083e-4	0.012551584052419377	Gstp2
ENSMUSG00000037965	1.0701989012784974	4.546951652040575	11.227346326478798	8.061707797073661e-4	0.012568280644738472	Zc3h7a
ENSMUSG00000058838	0.7103440139731251	7.201548078987847	11.224689715380675	8.073255275253989e-4	0.012579861702118984	Rps27a-ps2
ENSMUSG00000039860	1.0355559945791402	4.674005899073935	11.222989597872775	8.080653937890663e-4	0.01258496950112793	Srrm3
ENSMUSG00000033538	-3.8057960263199604	1.4367798391881303	11.221180836043446	8.088532928226998e-4	0.012590819783943974	Casp4
ENSMUSG00000105008	-2.474430499677265	2.3557057000774506	11.219024819935635	8.097934706416779e-4	0.012599033309662498	Gm43652
ENSMUSG00000064351	0.6069005557574251	13.422817461522133	11.205407611604702	8.157571215282917e-4	0.012682544777390415	mt-Co1
ENSMUSG00000107060	-5.714325459564404	0.6393590729420708	11.204874191891959	8.159916337897306e-4	0.012682544777390415	Gm38901
ENSMUSG00000104625	2.1615310831683243	2.420861626198967	11.200130492875955	8.180801497729596e-4	0.012708538074372309	Gm42448
ENSMUSG00000108532	3.5486706422935073	1.2380062436054406	11.189458481375048	8.227985042468031e-4	0.012775337629995737	Gm32647
ENSMUSG00000099759	-2.59590697522793	2.2455813305745154	11.165209403849852	8.33622119103075e-4	0.01293681561967836	1700030C10Rik
ENSMUSG00000028034	0.7590909446119584	6.402682694101232	11.162851929207024	8.346820271295255e-4	0.012946685520854666	Fubp1
ENSMUSG00000000489	-1.3531873576724842	3.9096276289356764	11.159830936586756	8.360422406126389e-4	0.012961201051040917	Pdgfb
ENSMUSG00000025373	-1.0313305968744564	4.910402000061666	11.156005345871062	8.37767942898573e-4	0.012981365166953486	Rnf41
ENSMUSG00000097354	-3.8260686697463524	1.401165666775708	11.147396837310884	8.416643701738921e-4	0.01302408902701482	2310001H17Rik
ENSMUSG00000028359	-5.7055797169727045	0.6341406668341517	11.147284496373208	8.417153393983338e-4	0.01302408902701482	Orm3
ENSMUSG00000042323	0.7162734293612648	7.036298385611264	11.147087958173671	8.418045165294933e-4	0.01302408902701482	Pbrm1
ENSMUSG00000052613	0.9334248333803825	5.106858711431807	11.135390216674551	8.471294784110398e-4	0.013095634293414309	Pcdh15
ENSMUSG00000103959	1.355893869314091	3.6726106143929824	11.13504666517322	8.47286381054539e-4	0.013095634293414309	Gm37720
ENSMUSG00000020130	1.0441005814365445	4.635561884587621	11.126399906283012	8.512451112119248e-4	0.013150165372545977	Tbc1d15
ENSMUSG00000106636	3.4707761791727565	1.3233133795511023	11.118164170569658	8.550330464714147e-4	0.013190904780792814	Gm43813
ENSMUSG00000039318	-0.9650022469476843	5.191543309572453	11.118033223272867	8.550934116312104e-4	0.013190904780792814	Rab3gap2
ENSMUSG00000027419	0.7116005857846099	7.107942796934671	11.117849733500966	8.551780054998125e-4	0.013190904780792814	Pcsk2
ENSMUSG00000031939	0.9687090270006145	4.936119460729732	11.114999759253342	8.564930091762647e-4	0.013202470959061166	Taf1d
ENSMUSG00000041112	-0.8184859084656345	6.164203490226824	11.114351461876364	8.56792424637675e-4	0.013202470959061166	Elmo1
ENSMUSG00000034724	1.1168742896730044	4.355931057511951	11.099076107187921	8.638780294990846e-4	0.013304941451806124	Cnot6l
ENSMUSG00000090778	5.530413432410174	0.3985120036526274	11.076069088415371	8.746619919158576e-4	0.013464239866482968	Gm3235
ENSMUSG00000117974	-1.2383603359294566	4.193672922578452	11.071271363630434	8.769278970944344e-4	0.01349231985146656	Tuba-rs1
ENSMUSG00000040675	-1.4985481647533312	3.576795329110183	11.069366111379846	8.778293690796911e-4	0.013499389104261251	Mthfd1l
ENSMUSG00000036990	0.8729634935599043	5.433149510282433	11.067537020161522	8.786956867477947e-4	0.013505910905367085	Otud4
ENSMUSG00000069713	-5.617823486074658	0.6700986316081754	11.063187975221558	8.807590093930492e-4	0.01352556651386166	4933406P04Rik
ENSMUSG00000022758	-1.0784217993211098	4.721865384692767	11.062974922486625	8.808602140097195e-4	0.01352556651386166	P2rx6
ENSMUSG00000028452	-0.7019327768546032	8.037057241052944	11.059363289082315	8.825776071302157e-4	0.013545126984604984	Vcp
ENSMUSG00000054455	0.8313300976594816	5.719623100853774	11.056606702612386	8.838906882254805e-4	0.013558465850876143	Vapb
ENSMUSG00000112567	-0.9834087316104861	5.085159927033928	11.053497944882112	8.853738932966012e-4	0.013574399636130271	Gm32899
ENSMUSG00000028926	0.6789459483273496	7.857119880347244	11.049765088698594	8.871581838902478e-4	0.013594931306669373	Cdk14
ENSMUSG00000106248	-0.9491612935202128	5.256410443355923	11.047321589679612	8.883281349422563e-4	0.013606032883285582	Gm9728
ENSMUSG00000104929	4.544859994729403	0.7339993345743676	11.041480259327626	8.911312978609084e-4	0.013642125798481205	Gm42766
ENSMUSG00000036381	2.0695311488137547	2.5082589902893107	11.034364779825232	8.945579887924492e-4	0.013687723214283663	P2ry14
ENSMUSG00000024420	1.2828335384364602	3.8471858786082427	11.027486451987453	8.978831337626359e-4	0.013731721977087963	Zfp521
ENSMUSG00000097509	5.532986153512063	0.3842204201024493	11.020014792812965	9.01509269401297e-4	0.013780277575968475	B230322F03Rik
[truncated: 925 more rows]

## Sheet: table_S20
DEGs in baseline comparison of CN3/4 vs SC at p112
gene	logFC	logCPM	F	PValue	FDR	symbol
ENSMUSG00000021647	5.21682494870634	10.7178838478547	455.159215925442	7.21814001288811e-101	2.20449214133616e-96	Cartpt
ENSMUSG00000032773	8.03856833005445	5.13807521138908	333.102035387632	2.36170574400322e-74	3.60644275638011e-70	Chrm1
ENSMUSG00000038676	4.79109073212132	6.52000067501327	318.206112638141	4.09216185354579e-71	4.16595717230473e-67	Ucn
ENSMUSG00000026042	4.54070145171441	6.72959997723542	311.219420779778	1.35292906836212e-69	1.03299516692119e-65	Col5a2
ENSMUSG00000010803	4.16065058389157	7.66981442373054	302.522002883867	1.05400568230809e-67	6.43807750867426e-64	Gabra1
ENSMUSG00000039728	-6.23215812498774	5.95113235640912	258.562996584503	3.86929505195847e-58	1.96953566969773e-54	Slc6a5
ENSMUSG00000018589	4.53445852655127	5.87603583343187	257.799799084521	5.6723239758641e-58	2.47483495066951e-54	Glra2
ENSMUSG00000027270	-5.04343306302237	6.65376239410406	245.585862398672	2.58695440582239e-55	9.87602181352771e-52	Lamp5
ENSMUSG00000022484	-10.4307444712905	5.10184309134097	239.677489571877	5.00400172545097e-54	1.6980801855222e-50	Hoxc10
ENSMUSG00000038760	-6.25265343425898	5.64101800540903	237.032284061443	1.88519938865812e-53	5.75758745290076e-50	Trhr
ENSMUSG00000028963	-4.14318142364562	8.04631051648368	217.936275541279	2.72220485408584e-49	7.55807804078505e-46	Uts2
ENSMUSG00000038227	-10.0930952413131	4.76485098395048	203.232290334038	4.35708161490851e-46	1.10891358000767e-42	Hoxa9
ENSMUSG00000026837	-5.6700033642505	5.39879533420743	199.115998764806	3.43915797417017e-45	8.07964028377932e-42	Col5a1
ENSMUSG00000001657	-7.80445625853072	4.87126819081349	195.948672440448	1.68628691707356e-44	3.67863490959597e-41	Hoxc8
ENSMUSG00000047139	-3.72722955584021	8.94951771721674	191.124922723834	1.89951417207261e-43	3.86753748861797e-40	Cd24a
ENSMUSG00000025932	7.81507442193035	4.13450654834812	190.954755231081	2.06893432049839e-43	3.94920769264633e-40	Eya1
ENSMUSG00000036578	-3.64692725793814	9.36269426144996	185.670176849772	2.93849598178491e-42	5.279094457629e-39	Fxyd7
ENSMUSG00000004951	-3.64835641765686	8.49417861113431	182.94558945814	1.15435721312132e-41	1.95862353588546e-38	Hspb1
ENSMUSG00000086919	-5.18086587456706	5.3087831627414	175.140583452762	5.81938084196837e-40	9.35419527866085e-37	Gm11497
ENSMUSG00000027577	3.85866530186169	5.3327465822261	170.733061799001	5.32749054415116e-39	8.13534443544603e-36	Chrna4
ENSMUSG00000000560	-3.75279112755859	6.83642663511463	169.0714468622	1.227724646619e-38	1.7855208777329e-35	Gabra2
ENSMUSG00000000263	-3.57889553093225	7.34337808585072	167.968402188041	2.13701541268644e-38	2.96666307812985e-35	Glra1
ENSMUSG00000035831	4.84681187857032	4.48842541318743	159.541547360591	1.47596650897475e-36	1.95989100654773e-33	Krt25
ENSMUSG00000045613	-3.62241741284092	6.77698306290317	159.16301726476	1.78529892076117e-36	2.27186726412362e-33	Chrm2
ENSMUSG00000031239	-3.42280122002807	7.19065510090544	153.985088604574	2.41107451926116e-35	2.9454650757102e-32	Itm2a
ENSMUSG00000017737	-3.96828561082291	5.93237336469908	153.419260262042	3.20453018870209e-35	3.76421371127502e-32	Mmp9
ENSMUSG00000084124	-3.85522461437553	6.0040958707716	149.74070437686	2.03746764500597e-34	2.30467775356028e-31	Gm13588
ENSMUSG00000074872	3.55112218291728	5.24927281064639	144.845873663855	2.38919869615104e-33	2.60601847782675e-30	Ctxn2
ENSMUSG00000078915	-3.51561841753898	6.41341977850461	143.732816289351	4.18225749263703e-33	4.40449400284923e-30	Hsp25-ps1
ENSMUSG00000040896	3.70453312480153	5.03284786735108	142.319773656112	8.51381957683372e-33	8.66735212320262e-30	Kcnd3
ENSMUSG00000091955	-3.0649898321552	9.61625286887705	140.101983536609	2.59837479313444e-32	2.55990208248771e-29	Gm9844
ENSMUSG00000003657	-3.14206165555811	7.52029302056777	138.984724284907	4.55869108558952e-32	4.35084326390593e-29	Calb2
ENSMUSG00000023186	-4.73666228132136	4.94875776268861	136.760362548701	1.39618427697913e-31	1.25928734987555e-28	Vwa5a
ENSMUSG00000084843	-3.11930987866487	7.44822785662706	136.752228183579	1.40191119792308e-31	1.25928734987555e-28	B230312C02Rik
ENSMUSG00000056423	-3.40062022821058	6.36199616197523	135.289757528399	2.9265523778239e-31	2.55370960488914e-28	Uts2b
ENSMUSG00000030772	-3.10649925743291	7.36557283609725	134.858690474246	3.63559045653134e-31	3.08429355924788e-28	Dkk3
ENSMUSG00000079242	-5.03267544421516	4.76871781031572	134.414600897341	4.54613612724166e-31	3.75252820167804e-28	C730034F03Rik
ENSMUSG00000079523	-2.99778603564693	10.1740561981547	133.816914534619	6.14167102564127e-31	4.93612565247658e-28	Tmsb10
ENSMUSG00000060594	-4.36407534714891	5.11603319157069	133.360694116838	7.727014376372e-31	6.05104477099429e-28	Layn
ENSMUSG00000071379	-3.10787519579389	7.26171485785566	133.267562226515	8.09785028122546e-31	6.18291113597267e-28	Hpcal1
ENSMUSG00000018217	-2.9995323530036	8.10692119471895	132.312560881685	1.30958399806052e-30	9.75512314262597e-28	Pmp22
ENSMUSG00000005716	2.54901569690087	8.33544620485032	130.970107544521	2.57403563217288e-30	1.87175291052838e-27	Pvalb
ENSMUSG00000012520	6.81464050140143	3.61373119445662	128.084239430938	1.10050763615721e-29	7.81641946880871e-27	Phox2b
ENSMUSG00000094392	-2.89736678736814	7.44784444453728	121.311917227542	3.33265283744634e-28	2.31323977973747e-25	Gm3788
ENSMUSG00000102330	-5.65870340621609	4.34409675411372	120.73063745615	4.46638134404698e-28	3.03128339174531e-25	Gm37234
ENSMUSG00000026822	-9.18846756209498	3.8863763382274	120.44418574313	5.15969892754471e-28	3.42570358578572e-25	Lcn2
ENSMUSG00000044103	-9.19286413273199	3.87061754675243	119.381616902307	8.81250680485507e-28	5.72644192185274e-25	Il36g
ENSMUSG00000027102	-9.14338805410421	3.82497456926661	115.882404509592	5.1381491749926e-27	3.26925445736352e-24	Hoxd8
ENSMUSG00000104606	-5.94431520919346	4.17813131631351	114.509064403154	1.02655080564548e-26	6.39834452147321e-24	Gm43409
ENSMUSG00000063531	4.01197301753754	4.32071695111054	113.637291388215	1.59292874797883e-26	9.7299273784043e-24	Sema3e
ENSMUSG00000033910	2.6117363789601	6.29510345928794	112.915051299681	2.29240916796571e-26	1.37279349801649e-23	Gucy1a1
ENSMUSG00000097384	-3.13128088560432	6.07716514251641	111.7935005499	4.03472458352035e-26	2.36970237510183e-23	Gm26815
ENSMUSG00000005611	-5.27125303517883	4.29477370354639	110.455513699391	7.92037760868135e-26	4.56408023673089e-23	Irag1
ENSMUSG00000024907	3.35180602623768	4.82832365751302	110.306895648745	8.53661272516495e-26	4.82808683776412e-23	Gal
ENSMUSG00000067629	-3.18310725391076	5.85425089976153	109.038966301144	1.61775740589812e-25	8.98325980609718e-23	Syngap1
ENSMUSG00000063683	-5.12148389170724	4.31001305949153	108.041044166222	2.67572362244242e-25	1.45927277058953e-22	Glyat
ENSMUSG00000001240	-3.79847529656546	5.00680190127729	106.32021705845	6.372617937873e-25	3.41449341123823e-22	Ramp2
ENSMUSG00000064343	2.26881271106142	8.78842257899382	105.41141064341	1.00780873979975e-24	5.30680805555591e-22	mt-Tq
ENSMUSG00000019929	-4.05540484959348	4.75651795421199	104.797363037073	1.37367903556673e-24	7.11076803817687e-22	Dcn
ENSMUSG00000039474	-2.85681095673307	6.41934572531374	104.186114236479	1.86976456632083e-24	9.51741327000075e-22	Wfs1
ENSMUSG00000000296	-2.76672850649401	6.7303124515909	103.416470790844	2.75675256065564e-24	1.3802291795899e-21	Tpd52l1
ENSMUSG00000039994	-4.52436067930502	4.46142117699986	102.91284060078	3.55416851341834e-24	1.75077194465015e-21	Timeless
ENSMUSG00000038700	-8.95663440097968	3.63413014262504	102.409016582559	4.58274850566398e-24	2.19184749349732e-21	Hoxb5
ENSMUSG00000025912	-3.33504827721975	5.38537523206793	102.404539156048	4.59311219618967e-24	2.19184749349732e-21	Mybl1
ENSMUSG00000035686	-2.80276839574423	6.43558727873676	101.209571604409	8.39356574857556e-24	3.94381371580379e-21	Thrsp
ENSMUSG00000029188	2.37115665885956	6.6413771948641	101.056573553611	9.06720440927086e-24	4.1957801494476e-21	Slc34a2
ENSMUSG00000038236	-7.39894511452099	3.73631791707955	100.579147449504	1.15370944943612e-23	5.25902093958633e-21	Hoxa7
ENSMUSG00000060147	-2.54801061220623	7.74102265126671	99.3438005715312	2.15195556882504e-23	9.66512868051256e-21	Serpinb6a
ENSMUSG00000038541	-8.86971040386182	3.57693317164835	98.2727266185008	3.694842458443e-23	1.63542294961315e-20	Srd5a2
ENSMUSG00000020886	-2.60992876708468	7.07890094756257	98.0050626034009	4.22929277525716e-23	1.8452404378447e-20	Dlg4
ENSMUSG00000115725	-2.98956945436887	5.76701824458455	96.5849857814896	8.66115079209721e-23	3.72563670903438e-20	4930572G02Rik
ENSMUSG00000004347	-4.7928998543458	4.23095108119557	96.5344644105361	8.88488299624109e-23	3.76879460539165e-20	Pde1c
ENSMUSG00000024697	-3.4476691794943	5.09940563387785	96.3670588385995	9.66837539550093e-23	4.04495688978074e-20	Gna14
ENSMUSG00000006356	-2.89568784964208	5.86918609587828	94.5547610432292	2.41391709628854e-22	9.9626273023984e-20	Crip2
ENSMUSG00000041741	3.71355107274043	4.16813959692223	91.9059730809178	9.19703360535411e-22	3.74515471121493e-19	Pde3a
ENSMUSG00000027210	-5.014290430615	4.04778306579857	91.224067069198	1.29786834454003e-21	5.21555225139436e-19	Meis2
ENSMUSG00000032318	-5.86923495122767	3.81641473995119	91.13289867291	1.3590337897813e-21	5.39042220437802e-19	Isl2
ENSMUSG00000030844	3.87007184600652	4.02073813144899	91.0581971946223	1.41129461303879e-21	5.52594215087408e-19	Rgs10
ENSMUSG00000001260	-4.31076087164555	4.32650098743993	90.7000775531726	1.69114648417842e-21	6.53788668016369e-19	Gabrg1
ENSMUSG00000036139	-8.74976962135339	3.44978330433217	90.1763561239181	2.20333368291663e-21	8.4115017512446e-19	Hoxc9
ENSMUSG00000050368	-8.73765065497926	3.44347636457217	89.7055087095187	2.79502425556601e-21	1.05386217023755e-18	Hoxd10
ENSMUSG00000019890	-4.54977788775299	4.18934797796203	88.9224656586254	4.15145983980398e-21	1.5462162800909e-18	Nts
ENSMUSG00000029167	2.4037495964853	5.87400718409353	88.5610594116009	4.98317626985113e-21	1.83362875250028e-18	Ppargc1a
ENSMUSG00000018102	-2.91329205425879	5.5542730225909	88.150167990811	6.13302687736945e-21	2.22986635549691e-18	H2bc4
ENSMUSG00000039954	-4.58610106235254	4.14317654742059	87.5638927420984	8.24781683855516e-21	2.96348910666251e-18	Stk32a
ENSMUSG00000038253	-8.71741654282074	3.40362144710792	87.5108144805649	8.4720411679224e-21	3.00865824778509e-18	Hoxa5
ENSMUSG00000024942	-2.71423532065123	5.97802419760476	87.0924249112404	1.04668145957787e-20	3.67433315597329e-18	Capn1
ENSMUSG00000000938	-8.68825743935021	3.38042479265018	86.0192203622288	1.80044634990574e-20	6.24857181505353e-18	Hoxa10
ENSMUSG00000050473	-3.56672014713553	4.71684643203077	85.8768630212702	1.93477190648356e-20	6.63931110066453e-18	Slc35d3
ENSMUSG00000042401	-2.469744938433	6.72381325102762	85.6030739306768	2.22193981222423e-20	7.54002931168225e-18	Crtac1
ENSMUSG00000004100	-2.44254385338643	6.85734152486007	85.3913501301492	2.47292916998704e-20	8.29953074511806e-18	Ppan
ENSMUSG00000026468	2.29326221887484	6.16507592585863	85.3530533011935	2.52126828481793e-20	8.36978855289396e-18	Lhx4
ENSMUSG00000030341	-5.17933643327574	3.8831277696651	85.0827894559877	2.8903596914562e-20	9.49187906846924e-18	Tnfrsf1a
ENSMUSG00000110120	-4.61818404621197	4.06853001236457	84.4898041542189	3.90069138706114e-20	1.26735123034292e-17	Gm45251
ENSMUSG00000073940	2.38721757987094	5.77338580879668	84.4550249830097	3.96988269833868e-20	1.27625460515749e-17	Hbb-bt
ENSMUSG00000037685	-2.42622064569004	6.8319663674528	84.1190770235453	4.70478728823011e-20	1.49675946426912e-17	Atp8a1
ENSMUSG00000030209	-2.70679322501127	5.82028426684149	83.823408602537	5.46337732516779e-20	1.72017532874175e-17	Grin2b
ENSMUSG00000017417	-2.72874868053456	5.75020645427229	83.520304637332	6.36821683508447e-20	1.98460928939097e-17	Plxdc1
ENSMUSG00000047557	-2.35281404771878	7.18934246089641	83.3771202141491	6.84636067909342e-20	2.11206769192113e-17	Lxn
ENSMUSG00000019966	-3.55204536118964	4.63029072007535	82.7228217252867	9.53115662927015e-20	2.9109105461454e-17	Kitl
ENSMUSG00000020150	-3.84746669160477	4.41049212720381	82.13133812959	1.28543082318809e-19	3.88696463079082e-17	Gamt
ENSMUSG00000014846	-2.22965056523765	9.06229401776361	81.6086475838283	1.67437451739716e-19	5.01343844468889e-17	Tppp3
ENSMUSG00000052305	2.24482505734061	6.14620137696633	81.5877765965162	1.69214236153066e-19	5.01744853043766e-17	Hbb-bs
ENSMUSG00000026787	3.43444984356041	4.20626014381831	81.48029735833	1.78667199926425e-19	5.24680283937783e-17	Gad2
ENSMUSG00000074968	-2.67771965201904	5.76269327925553	81.2940137576617	1.96319354459997e-19	5.71027562339312e-17	Ano3
ENSMUSG00000030669	-2.22184219880437	9.16587491255619	81.1816938260564	2.07795144442589e-19	5.98704859096331e-17	Calca
ENSMUSG00000024036	-2.44653354820563	6.46296636208757	81.0655191908254	2.20371198332023e-19	6.29005305444703e-17	Slc37a1
ENSMUSG00000027750	8.63075992402103	2.80385286335855	80.9797040492356	2.30147177605265e-19	6.50826384374295e-17	Postn
ENSMUSG00000006764	3.82448299893103	3.86026148465814	80.9361905328935	2.35268759344419e-19	6.59205796251183e-17	Tph2
ENSMUSG00000056222	-2.19930208312961	9.67638924421619	79.5426155514164	4.76128235495369e-19	1.32194840366037e-16	Spock1
ENSMUSG00000034997	-3.2386333810736	4.84892174737567	79.3632260649302	5.21362057270577e-19	1.43449717036943e-16	Htr2a
ENSMUSG00000069917	2.00900957504165	7.24832435538866	77.8825537033278	1.10284704296228e-18	3.00732603027778e-16	Hba-a2
ENSMUSG00000001504	4.84757007638986	3.32873794194708	77.3920710108563	1.41356296928308e-18	3.82049793317474e-16	Irx2
ENSMUSG00000069919	1.99921857288607	7.26946059085174	77.3478222354392	1.44557530343746e-18	3.87274695984942e-16	Hba-a1
ENSMUSG00000118164	-3.28921676354921	4.71103322061164	76.2590923747265	2.50817542575962e-18	6.66105962418473e-16	Gm20570
ENSMUSG00000041736	-4.28166338614433	4.02917887290062	76.002378332422	2.8562310971841e-18	7.46018131558378e-16	Tspo
ENSMUSG00000015134	-2.28831575316667	6.83325476708202	76.0012018155198	2.85793266076193e-18	7.46018131558378e-16	Aldh1a3
ENSMUSG00000055421	1.92163098601607	8.37457300657058	75.7978473032222	3.16780708281787e-18	8.19898272172379e-16	Pcdh9
ENSMUSG00000058665	4.23224784355574	3.51543482208991	75.5165951746896	3.65252750376252e-18	9.37410441112698e-16	En1
ENSMUSG00000046985	-2.23250262560517	7.10029533176415	75.3291896791772	4.01603257933266e-18	1.02211375837832e-15	Tapt1
ENSMUSG00000037492	3.20557009227609	4.20113750079471	74.9476068755422	4.87189207059859e-18	1.22968971676158e-15	Zmat4
ENSMUSG00000036181	-3.13873287564964	4.81034980082226	74.3302596507031	6.65960493745241e-18	1.66713929831749e-15	H1f2
ENSMUSG00000039202	-2.20251128698386	7.14929558446931	73.9579676846189	8.04118843073489e-18	1.99663362490304e-15	Abhd2
ENSMUSG00000020182	4.08425168990394	3.55328927848394	73.5046213046493	1.01163583835881e-17	2.49164275317067e-15	Ddc
ENSMUSG00000032060	-2.21982649481059	6.93409373695621	73.1047908401462	1.23869730332664e-17	3.02648434727191e-15	Cryab
ENSMUSG00000109868	3.75445966625766	3.72429470732493	72.1097243915099	2.05047050166902e-17	4.97011266598995e-15	Gm39244
ENSMUSG00000000690	-8.4442588898562	3.13143029245639	72.0235861556561	2.14192149512087e-17	5.15089955767611e-15	Hoxb6
ENSMUSG00000003123	-2.25571525608012	6.60329632957293	71.8994171428054	2.28097595184081e-17	5.44244426134142e-15	Lipe
ENSMUSG00000026463	-2.67096679986919	5.33702850270692	71.7222962924934	2.49510228319597e-17	5.90720301016188e-15	Atp2b4
ENSMUSG00000025255	2.60298330411878	4.80026410182209	70.921371722695	3.74380139643153e-17	8.79534141910887e-15	Zfhx4
ENSMUSG00000027217	-4.06431232643972	4.0237829481202	70.6371038331871	4.32380080099448e-17	1.00803969666544e-14	Tspan18
ENSMUSG00000009734	5.28631344727007	3.03067574484318	69.2497710138782	8.73366780883336e-17	2.02071930719379e-14	Pou6f2
ENSMUSG00000057880	1.91943827522258	6.91405299695091	69.097364303236	9.43504987245912e-17	2.16658539965995e-14	Abat
ENSMUSG00000026473	-2.03833088644378	7.75264874329076	67.4528432249577	2.17170080721858e-16	4.94969510098976e-14	Glul
ENSMUSG00000022463	-2.04143856464245	7.61540495560403	67.226509255327	2.43578580208775e-16	5.51046919863422e-14	Srebf2
ENSMUSG00000047986	-2.64567478514274	5.20309502829575	66.8847465071782	2.89667874068857e-16	6.50496069260071e-14	Palm3
ENSMUSG00000021057	2.37067346077971	5.04766534358134	66.6209904674465	3.31121279377148e-16	7.38158758646531e-14	Akap5
ENSMUSG00000027797	-2.00350333834445	8.20126924156681	66.5076272950868	3.50714705036476e-16	7.73005596222801e-14	Dclk1
ENSMUSG00000095193	-3.85207714665868	4.03393787319226	66.5014512868303	3.51814864853703e-16	7.73005596222801e-14	Gm20939
ENSMUSG00000049775	-1.97870741385306	9.62273422682011	66.0021579048723	4.53194932043754e-16	9.8864474425345e-14	Tmsb4x
ENSMUSG00000001566	-8.31321485621846	3.01059466456157	65.8013211967267	5.01791518635422e-16	1.08689466458471e-13	Mnx1
ENSMUSG00000022443	-2.14457792325892	6.56144928550482	65.6415626988563	5.44145066757266e-16	1.17033341435448e-13	Myh9
ENSMUSG00000037771	-4.32632265906727	3.76280579846085	65.5770049124764	5.62258136275242e-16	1.19755951770048e-13	Slc32a1
ENSMUSG00000032231	-1.99974032551589	7.89020212497385	65.5686494189531	5.64646116855599e-16	1.19755951770048e-13	Anxa2
ENSMUSG00000033161	-1.9917326208743	8.04874056307899	65.4611426865164	5.96291836708015e-16	1.25595510240686e-13	Atp1a1
ENSMUSG00000034158	-1.97876891221837	8.43404333030808	65.3939876452496	6.16953806512639e-16	1.29057439758236e-13	Lrrc58
ENSMUSG00000041959	-1.96786673383447	8.89139495912993	65.311750662592	6.4323427846786e-16	1.33639578902632e-13	S100a10
ENSMUSG00000047842	-2.4424839412534	5.48999002884097	65.1356816633026	7.033276860939e-16	1.45137370682391e-13	Diras2
ENSMUSG00000023047	-3.02643817070981	4.57998671388878	63.8460752049201	1.35303568269681e-15	2.76033527128878e-13	Amhr2
ENSMUSG00000027895	-2.3591164314149	5.63735920813397	63.8421700424037	1.35571949410077e-15	2.76033527128878e-13	Kcnc4
ENSMUSG00000030350	-2.42575703682994	5.45476719597216	63.6523467134417	1.49280351024145e-15	3.01931867591285e-13	Prmt8
ENSMUSG00000043342	-8.27233861349342	2.95890167604589	63.4843066172649	1.62568528233614e-15	3.26645093472554e-13	Hoxd9
ENSMUSG00000002997	-2.59456752640425	5.13637768015058	63.312618166169	1.77368244188338e-15	3.54052519330459e-13	Prkar2b
ENSMUSG00000055078	-2.52520260848047	5.25398571767016	63.1710082817369	1.90584349032149e-15	3.77963415830575e-13	Gabra5
ENSMUSG00000022376	2.30939923784563	5.04479033333832	62.782796390584	2.32089797127991e-15	4.57306741553933e-13	Adcy8
ENSMUSG00000062713	8.24454979423361	2.46877428929875	62.6624335100751	2.46710590876254e-15	4.82999240766132e-13	Sim2
ENSMUSG00000066361	-3.71159502527128	4.01616342553922	62.3710372282348	2.86038080540692e-15	5.55119353611929e-13	Serpina3c
ENSMUSG00000107304	-4.44188406080216	3.64262859696414	62.3553446943005	2.8832565168619e-15	5.55119353611929e-13	Gm43775
ENSMUSG00000024647	-2.43700746653493	5.37418366940686	62.3507316170889	2.89001595312192e-15	5.55119353611929e-13	Cbln2
ENSMUSG00000031232	-2.18342474353126	6.11239773670518	62.1966518330276	3.12512902132531e-15	5.96528534001851e-13	Magt1
ENSMUSG00000026163	-2.336104033536	5.56522701482132	61.8800680982361	3.6699873250176e-15	6.96180639089208e-13	Sphkap
ENSMUSG00000092392	-4.53379496248842	3.58663487983478	61.8282287005037	3.76785357995712e-15	7.10333433243645e-13	Gm20546
ENSMUSG00000034837	-3.15685733176038	4.39062696584329	61.6021585956233	4.22609496739711e-15	7.9183537668267e-13	Gnat1
ENSMUSG00000051166	2.02820312176884	5.69009447982767	61.3137032572316	4.89264416531648e-15	9.11135643005674e-13	Eml5
ENSMUSG00000018042	-1.94108727416616	7.39768776403835	60.794223660071	6.36942945856655e-15	1.17896209147928e-12	Cyb5r3
ENSMUSG00000021255	2.46187562639806	4.71411865647005	60.7730072791136	6.43842353550295e-15	1.1845535734807e-12	Esrrb
ENSMUSG00000028584	4.53432451216136	3.11901508840629	60.5721868242169	7.1296673815687e-15	1.30387527844605e-12	Lrrc38
ENSMUSG00000052371	-8.18051253231803	2.90353894873158	60.4804681502613	7.46961169692617e-15	1.35791315973704e-12	Hoxd3os1
ENSMUSG00000044252	1.79012141176347	6.89606586731662	60.1643614505549	8.77040692046886e-15	1.58495264945585e-12	Osbpl1a
ENSMUSG00000007034	-2.28658992142347	5.59156232225746	59.7294994900935	1.09381531889505e-14	1.96507139143374e-12	Slc44a4
ENSMUSG00000063229	-1.99783984288257	6.69388253320196	59.0934438869652	1.51101440475145e-14	2.69253538490436e-12	Ldha
ENSMUSG00000024176	-4.47279028553989	3.54746757921101	59.0864730873541	1.51637499166219e-14	2.69253538490436e-12	Sox8
ENSMUSG00000045994	-2.83109630537944	4.61338300516858	58.5004331666239	2.04229510963952e-14	3.60541820482662e-12	B3gat1
ENSMUSG00000109648	4.05138685589209	3.26854103875087	58.4306937264695	2.11596337255294e-14	3.71400214719192e-12	Svet1
ENSMUSG00000062393	2.70758378195646	4.28622600696672	58.3338323396116	2.22271295833661e-14	3.87907865488905e-12	Dgkk
ENSMUSG00000009145	-3.94399490384118	3.75383126484552	57.86357116664	2.8227222224376e-14	4.89822496565152e-12	Dqx1
ENSMUSG00002075551	-3.21965108187545	4.21287872664987	57.33619681275	3.69040380223484e-14	6.36771878666973e-12	ENSMUSG00002075551
ENSMUSG00000040466	-2.1125609614298	5.96953068816433	57.0227752447525	4.32775617770794e-14	7.42550569794259e-12	Blvrb
ENSMUSG00000032115	-1.90890105117856	7.03909898456605	56.6975335570278	5.10584517395997e-14	8.71159874066544e-12	Hyou1
ENSMUSG00000087569	-2.29224379733523	5.3927041518626	56.6177532945085	5.31718873195141e-14	9.02179228125156e-12	Actb-ps1
ENSMUSG00000063626	1.99702991081396	5.47893535241206	56.5216324545574	5.5834784190336e-14	9.42127151357488e-12	Unc5d
ENSMUSG00000090751	-3.18679248275846	4.18877371081779	56.0253788053727	7.18593915483353e-14	1.2058558666361e-11	Vmn2r63
ENSMUSG00000055319	-1.87645818515222	7.14382386835577	55.724342235898	8.37459635769352e-14	1.39764233530228e-11	Sec23ip
ENSMUSG00000115632	2.22518996976812	4.90844475082396	55.6739950766542	8.59177793594134e-14	1.42609505403035e-11	Gm17922
ENSMUSG00000025602	-2.9041884784061	4.43432322239821	55.5592829527966	9.10789101889736e-14	1.50358972761159e-11	Zfp202
ENSMUSG00000050737	-5.00086159114538	3.26952965957078	55.3907885440498	9.92275597398101e-14	1.6293058612976e-11	Ptges
ENSMUSG00000045763	-1.96334462927754	6.45288124331153	55.3775908187122	9.98958174068797e-14	1.63150703712487e-11	Basp1
ENSMUSG00000061758	1.98033673825283	5.46201124099794	55.3311241749523	1.02284665467814e-13	1.66163615321942e-11	Akr1b10
ENSMUSG00000064336	2.81965850736161	4.06050784344972	55.2684962048878	1.05595055760111e-13	1.70633788252357e-11	mt-Tf
ENSMUSG00000047878	-8.02611512134359	2.78757953258828	55.0230585767175	1.19634815703446e-13	1.92303521389418e-11	A4galt
ENSMUSG00000040856	3.05181237345494	3.7902477623609	54.8036482094873	1.33759914434811e-13	2.13882803494951e-11	Dlk1
ENSMUSG00000046159	4.98393397936025	2.7939137964622	54.4331621161613	1.61500914903713e-13	2.56895804274702e-11	Chrm3
ENSMUSG00000002908	2.21962226983994	4.86759404187228	54.1673627883569	1.84885195072983e-13	2.92568846773263e-11	Kcnn1
ENSMUSG00000087235	-2.25668018970985	5.34215932931999	54.113495170183	1.90022288752247e-13	2.9914797529806e-11	Gm4750
ENSMUSG00000007041	-4.15598104172387	3.53891780838747	54.0734114355053	1.93937344848034e-13	3.03745664051478e-11	Clic1
ENSMUSG00000004098	-3.29755835900383	4.04165062236796	53.8528406419108	2.16970552624923e-13	3.38086614679478e-11	Col5a3
ENSMUSG00000041594	2.16594629807084	4.96303383674447	53.7897030045624	2.24054104286073e-13	3.4735210147213e-11	Tmtc4
ENSMUSG00000015843	2.55010645358066	4.31424225293906	53.6980921904879	2.34745621176993e-13	3.62089192745785e-11	Rxrg
ENSMUSG00000059173	-3.04099428014822	4.22382716033688	53.4951435074455	2.60284443574303e-13	3.99464682975014e-11	Pde1a
ENSMUSG00000031738	7.99320484048641	2.25684916036713	53.3901383590603	2.74571226892367e-13	4.1928399202599e-11	Irx6
ENSMUSG00000038352	-1.91338934615941	6.48781256924845	53.1759158270201	3.06197792789818e-13	4.65253074109146e-11	Arl5c
ENSMUSG00000022860	-1.75714407227898	8.68092764299966	53.0748608522198	3.22357799038968e-13	4.87382650517282e-11	Chodl
ENSMUSG00000036766	1.6507730850548	7.17218125722422	52.9674692907297	3.40467529303233e-13	5.12227527706898e-11	Dner
ENSMUSG00000022026	3.9280075805953	3.18611444555644	52.9352671346414	3.46093732541139e-13	5.18139641447986e-11	Olfm4
ENSMUSG00000073154	-3.6785603868256	3.740269664046	52.4397826063506	4.45375570574366e-13	6.63522697605449e-11	9330158H04Rik
ENSMUSG00000090223	-1.75447191614086	7.9371662853786	51.9574845910951	5.69326846798085e-13	8.44068506216521e-11	Pcp4
ENSMUSG00000103914	-4.12613422935785	3.47353104359963	51.3811991426666	7.63485270883661e-13	1.12645428299797e-10	Gm38073
ENSMUSG00000032006	-1.86231672589496	6.55961429831839	51.2355372964282	8.22273323151824e-13	1.20735815203749e-10	Pdgfd
ENSMUSG00000039385	-1.8804553972247	6.43988321392549	51.1587875079392	8.55049700158988e-13	1.24947717189262e-10	Cdh6
ENSMUSG00000039542	1.63136061936351	7.06871422622047	51.0215057717567	9.16971511615076e-13	1.33358223505886e-10	Ncam1
ENSMUSG00000109097	-2.75630802456788	4.42649437302529	50.912299777122	9.69418920725084e-13	1.40317645771871e-10	Gm29683
ENSMUSG00000022322	-2.19938994721951	5.27739259562524	50.3973978842572	1.26013535747529e-12	1.81536763927608e-10	Shcbp1
ENSMUSG00000031844	-3.11304318707126	4.05381537556898	49.9419740037481	1.58921665472338e-12	2.27869792731957e-10	Hsd17b2
ENSMUSG00000056055	-2.89287865573783	4.23645500389826	49.6239410259202	1.86878934304989e-12	2.6670418376676e-10	Sag
ENSMUSG00000115471	2.82591019211977	3.86693145142768	49.5185289317691	1.97191754163729e-12	2.8011317971695e-10	C230086J09Rik
ENSMUSG00000020922	-2.18213087026454	5.26393155351644	49.3906602911745	2.10469021293093e-12	2.97589554597794e-10	Lsm12
ENSMUSG00000047496	2.62472177442993	4.0606945158901	49.2570767493864	2.25296206716869e-12	3.17086241905064e-10	Rnf152
ENSMUSG00000041380	-2.86883860759299	4.23122260868459	48.8729849283889	2.74013737467885e-12	3.83883190642508e-10	Htr2c
ENSMUSG00000021948	-2.69293141435714	4.39512079618317	48.6097661670939	3.13359530385361e-12	4.37000612671201e-10	Prkcd
ENSMUSG00000018339	-2.51547386802909	4.61069213127634	48.4235661326984	3.44561637107069e-12	4.7832986176759e-10	Gpx3
ENSMUSG00000020932	-7.85937169759109	2.61470753553178	48.392957778256	3.4998045365444e-12	4.8365398348689e-10	Gfap
ENSMUSG00000036570	-2.29248899869805	4.98400025386832	48.2874970087186	3.69312530786594e-12	5.08070901024926e-10	Fxyd1
ENSMUSG00000031841	-2.16290789544652	5.2305089651419	48.2718987753918	3.72261187425248e-12	5.09830893504686e-10	Cdh13
ENSMUSG00000069769	1.77467955024935	5.79641181887869	48.2468845897523	3.77039082552901e-12	5.14069224118222e-10	Msi2
ENSMUSG00000032193	-1.85389668393704	6.25343233505583	48.0989573066568	4.06575663901212e-12	5.51876771164752e-10	Ldlr
ENSMUSG00000046318	3.98249692835199	3.00389653728761	48.0022153830294	4.27133507652131e-12	5.77216126424944e-10	Ccbe1
ENSMUSG00000015002	1.5565264122667	7.34315380487255	47.9471492994584	4.39296448861709e-12	5.91037570250461e-10	Efr3a
ENSMUSG00000062151	2.27010837584586	4.48358226895949	47.6267250689849	5.17272101960604e-12	6.92895055525387e-10	Unc13c
ENSMUSG00000043384	1.51997739878783	8.29566365079638	47.5899696437903	5.27059353879636e-12	7.02922258813885e-10	Gprasp1
ENSMUSG00000029189	-2.01231968342389	5.50427260685506	47.2818569534869	6.16742815841974e-12	8.18954014723031e-10	Sel1l3
ENSMUSG00000051920	-2.0115137320211	5.51104756668535	47.2579568210299	6.2430692730574e-12	8.25409431465135e-10	Rspo2
ENSMUSG00000051527	2.06960152325034	4.832340733536	47.0546149002884	6.9253542605321e-12	9.11669157202202e-10	Usp29
ENSMUSG00000020644	-1.95942916705603	5.655949008005	46.641950275821	8.54803426747245e-12	1.12045285220118e-09	Id2
ENSMUSG00000111088	-2.29182132153614	4.88934200406368	46.435832342718	9.49591549289465e-12	1.23937929516451e-09	9430081H08Rik
ENSMUSG00000030748	-4.10266150855405	3.31692683353561	46.1293448804843	1.11033551832115e-11	1.44301093893814e-09	Il4ra
ENSMUSG00000044681	7.75063857242339	2.05832256330989	45.8958472488687	1.25084400620286e-11	1.61872994887464e-09	Cnpy1
ENSMUSG00000035834	-2.12251028885659	5.18367238946851	45.8561814827612	1.27642293715747e-11	1.64486214868043e-09	Polr3g
ENSMUSG00000041556	-1.62643023207322	8.37349478386907	45.8021520680492	1.31210873088806e-11	1.68374423319547e-09	Fbxo2
ENSMUSG00000035936	1.83166509612514	5.34849188987592	45.7203721120455	1.36803211924697e-11	1.74816188091723e-09	Aldh5a1
ENSMUSG00000026399	-1.84325985211526	6.0445474677994	45.7051384532039	1.3787099041144e-11	1.75446579923158e-09	Cd55
ENSMUSG00000021803	-3.52646411846184	3.61052780547941	45.6590295245183	1.41154023292631e-11	1.78879046696275e-09	Cdhr1
ENSMUSG00000039168	-2.52824906774812	4.4665719388138	45.5527553810599	1.49022023714779e-11	1.88069488688969e-09	Dap
ENSMUSG00000025163	-3.9818038368677	3.34016714654868	44.9598738414128	2.0169337020509e-11	2.53494535779163e-09	Cd7
ENSMUSG00000060969	5.77454607102802	2.33468572581857	44.7301535964201	2.26793068069224e-11	2.83872421799269e-09	Irx1
ENSMUSG00000035864	1.83357896812855	5.28491643567564	44.5385792600696	2.50099916009778e-11	3.11767409585903e-09	Syt1
ENSMUSG00000049551	-3.73440463238489	3.44734337052018	44.4632396483359	2.59909396121164e-11	3.22678571826686e-09	Fzd9
ENSMUSG00000111806	-1.98906004592078	5.40299200245888	44.2760393139392	2.85983408150708e-11	3.53612116126751e-09	Gm47403
ENSMUSG00000091572	-4.17959770343714	3.22076902099236	44.1125016584025	3.10895582012904e-11	3.82848266060286e-09	Vmn2r3
ENSMUSG00000034310	-7.72337471698763	2.47922792167535	44.1047103680913	3.12135222320852e-11	3.82848266060286e-09	Tmem132d
ENSMUSG00000108169	5.05576803210805	2.51953556604391	44.0451692640741	3.21773385755329e-11	3.9309123897414e-09	Gm43958
ENSMUSG00000030583	-1.97798058544585	5.40994018222133	44.0305408284896	3.24186585474891e-11	3.94461454461699e-09	Sipa1l3
ENSMUSG00000021596	-2.17788199604294	4.95060563349201	43.8900880413473	3.48298660734489e-11	4.22118626884605e-09	Mctp1
ENSMUSG00000059974	1.63568813808904	6.05038425773408	43.8616108538417	3.53402140981344e-11	4.26610861174356e-09	Ntm
ENSMUSG00000029580	-1.61791723568344	11.4059491119695	43.724023134879	3.79134061237755e-11	4.5587139229379e-09	Actb
ENSMUSG00000044258	-5.61958147179338	2.78683509257318	43.6610910527687	3.91520815917034e-11	4.68919107408712e-09	Ctla2a
ENSMUSG00000090610	-1.88001037772831	5.68572510333198	43.5838220159259	4.07284863186198e-11	4.85894023694128e-09	Gm3571
ENSMUSG00000027533	-1.59650787741539	7.67562853256461	43.3182566202003	4.66469445810528e-11	5.54336316906588e-09	Fabp5
ENSMUSG00000025348	-2.2061974716491	4.86799615012276	43.1582392559747	5.06211830581835e-11	5.99233159604644e-09	Itga7
ENSMUSG00000031066	2.48042630600617	4.02366440593459	42.9367489509574	5.66874978088127e-11	6.68452845783378e-09	Usp11
ENSMUSG00000091243	-7.64359070628874	2.45892154449092	42.8888730214669	5.80915577518827e-11	6.82374717423173e-09	Vgll3
ENSMUSG00000028565	-1.55959214192322	8.91145168687984	42.8167816935631	6.02717323325523e-11	7.0527163876187e-09	Nfia
ENSMUSG00000048163	-2.62888692959409	4.24121213416205	42.7543546514715	6.22257016785907e-11	7.25356929376274e-09	Selplg
ENSMUSG00000113722	-2.03878274480019	5.17251533860011	42.5817764264697	6.79637004899054e-11	7.89231702152928e-09	Snhg10
ENSMUSG00000074345	-7.69649904981742	2.41118886155171	42.4825738971323	7.14987611235983e-11	8.27137751316597e-09	Tnfaip8l3
ENSMUSG00000020810	1.82223742714612	5.1751591472474	42.3580080212254	7.61994548241569e-11	8.78191528220595e-09	Cygb
ENSMUSG00000020901	-3.75287545992945	3.35703883878046	42.192912813597	8.29096960768644e-11	9.5193422100884e-09	Pik3r5
ENSMUSG00000000876	-1.79898008515632	5.87871046273529	42.023000840248	9.04339282555837e-11	1.03443543178044e-08	Pxmp4
ENSMUSG00000004040	-1.65271324366531	6.67944250631994	41.9205736327387	9.52961184112486e-11	1.08598460910371e-08	Stat3
ENSMUSG00000031344	6.29215125281558	2.13495466056856	41.8431535430928	9.91441354280904e-11	1.12563607439008e-08	Gabrq
ENSMUSG00000118653	-2.48553583854598	4.36567879679528	41.7246378328896	1.05338185480687e-10	1.19153093435765e-08	Gm2296
ENSMUSG00000032908	1.47244655657198	7.05319167299984	41.5825237567189	1.13278443471143e-10	1.27661879780523e-08	Sgpp2
ENSMUSG00000023484	-1.52826652011755	9.22770961642655	41.3651449535801	1.26598469090613e-10	1.42148670753545e-08	Prph
ENSMUSG00002075987	-1.81070785228469	5.75928728460551	41.2778422786232	1.32379422185915e-10	1.48095235640294e-08	7SK
ENSMUSG00000024236	-4.19817524032279	3.11635194640611	41.1862822458739	1.38726406661592e-10	1.54629313352252e-08	Svil
ENSMUSG00000034324	-4.46509455683489	3.01784493052879	41.1602326516551	1.40587217748524e-10	1.56133607900278e-08	Tmem132c
ENSMUSG00000023232	-7.59781162517184	2.38408186605274	40.9962048691653	1.52892115070083e-10	1.69183988636066e-08	Serinc2
ENSMUSG00000036502	-1.56160173742796	7.39053995113148	40.979707970139	1.54187831595342e-10	1.70001825442359e-08	Tmem255a
ENSMUSG00000068122	-4.07907448964916	3.14177617991639	40.5988166132708	1.87361109569061e-10	2.05652017277361e-08	Agtr2
ENSMUSG00002076809	-1.76330036368286	5.89593711928915	40.5935312116487	1.87868481124992e-10	2.05652017277361e-08	7SK
ENSMUSG00000070366	-3.2006337064098	3.63581642654923	40.5411826685327	1.92968549342743e-10	2.10480445195597e-08	Plpp4
ENSMUSG00000024084	2.83418717358582	3.52453167159135	40.35353198038	2.12416379713278e-10	2.30868635331788e-08	Qpct
ENSMUSG00000033808	-1.74294242016517	5.93593312353132	40.211126296153	2.28474431910259e-10	2.47441050530895e-08	Tmem87a
ENSMUSG00000060860	-2.38887545005658	4.38746351253813	39.566808147418	3.17737708052865e-10	3.42898492637546e-08	Ube2s
ENSMUSG00002076161	-1.66820008306712	6.23933518023921	39.5032835065873	3.28241177282154e-10	3.52986401245572e-08	7SK
ENSMUSG00000051579	2.5800156980875	3.80406439056439	39.4180447120089	3.42883182145929e-10	3.66710778128916e-08	Tceal8
ENSMUSG00000026765	-2.00381671471634	5.04974725496978	39.4150753210801	3.43404873923152e-10	3.66710778128916e-08	Lypd6b
ENSMUSG00000104476	6.19006978551443	2.07400985155358	39.3772566054995	3.5011916431969e-10	3.72578027787026e-08	Gm38211
ENSMUSG00000040649	2.32133003412148	4.06147697976207	39.3638389643073	3.52532771396135e-10	3.7384386705588e-08	Rimklb
ENSMUSG00000103119	-3.84183770761743	3.19883797351778	39.2047626034675	3.82449648568579e-10	4.0416590716031e-08	Gm37583
ENSMUSG00000037706	-1.48238821458995	9.00794423612952	39.0327829943771	4.17659264839096e-10	4.39852814050029e-08	Cd81
ENSMUSG00000038486	1.42205115892478	7.07322594289088	38.9563449770197	4.34333169448309e-10	4.55840870382158e-08	Sv2a
ENSMUSG00000056025	-4.58858875935514	2.89393745681884	38.8597445550874	4.56361896142463e-10	4.77320159934485e-08	Clca3a1
ENSMUSG00000034254	-1.57260155593756	6.79303597588447	38.7822966313677	4.74828356576793e-10	4.94939687310985e-08	Agpat1
ENSMUSG00000050891	1.45290308566382	6.6084798086515	38.3472842836083	5.93354618108845e-10	6.16382428287831e-08	Tatdn1
ENSMUSG00000036894	-1.92017932054593	5.16006714836948	38.2093256280943	6.36812362452263e-10	6.58257406011409e-08	Rap2b
ENSMUSG00000036061	1.9782770674253	4.54232216270884	38.2057631255105	6.37975810154799e-10	6.58257406011409e-08	Smug1
ENSMUSG00000062937	-1.6851619741878	5.96844942172097	38.1634977400321	6.51942385456804e-10	6.70403110917046e-08	Mtap
ENSMUSG00000117292	-2.39421524651613	4.29492238459114	37.9707326671936	7.19626129059262e-10	7.3752018817446e-08	E330032C10Rik
ENSMUSG00000050447	-1.82382331058856	5.37774982221646	37.9330949447471	7.33640631254139e-10	7.49368512345574e-08	Lypd6
ENSMUSG00000057604	4.35002444245221	2.53647686854809	37.7520463936137	8.04969330960037e-10	8.1948561122835e-08	Lmcd1
ENSMUSG00000031965	7.42061840445161	1.79675436259774	37.6565128970785	8.45364608022296e-10	8.57750182511925e-08	Tbx20
ENSMUSG00000026748	-2.42827650080656	4.23911608416718	37.6045605472946	8.68177714724645e-10	8.77980648523357e-08	Plxdc2
ENSMUSG00000055540	3.76435686535885	2.77029707562955	37.5967629146736	8.71654579936684e-10	8.78587542107138e-08	Epha6
ENSMUSG00000010086	-1.65812109141815	6.01927104302505	37.5674524242882	8.84848909147306e-10	8.88952978100917e-08	Rnf112
ENSMUSG00000001542	-2.38479701476901	4.28653377000403	37.4889038938017	9.21202538694817e-10	9.22440876533718e-08	Ell2
ENSMUSG00000024558	2.17091943891758	4.18880167342226	37.1640268686598	1.08814469659631e-09	1.08604663982837e-07	Mapk4
ENSMUSG00000006641	1.78577744149198	4.96171412026275	37.107824448369	1.11995674585411e-09	1.11415631840816e-07	Slc5a6
ENSMUSG00000050335	-7.42657502799887	2.25574003811363	37.0671211343185	1.14357577632902e-09	1.13395934366444e-07	Lgals3
ENSMUSG00000028843	-1.46289382925757	7.72071010590343	36.9400574653842	1.22056431401653e-09	1.20638364771452e-07	Sh3bgrl3
ENSMUSG00000058248	-2.38776781393707	4.24408075916594	36.7033519891925	1.37809367550475e-09	1.35768899818035e-07	Kcnh1
ENSMUSG00000036309	-1.43705721513856	9.81716084407979	36.6967193234435	1.38278945301243e-09	1.35793481300491e-07	Skp1
ENSMUSG00000100830	-3.85536359496265	3.09254840635267	36.4692003888029	1.55394685624064e-09	1.52112470950146e-07	Gm28441
ENSMUSG00000049225	-1.53787535082625	6.60820565964446	36.4322118970789	1.58371168096151e-09	1.54530793764362e-07	Pdp1
ENSMUSG00000006546	-3.61468009253485	3.20568414050925	36.2589382857417	1.73092864179745e-09	1.68357616716993e-07	Cryba2
ENSMUSG00000071337	1.4521461842381	6.26446230358517	36.1903101066346	1.79295693058755e-09	1.738371352923e-07	Tia1
ENSMUSG00000004105	-3.57491229161796	3.22585205882728	36.0575246814845	1.9193630420771e-09	1.85504008443281e-07	Angptl2
ENSMUSG00000028033	-5.02493867821363	2.65081201395078	35.9303286194352	2.04880913117927e-09	1.97390156704561e-07	Kcnq5
ENSMUSG00000021091	-1.48094462574911	7.0334004361101	35.807623368366	2.18196358752048e-09	2.09557704171267e-07	Serpina3n
ENSMUSG00000027984	-1.95326566080982	4.90649044841885	35.5532574534256	2.48623817176314e-09	2.38031974933599e-07	Hadh
ENSMUSG00000107272	-2.39459239118	4.17846608740899	35.4553464747756	2.61437966372114e-09	2.49518029092835e-07	Gm34583
ENSMUSG00000040452	-1.92631544635995	4.94904257672864	35.4299850561291	2.64863656079059e-09	2.52000028670111e-07	Cdh12
ENSMUSG00000006205	-1.41217145259051	8.3464627073597	35.2743254212736	2.86896426161371e-09	2.72115023335231e-07	Htra1
ENSMUSG00000032355	4.4450505631196	2.3705262768828	35.1745528889528	3.01974631451944e-09	2.85529635268539e-07	Mlip
ENSMUSG00000063564	-7.35722982251715	2.1799074729751	35.1602444296685	3.04201120815016e-09	2.86247155539825e-07	Col23a1
ENSMUSG00000033981	1.30959423637702	8.10617779460708	35.1576410495871	3.0460798778836e-09	2.86247155539825e-07	Gria2
ENSMUSG00000040254	2.15437831647687	4.10579391606305	35.0534662651134	3.21343944884206e-09	3.00898096044049e-07	Sema3d
ENSMUSG00000003746	-2.50962386064942	4.02223650473454	35.0484712990116	3.22169141175482e-09	3.00898096044049e-07	Man1a
ENSMUSG00000028161	-1.40073330884115	8.73756916043073	35.0099770529161	3.2860021032288e-09	3.05968872666801e-07	Ppp3ca
ENSMUSG00000020053	2.41230664367244	3.73914409331812	34.9441852141157	3.39890812924755e-09	3.15519918466107e-07	Igf1
ENSMUSG00000104937	-3.64833804776538	3.13038980094652	34.9144197796404	3.45125741127432e-09	3.19408644235543e-07	Gm43057
ENSMUSG00000070695	-2.27476585605136	4.29091671699071	34.8774990913506	3.51731412717387e-09	3.24538642773466e-07	Cntnap5a
ENSMUSG00000112117	2.33254983935843	3.8165111164149	34.6907567568688	3.871333496818e-09	3.56127699778068e-07	Rmst
ENSMUSG00000009687	-3.29769614905727	3.32236883580949	34.5921269054181	4.07249407796733e-09	3.73507632538139e-07	Fxyd5
ENSMUSG00000007097	1.45655807791201	6.0040258250473	34.3517409662924	4.60772429249116e-09	4.20589394379433e-07	Atp1a2
ENSMUSG00000036858	-3.00657864045612	3.51733726709341	34.3493502055004	4.61338682810354e-09	4.20589394379433e-07	Ptcra
ENSMUSG00000018554	5.9968404172112	1.88796094185978	34.2303844045001	4.90413866621816e-09	4.45765770848121e-07	Ybx2
ENSMUSG00000051855	-1.44440235799536	7.01498770757545	34.0727397329542	5.3178865251802e-09	4.81939383873972e-07	Mest
ENSMUSG00000108738	-3.15429411759478	3.3952942085777	34.0148893241302	5.4783361625718e-09	4.95011434145282e-07	Gm44777
ENSMUSG00000035681	1.92212140378066	4.39846603411885	33.9977696952464	5.52674108488566e-09	4.97912092842162e-07	Kcnc2
ENSMUSG00000036264	2.67212086975207	3.40325171896452	33.9832099805667	5.56824487385331e-09	5.00175784389277e-07	Fstl4
ENSMUSG00000028883	-1.6818945793007	5.47809156852103	33.9724766291538	5.59904101052463e-09	5.01467189156694e-07	Sema3a
ENSMUSG00000026792	-1.47682223410658	6.64234780273834	33.9481498279324	5.6694723856946e-09	5.05998295880786e-07	Lrsam1
ENSMUSG00000074575	-2.45178229811652	4.03454024051473	33.943591559597	5.6827679344851e-09	5.05998295880786e-07	Kcng1
ENSMUSG00000026335	-1.39749506040141	7.73136973370175	33.9267617429593	5.73212816832492e-09	5.08909669734917e-07	Pam
ENSMUSG00000103403	-2.42220881140685	4.07018938993801	33.8959837848278	5.8235102839554e-09	5.15524137919658e-07	Gm37931
ENSMUSG00000108886	1.68019036228432	5.01039004606206	33.8724157208132	5.8944708360842e-09	5.20297785563144e-07	Gm44830
ENSMUSG00000116238	-3.40605777768904	3.22217970584438	33.7258275275811	6.35569245958122e-09	5.59392517026138e-07	Gm49413
ENSMUSG00000030494	-3.98682365622526	2.92338905329003	33.7012247876317	6.43657000991228e-09	5.64883001933135e-07	Rhpn2
ENSMUSG00000061751	1.34999011247113	6.66157800302442	33.3731386691022	7.61898834953957e-09	6.66737888777329e-07	Kalrn
ENSMUSG00000003411	-1.37740113451174	7.95775215164326	33.3055469582989	7.88840165068803e-09	6.88341928039038e-07	Rab3b
ENSMUSG00000032232	-1.38551557470843	7.6490852791543	33.2929575842471	7.93962569086675e-09	6.9083791517026e-07	Cgnl1
ENSMUSG00000037855	1.40091362603914	6.21141730969169	33.2858753682075	7.96858831651738e-09	6.91388226632833e-07	Zfp365
ENSMUSG00000031762	-2.14577331361437	4.38736385651895	33.1564985329997	8.51669394868782e-09	7.36850849537888e-07	Mt2
ENSMUSG00000046215	-3.07692806750597	3.41006067643319	33.141368476394	8.58321032945737e-09	7.40507984949032e-07	Rprml
ENSMUSG00000059743	-1.90487382386478	4.82490158194112	32.8944828000263	9.74513728046898e-09	8.38383768120572e-07	Fdps
ENSMUSG00000026879	-2.91518214754004	3.51645395174278	32.886676656407	9.78433978488598e-09	8.39391913961244e-07	Gsn
ENSMUSG00000107460	-4.25646475013036	2.77337156490925	32.8569960323684	9.93484356033875e-09	8.47945438274591e-07	Gm44186
ENSMUSG00000026921	-1.75427530800355	5.18630395218025	32.8560708666297	9.93957194925849e-09	8.47945438274591e-07	Egfl7
ENSMUSG00002076348	-1.83245629179839	4.98197085610545	32.4923398172857	1.19846222638451e-08	1.01956085949887e-06	7SK
ENSMUSG00000047228	1.30973427670882	6.96172086321895	32.4485340211767	1.22577882219962e-08	1.03990308357773e-06	A2ml1
ENSMUSG00000078247	-2.25352094884265	4.184678438193	32.2582624757106	1.35185362414654e-08	1.14107155326462e-06	Airn
ENSMUSG00000097589	-2.01826178957259	4.52174119956065	32.257329367852	1.35250287247239e-08	1.14107155326462e-06	Dleu2
ENSMUSG00000001661	-7.2379917517688	2.04679542536421	32.2176259429595	1.38041948197505e-08	1.16141574101929e-06	Hoxc6
ENSMUSG00000042258	1.48549478857671	5.49529396281358	31.9247048947874	1.60502594091295e-08	1.34667849619292e-06	Isl1
ENSMUSG00000019828	1.455756143815	5.64061722819968	31.7830568562949	1.72642535707009e-08	1.44456868028158e-06	Grm1
ENSMUSG00000021062	1.47881699604616	5.4938335825648	31.73327698156	1.77123887809534e-08	1.47801657311229e-06	Rab15
ENSMUSG00000039809	1.40571271972251	5.94470665148321	31.692864177506	1.80847544655324e-08	1.50497680144911e-06	Gabbr2
ENSMUSG00000022206	-4.87660466506457	2.50481622063537	31.6748220421602	1.82535178086257e-08	1.51489317226423e-06	Npr3
ENSMUSG00000034579	-1.86573859399939	4.80943614480192	31.515757208554	1.9811342140733e-08	1.63543992536802e-06	Pla2g3
ENSMUSG00000056201	-1.32418551268908	9.78479782832455	31.5155820503186	1.98131289868101e-08	1.63543992536802e-06	Cfl1
ENSMUSG00000100707	4.07008271336431	2.35385085810965	31.3272650017181	2.18307031433791e-08	1.79711995876534e-06	Gm28523
ENSMUSG00000087301	1.71514146065854	4.7067021516509	31.2633953143303	2.2560719729977e-08	1.85003925771254e-06	Gm13629
ENSMUSG00000040147	5.30873253978625	1.90405559320422	31.2604732580536	2.25946970671156e-08	1.85003925771254e-06	Maob
ENSMUSG00000109122	1.34123362427766	6.30422004270744	31.1461742955235	2.39647538474253e-08	1.95697205148186e-06	A230103L15Rik
ENSMUSG00000028354	1.60992982117514	4.98675328275477	31.1227260611524	2.42559456241763e-08	1.97546889415458e-06	Fmn2
ENSMUSG00000009995	1.71108739008581	4.71503111213025	31.1094566979356	2.44222988498391e-08	1.98372720524717e-06	Taz
ENSMUSG00000042453	-4.53584254406849	2.6076566314685	31.0362504933025	2.53608186323459e-08	2.05449538952381e-06	Reln
ENSMUSG00000028755	-1.48168475691896	6.09168532571313	31.0084756065792	2.5726279520764e-08	2.07858810276099e-06	Cda
ENSMUSG00000039037	2.99235912208466	3.00166289920257	30.967860041019	2.62702170529376e-08	2.11693588130281e-06	St6galnac5
ENSMUSG00000001053	3.23136038655589	2.8656257254275	30.9478024694166	2.65430695674103e-08	2.133294441206e-06	N4bp3
ENSMUSG00000116284	-2.58530148842277	3.72728694746616	30.8751834769513	2.75549034381664e-08	2.20880395250667e-06	Gm3787
ENSMUSG00000097125	-3.66183923378234	2.94480538659204	30.7244717424451	2.97798522962973e-08	2.38090698686182e-06	Gm26885
ENSMUSG00000105942	1.87345784643235	4.31135028498233	30.6895129675408	3.03211504039756e-08	2.41785445035984e-06	Gm43175
ENSMUSG00000024957	-3.52468724160604	3.01275309623904	30.6724603250103	3.05887574999754e-08	2.43284177814258e-06	Kcnk4
ENSMUSG00000047259	-5.15529060240658	2.38644953161744	30.63556417558	3.11758947298709e-08	2.47309870375321e-06	Mc4r
ENSMUSG00000025789	-5.80840579578501	2.20994685012422	30.5919156418418	3.18850803910851e-08	2.5228037311506e-06	St8sia2
ENSMUSG00000000214	7.06935435458403	1.53479048483979	30.5642530801836	3.23428758534209e-08	2.55241284609645e-06	Th
ENSMUSG00000026676	-7.16174870721759	1.96400127184745	30.5423169533682	3.27105796265604e-08	2.57477786694532e-06	Ccdc3
ENSMUSG00000037349	-1.59151305768095	5.45907673788207	30.5056656308956	3.33343148591894e-08	2.61712933191389e-06	Nudt22
ENSMUSG00000024579	-1.60809053328435	5.40112403979631	30.4484583308735	3.43317724653626e-08	2.68852990478112e-06	Pcyox1l
ENSMUSG00000027894	1.43612007226624	5.5823297278846	30.4294127666248	3.46704390205454e-08	2.70770654577448e-06	Slc6a17
ENSMUSG00000040485	3.25139087008846	2.80867028540185	30.4247439545745	3.47539689579121e-08	2.70770654577448e-06	Lrrc52
ENSMUSG00000052726	-3.76969605564586	2.87082615587453	30.3620278214846	3.58957677701711e-08	2.78954871111653e-06	Kcnt2
ENSMUSG00000024747	-3.85493305589154	2.83592822038562	30.2585986911308	3.78614636759878e-08	2.93484000540189e-06	Aldh1a7
ENSMUSG00000115294	-4.29970482299429	2.64976980379299	30.2069803008159	3.88824655963804e-08	3.00635286526343e-06	1700047E10Rik
ENSMUSG00000086629	-2.31207087513656	3.99721886250137	30.1100159530787	4.08755726537217e-08	3.15247693034675e-06	2810403D21Rik
ENSMUSG00000095419	-2.251039310445	4.07048790515752	30.065924461662	4.18154218628436e-08	3.21683828491966e-06	Gm14328
ENSMUSG00000034353	-2.03067463201028	4.37557785726726	30.0502324689034	4.2155108915449e-08	3.23482206378575e-06	Ramp1
ENSMUSG00000039087	1.78471200249819	4.45060374255085	30.0152955611764	4.29213565013709e-08	3.2853662879909e-06	Rreb1
ENSMUSG00000038112	1.94536974177614	4.15752679212165	29.9850476788627	4.3596024580675e-08	3.32866546679599e-06	AW551984
ENSMUSG00000059714	-1.3190806008758	7.36657945176837	29.890871784303	4.57653825084251e-08	3.48558739947584e-06	Flot1
ENSMUSG00000074280	-1.6337698625314	5.26328420346623	29.7852121936991	4.83282779178733e-08	3.67162670619346e-06	Gm6166
ENSMUSG00000097180	-2.69843329992893	3.56527614357836	29.7653084752984	4.88269237006902e-08	3.70030540134685e-06	2700038G22Rik
ENSMUSG00000049281	5.24963333255365	1.84217039802444	29.7238836164094	4.98813269296969e-08	3.77085545980167e-06	Scn3b
ENSMUSG00000045318	-3.01803110108151	3.2906298591962	29.6369962320726	5.21676030287182e-08	3.93395250395082e-06	Adra2c
ENSMUSG00000003500	-1.36085939267241	6.76819440343648	29.6258329735121	5.24688550739945e-08	3.94692439116962e-06	Impdh1
ENSMUSG00000064347	1.58658372727057	4.97174891977033	29.5832022343191	5.36354147969398e-08	4.0247646273055e-06	mt-Ta
ENSMUSG00002075524	-1.36101606465602	6.73480356075886	29.4835672979348	5.64642088101225e-08	4.2266504933087e-06	ENSMUSG00002075524
ENSMUSG00000012443	-4.50063314991505	2.5269068114945	29.4381093607613	5.78040279981174e-08	4.31636386085698e-06	Kif11
ENSMUSG00000047085	-1.36080852921235	6.71443205064991	29.4013085351789	5.89119870022844e-08	4.38836828057748e-06	Lrrc4b
ENSMUSG00000054263	-1.29313796502421	7.73895602299163	29.3964306864493	5.90604322789154e-08	4.38872180591327e-06	Lifr
ENSMUSG00000095334	-4.52833139704763	2.50514965341124	29.3900388743617	5.92555187528985e-08	4.39253106367056e-06	Gm21984
ENSMUSG00000102297	-7.07692867304405	1.92036672539009	29.3516701492902	6.04402284068503e-08	4.46950367015403e-06	5730585A16Rik
ENSMUSG00000053199	1.39392109182	5.63510051363789	29.1907768797035	6.56721338313636e-08	4.84466821097507e-06	Arhgap20
ENSMUSG00000029622	-4.50561911005816	2.507198927294	29.1689810768155	6.64149520716872e-08	4.88766036438891e-06	Arpc1b
ENSMUSG00000049872	-2.28642217657888	3.96939055989353	29.1169777988938	6.82214496657888e-08	5.00853676500687e-06	Calhm5
ENSMUSG00000006517	-1.82098597968107	4.71275309253362	29.0746374348676	6.97285780953598e-08	5.1069076825189e-06	Mvd
ENSMUSG00000052889	-1.42272189578602	6.11573929237876	28.9514600797995	7.43055482369048e-08	5.42910466196964e-06	Prkcb
ENSMUSG00000086555	-2.16271286871182	4.11420348417424	28.9209469326345	7.54851223392283e-08	5.50212678129444e-06	Gm13446
ENSMUSG00002075637	1.24223779001959	6.86618368622522	28.8803657509975	7.70830278781857e-08	5.60522084387541e-06	5_8S_rRNA
ENSMUSG00000062785	-1.27578411281469	7.93545785838911	28.8125637030129	7.98287518014292e-08	5.79109241987518e-06	Kcnc3
ENSMUSG00000028289	1.80682174366448	4.33221502951867	28.7552443648383	8.2226276721475e-08	5.95088321647054e-06	Epha7
ENSMUSG00000037960	-1.50940043678618	5.58732593867671	28.7459209528298	8.26230179994834e-08	5.96546003007618e-06	Card19
ENSMUSG00000085696	-7.04297058126151	1.88855812585158	28.6967968822596	8.47453038437143e-08	6.10426019974264e-06	Hoxaas3
ENSMUSG00000110834	-1.82266027303332	4.66824012307856	28.6571856348243	8.64963295118198e-08	6.21572799910703e-06	Gm39469
ENSMUSG00000029759	-5.13391132657002	2.27314165573156	28.6439548758576	8.70892391664552e-08	6.24364425676692e-06	Pon3
ENSMUSG00000109536	1.17400240114433	8.6606146826824	28.610493719222	8.86069710595979e-08	6.33757729070534e-06	9330162G02Rik
ENSMUSG00000035187	4.53368673907626	2.05915916923715	28.506364960165	9.35017250251072e-08	6.67204715885934e-06	Nkx6-1
ENSMUSG00000018585	-1.26723190523679	7.9552285479489	28.4972132804513	9.3944657231551e-08	6.68802745106946e-06	Atox1
ENSMUSG00000070348	-2.69217137293564	3.48854298718794	28.4610544219985	9.57153718234965e-08	6.79823993223583e-06	Ccnd1
ENSMUSG00000038872	1.45789730972851	5.28756546832483	28.3407556126778	1.01850746159889e-07	7.217224219186e-06	Zfhx3
ENSMUSG00000118138	-2.88229644406881	3.31382394079671	28.1305812038867	1.1353083942932e-07	8.02626242363623e-06	Gm50322
ENSMUSG00000106603	-2.38672084738785	3.78716459391511	28.1250309623295	1.13856836342796e-07	8.02986541085976e-06	Gm43509
ENSMUSG00000033949	-1.89897491316982	4.46525614880897	28.1207716611815	1.1410764507754e-07	8.02986541085976e-06	Trim36
ENSMUSG00000061039	-3.28713811559538	3.01989934241933	28.0764910077928	1.16748135717845e-07	8.19679267346828e-06	Olfr920
ENSMUSG00000030089	-1.34888350791514	6.45874096755838	28.0388250612754	1.19042327191747e-07	8.33869659349346e-06	Slc41a3
ENSMUSG00000096146	1.96781034198212	3.99927141399934	28.0330209566797	1.19399844075117e-07	8.34460100205528e-06	Kcnj11
ENSMUSG00000047712	-2.31949557027655	3.85870927154799	27.9823923289534	1.225644135908e-07	8.54620948738953e-06	Ust
ENSMUSG00000075020	2.71154606884426	3.06341566599448	27.8759699036074	1.29493133781976e-07	9.00876947342902e-06	Mir670hg
ENSMUSG00000019942	-7.01110069132568	1.8386709917237	27.861412626492	1.30470933832973e-07	9.05616543225641e-06	Cdk1
ENSMUSG00000028370	-1.53386262106982	5.38771564559954	27.8105816635213	1.33943600323252e-07	9.27612584460874e-06	Pappa
ENSMUSG00000021215	-1.87034230418077	4.49376520989626	27.6470287445356	1.45758267285073e-07	1.0071500545596e-05	Net1
ENSMUSG00000007670	-1.57515047247249	5.21714295075498	27.3757481859287	1.67702676503903e-07	1.15616420837601e-05	Khsrp
ENSMUSG00000063415	-6.94666459788485	1.83382611018175	27.3535775715766	1.69636178887685e-07	1.16686003139838e-05	Cyp26b1
ENSMUSG00000074218	1.5606157235536	4.83343267956139	27.2959872252893	1.74763680721788e-07	1.19942866807284e-05	Cox7a1
ENSMUSG00000019831	-1.31162106549366	6.63263969259689	27.2251861359908	1.81280760265495e-07	1.2412464169834e-05	Wasf1
ENSMUSG00000024261	-1.22502540454083	8.69330116687234	27.2200780599621	1.81760260949626e-07	1.2412464169834e-05	Syt4
ENSMUSG00000043282	-5.04332397716209	2.22719923112956	27.2167216012474	1.82076027244871e-07	1.2412464169834e-05	Teddm1b
ENSMUSG00000106268	-5.01986615304044	2.23888941360517	27.158088393387	1.87681622209667e-07	1.27661123026847e-05	Gm18492
ENSMUSG00000030339	-5.58167623568761	2.09871962202983	27.0862095962696	1.94790110588396e-07	1.32201883721783e-05	Ltbr
ENSMUSG00000019066	-3.24305202259619	3.00626247606823	27.0755666490476	1.95865343969161e-07	1.32636884039072e-05	Rab3d
ENSMUSG00000022269	1.42049326894038	5.27763670378396	27.0327400596167	2.00252486493752e-07	1.35307769690391e-05	Marchf11
ENSMUSG00000026675	-1.50640981399864	5.39370185201468	26.9779994895815	2.06003797636347e-07	1.38886578004673e-05	Hsd17b7
ENSMUSG00000002265	1.13719492657521	8.94688729572357	26.9503658744743	2.08969709173887e-07	1.40575856561227e-05	Peg3
ENSMUSG00000102325	-2.9267382026868	3.2110535365659	26.894990773658	2.15042551864479e-07	1.44343177505342e-05	Gm37789
ENSMUSG00000075014	1.96611986133714	3.94855493517317	26.8904140370959	2.15552315367737e-07	1.44368054027326e-05	Gm10800
ENSMUSG00000038718	1.49354402738958	5.00471702849201	26.7969149440522	2.26235630373714e-07	1.5119173713881e-05	Pbx3
ENSMUSG00000027318	-4.38686839885319	2.42168251767935	26.7785928370026	2.28390519431608e-07	1.52298577597396e-05	Adam33
ENSMUSG00000042644	-1.42866781702998	5.71958840107923	26.7444475951776	2.32461436663084e-07	1.54675484469003e-05	Itpr3
ENSMUSG00000040797	1.18228083190905	7.02134132150884	26.7115985709538	2.36446441835698e-07	1.56985016958784e-05	Iqsec3
ENSMUSG00000004455	1.14992037466895	7.70719928107422	26.6957424485414	2.38394422571617e-07	1.57935012142294e-05	Ppp1cc
ENSMUSG00000027962	-2.32076360609969	3.78534737964864	26.6876037161806	2.39400533707476e-07	1.58258261903897e-05	Vcam1
ENSMUSG00002075795	1.17266672269371	7.16309699319644	26.6595323804362	2.42903484519247e-07	1.6022711275815e-05	5_8S_rRNA
ENSMUSG00000105771	1.94468180792935	3.94965151411847	26.625556975634	2.47211981476501e-07	1.62717696686936e-05	2900064K03Rik
ENSMUSG00000092341	1.13996594829521	10.4857490470818	26.5796914497757	2.53150049679846e-07	1.66267863812305e-05	Malat1
ENSMUSG00000104132	3.98275244357859	2.1677859541686	26.5578543323224	2.56027264968034e-07	1.6775413596749e-05	Gm36952
ENSMUSG00000006342	-1.20984111069383	8.61754590883438	26.5542032397138	2.56511514019901e-07	1.6775413596749e-05	Susd2
ENSMUSG00000026775	-1.23192441341688	7.50478086278657	26.5459801267859	2.57605520887676e-07	1.68109619945096e-05	Yme1l1
ENSMUSG00000022995	1.14945213435018	7.523849865497	26.4969515689837	2.64226065642663e-07	1.72062436477454e-05	Enah
ENSMUSG00000087651	2.38416916249147	3.3141913038846	26.3798538868517	2.80736698241324e-07	1.82425095765708e-05	1500009L16Rik
ENSMUSG00000056498	-6.9905150889564	1.72457095112243	26.3668169456083	2.82637720881196e-07	1.83270459308548e-05	Tmem154
ENSMUSG00000029491	-2.29243548967451	3.79447487675783	26.3491657984653	2.85232157329984e-07	1.84522308413931e-05	Pde6b
ENSMUSG00000024725	-1.49834555041101	5.36508387120699	26.345481685379	2.85776667037063e-07	1.84522308413931e-05	Ostf1
ENSMUSG00000059796	-1.26646041375576	6.89615391588916	26.3159609749095	2.90177604686007e-07	1.86968654529859e-05	Eif4a1
ENSMUSG00000025810	1.29321595680991	5.89023267216641	26.269929139871	2.97175967221187e-07	1.91074762418995e-05	Nrp1
ENSMUSG00000028367	-1.20535215789805	8.36510243926554	26.2480483403063	3.00561651399876e-07	1.92845659567303e-05	Txn1
ENSMUSG00000003528	-1.21393494824171	7.89365688148778	26.2288344456914	3.03566546335581e-07	1.94102531970411e-05	Slc25a1
ENSMUSG00000022176	2.08792883818586	3.69723923975586	26.2274027217951	3.03791658039543e-07	1.94102531970411e-05	Rem2
ENSMUSG00000040329	-4.97815567865056	2.19736652136309	26.1911018088802	3.09555542126563e-07	1.973723551584e-05	Il7
ENSMUSG00000050556	-1.38240815275107	5.90131309108511	26.1545448578589	3.15470874249517e-07	2.00724916051136e-05	Kcnb1
ENSMUSG00000038738	1.17060250171756	7.00842049534633	26.0973026951018	3.24961762466793e-07	2.06333829261919e-05	Shank1
ENSMUSG00000094840	2.17277551002797	3.56521008859426	26.0520807210255	3.32661642104366e-07	2.10784630944179e-05	Muc3a
ENSMUSG00000064349	1.51191887720396	4.89089133421414	26.0396877535292	3.34803522065358e-07	2.11292432356239e-05	mt-Tc
ENSMUSG00000028124	-1.24341128781581	7.10876009277752	26.0394386181355	3.34846721654234e-07	2.11292432356239e-05	Gclm
ENSMUSG00000025153	-1.22133520730017	7.40130929881569	25.9604207202868	3.48834092384261e-07	2.19664783824902e-05	Fasn
ENSMUSG00000029174	-1.90004148100174	4.32182910898757	25.9464011114332	3.51376269725289e-07	2.20810342668314e-05	Tbc1d1
ENSMUSG00000059456	-6.88886073896897	1.74399841219373	25.9151356162123	3.57112739451962e-07	2.23954418390192e-05	Ptk2b
ENSMUSG00000041642	1.44839392119125	5.0766356658075	25.909319330524	3.58190200014207e-07	2.24169813496596e-05	Kif21b
ENSMUSG00000045294	-1.19623463608981	8.4109320227929	25.8884404299116	3.62084910043154e-07	2.26143869890142e-05	Insig1
ENSMUSG00000104720	-2.02028099545886	4.12430102642423	25.8368968114076	3.71882498716059e-07	2.31789048842595e-05	Gm43138
ENSMUSG00000030270	1.71857175780044	4.32301509849364	25.8268201529347	3.738287396693e-07	2.32527566970267e-05	Cpne9
ENSMUSG00000020704	-1.82124817503897	4.45501408859218	25.8043650181969	3.78202611944524e-07	2.34770040069059e-05	Asic2
ENSMUSG00000026259	-3.5859245059528	2.74077969541077	25.7954921523261	3.79945000448603e-07	2.3537323039961e-05	Ngef
ENSMUSG00000021219	-1.41697603283763	5.61500267236323	25.7393661314269	3.91154604774154e-07	2.41826979441446e-05	Rgs6
ENSMUSG00000116066	-3.71125240774672	2.667737474532	25.708009495875	3.97560957397105e-07	2.44606031024201e-05	Gm49477
ENSMUSG00000036501	2.32391826547311	3.36778183272254	25.7061841220972	3.97937115737673e-07	2.44606031024201e-05	Fam13b
ENSMUSG00000020432	2.43914023914267	3.2275714479769	25.7056248102074	3.98052445627281e-07	2.44606031024201e-05	Tcn2
ENSMUSG00000094281	-4.99202384622025	2.14965366300236	25.6363788710252	4.12592921879482e-07	2.53032137090788e-05	Gm8034
ENSMUSG00000029802	-2.26758875281048	3.7685150107674	25.6281353937948	4.14359007604903e-07	2.53605980987201e-05	Abcg2
ENSMUSG00000041939	-1.5501514743683	5.11914264986857	25.6220820294677	4.15660706738986e-07	2.53893872890308e-05	Mvk
ENSMUSG00000023169	1.15888985542666	6.98907630376442	25.6074635639627	4.18821151290538e-07	2.55313708214857e-05	Slc38a1
ENSMUSG00000030103	-1.79321900245059	4.48458762696753	25.5587410445374	4.29529724036718e-07	2.61320065773016e-05	Bhlhe40
ENSMUSG00000003153	1.23180717282561	6.16230732565053	25.5508046700022	4.31299849787676e-07	2.61875322313428e-05	Slc2a3
ENSMUSG00000064371	1.91532461966119	3.94375751700006	25.5150412990563	4.39367668251376e-07	2.66244602302882e-05	mt-Tt
ENSMUSG00000030621	1.51322308532743	4.80231782270746	25.5077833508953	4.41023357763214e-07	2.66718700385076e-05	Me3
ENSMUSG00000059325	-3.97960990852271	2.52556696556707	25.4998653123316	4.42836762666656e-07	2.67286117956568e-05	Hopx
ENSMUSG00000039257	-2.06400499813449	4.03142221948408	25.4533162591599	4.5364968864413e-07	2.73272487985806e-05	Vstm2b
ENSMUSG00000025486	1.71052748974894	4.31184062639409	25.3881914938602	4.69223265524435e-07	2.82097396700429e-05	Sirt3
ENSMUSG00000018340	-1.17632797196335	9.335449850251	25.3724009876905	4.73079368801589e-07	2.83856915571107e-05	Anxa6
ENSMUSG00000084883	-1.20090325542193	7.52649662478762	25.3205185458727	4.85974364229721e-07	2.91022412900782e-05	Ccdc85c
ENSMUSG00000030403	-1.73466330221097	4.58643428076628	25.3136391235656	4.87710448466284e-07	2.91490505021698e-05	Vasp
ENSMUSG00000064338	2.05724622185006	3.73272667587601	25.2838664527917	4.95295820659446e-07	2.95445891772659e-05	mt-Tv
ENSMUSG00000025656	1.49017994148359	4.86645140489695	25.2722223701827	4.98294532180806e-07	2.96655230162456e-05	Arhgef9
ENSMUSG00000038026	1.72120612531531	4.28195669077353	25.2551215781701	5.02731542363772e-07	2.98714475395563e-05	Kcnj9
ENSMUSG00000020396	-1.20634436343927	11.4859066371559	25.2211021811657	5.11676420496123e-07	3.03439020550915e-05	Nefh
ENSMUSG00000037086	-6.83012088947891	1.71786876691209	25.207484762085	5.15301473007681e-07	3.04806443737047e-05	Prr32
ENSMUSG00000022969	2.16488398807094	3.5420207440843	25.2049529361378	5.15978296100499e-07	3.04806443737047e-05	Il10rb
ENSMUSG00000097467	-2.16525602078421	3.87814507111894	25.1931359380055	5.19149094680985e-07	3.05731432660879e-05	Gm26737
ENSMUSG00000024827	-2.73973490358097	3.26490765916758	25.1916609941953	5.19546228188324e-07	3.05731432660879e-05	Gldc
ENSMUSG00000060882	1.73889160042115	4.22386037174875	25.1357556580047	5.34825625865328e-07	3.14117489222173e-05	Kcnd2
ENSMUSG00000027965	-1.71050293030646	4.61892586197065	25.1312829576673	5.36067343395892e-07	3.14242470914663e-05	Olfm3
ENSMUSG00000001552	-1.94275358184337	4.19530787361963	25.1131854641309	5.41121173941551e-07	3.16597351979864e-05	Jup
ENSMUSG00000025510	-1.28169773020084	6.38006419828072	25.0906928187334	5.47469008361617e-07	3.19698871594114e-05	Cd151
ENSMUSG00000029436	-1.54215311346247	5.0770085541156	25.0284119166083	5.6543811297864e-07	3.29561935276348e-05	Mmp17
ENSMUSG00000028051	2.23342270265405	3.43002005668068	25.0101573848126	5.70816065149702e-07	3.32062732299753e-05	Hcn3
ENSMUSG00000036815	-1.37048372340418	5.74653628996976	24.9560870847153	5.87048488295721e-07	3.40856423593909e-05	Dpp10
ENSMUSG00000024798	-2.04793743338874	4.0185875500441	24.8977762258976	6.0507307577549e-07	3.50655347386323e-05	Htr7
ENSMUSG00000030584	-1.80212155178332	4.41848913629139	24.8916193252479	6.07008343745505e-07	3.51110640650217e-05	Dpf1
ENSMUSG00000035566	-1.23314490783184	6.83305039371207	24.8752654478388	6.12178965684291e-07	3.53432094347144e-05	Pcdh17
ENSMUSG00000027919	-6.78213356891243	1.7127005789936	24.8503494862516	6.20141692438878e-07	3.57353725071241e-05	Lce1g
ENSMUSG00000087620	1.25010117789573	5.89382328608646	24.8256501995585	6.28137668743561e-07	3.61279708871885e-05	5330434G04Rik
ENSMUSG00000057060	-1.36893947033693	5.73590077302963	24.813989450676	6.31948479900545e-07	3.62579511138619e-05	Slc35f3
ENSMUSG00000046798	1.62462647928193	4.44164502369078	24.8101188326219	6.33218541364841e-07	3.62579511138619e-05	Cldn12
ENSMUSG00000082100	-2.0715878570976	3.98557297429249	24.8078654078026	6.33959133453464e-07	3.62579511138619e-05	Glns-ps1
ENSMUSG00000100153	1.13438894477331	7.09023974731441	24.7344241309515	6.58577065852074e-07	3.75955180713798e-05	Ppp1ccb
ENSMUSG00000031229	1.27966307272175	5.65445282175794	24.6228631408085	6.97819372039375e-07	3.97613832862958e-05	Atrx
ENSMUSG00000021273	-1.21235005199726	7.02855641069579	24.6186793625515	6.99335810540369e-07	3.97735847108257e-05	Fdft1
ENSMUSG00000062380	-1.17016690408467	10.4917996509943	24.5890768923955	7.10160244136257e-07	4.03141338590435e-05	Tubb3
ENSMUSG00000019590	-1.29841919745166	6.13929279723284	24.5761998903738	7.14921128087843e-07	4.05091023616527e-05	Cyb561
ENSMUSG00000007653	3.62339239765317	2.22720963027998	24.5591200554915	7.21285295157719e-07	4.07940262952072e-05	Gabrb2
ENSMUSG00000026385	-1.17188508203803	7.75031670754641	24.418001308012	7.76089428002201e-07	4.38124717571446e-05	Dbi
ENSMUSG00000033705	1.73355464994156	4.18925987597816	24.3277895487589	8.13292186012569e-07	4.58279643044462e-05	Stard9
ENSMUSG00000032776	-2.56482707113625	3.35499310485105	24.2786415738879	8.34307700965384e-07	4.69255828640585e-05	Mctp2
ENSMUSG00000040488	-2.41980408484101	3.5045721217502	24.2688603089953	8.38554667039238e-07	4.70777538346422e-05	Ltbp4
ENSMUSG00000041544	-2.66799362528624	3.27106729602532	24.2550028154473	8.4460864602541e-07	4.7330628730756e-05	Disp3
ENSMUSG00000034926	-1.30549726299904	6.02744087822547	24.2386320327708	8.51817113340065e-07	4.76471546859321e-05	Dhcr24
ENSMUSG00000075324	1.48393320114559	4.77665071658306	24.1419277615912	8.95674845856054e-07	5.00087851321568e-05	Fign
ENSMUSG00000046879	-2.875409023219	3.09106039912798	24.0672345828848	9.31094184778134e-07	5.1864433465777e-05	Irgm1
ENSMUSG00000020963	-6.75279894867524	1.65799262183131	24.0647286565405	9.32306537857686e-07	5.1864433465777e-05	Tshr
ENSMUSG00000027782	-1.25605189561815	6.34863746120332	24.014020182617	9.57181999454632e-07	5.31514462642617e-05	Kpna4
ENSMUSG00000107041	-2.85696245420951	3.09467764857416	23.9991253512441	9.64614467074223e-07	5.3466951794762e-05	Gm42735
ENSMUSG00000034796	5.46588273418307	1.49526930052403	23.9729500134803	9.77816366320742e-07	5.41005247170322e-05	Cpne7
ENSMUSG00000036617	1.16183416455049	6.4051052874129	23.9196522995368	1.0052605898059e-06	5.55183791559891e-05	Etl4
ENSMUSG00000029054	3.74206650140869	2.14530114897521	23.9160182208854	1.00715974986152e-06	5.55228626724201e-05	Gabrd
ENSMUSG00000039745	-1.36843777872524	5.58445084685642	23.8970223900162	1.01714563822761e-06	5.59622226635813e-05	Htatip2
ENSMUSG00000117492	-6.81825287578312	1.59618206181812	23.8939042483702	1.01879427002885e-06	5.59622226635813e-05	Gm19052
ENSMUSG00000045102	-2.90931062123239	3.0555041327322	23.8405430928069	1.04742650233289e-06	5.74316926530497e-05	Poln
ENSMUSG00000037852	1.06867105753936	9.02330456429953	23.7909806559854	1.07474286165482e-06	5.88238740820788e-05	Cpe
ENSMUSG00000116867	4.54298119678822	1.78308092192939	23.7850073747761	1.07808291569698e-06	5.89011275998239e-05	Gm49677
ENSMUSG00000112477	-1.29806559368652	6.00955682860922	23.7233495038393	1.11317414355714e-06	6.07097348542474e-05	Gm48657
ENSMUSG00000039095	6.66069252418774	1.23032044376312	23.7195503393019	1.11537344570384e-06	6.07212484941905e-05	En2
ENSMUSG00000041957	1.68443309864489	4.25623152548628	23.7136559464203	1.11879428507153e-06	6.0799103666138e-05	Pkp2
ENSMUSG00000092805	1.08977029584371	11.2793481022269	23.692058055079	1.13141888265208e-06	6.13759575401016e-05	Gm26461
ENSMUSG00000106995	6.65766770531806	1.22893004982423	23.6830953073755	1.13669972448244e-06	6.15530962507414e-05	Gm33167
ENSMUSG00000033059	-1.15857495389295	7.5344864212088	23.6654514241803	1.14716782078413e-06	6.20100042735721e-05	Pygb
ENSMUSG00000064193	1.13818081987753	6.62562073857435	23.6526896835558	1.15479955165693e-06	6.23122493059266e-05	Gm4735
ENSMUSG00000042515	-1.82982402785702	4.26048256069125	23.5390822599177	1.22502298135005e-06	6.59848798472874e-05	Pwwp3b
ENSMUSG00000040209	1.79012478629604	4.01035389703346	23.5337019620763	1.22845289894597e-06	6.6053133779417e-05	Zfp704
ENSMUSG00000078812	-1.15119620992631	7.64561099039703	23.4995956512614	1.25042070136899e-06	6.7116166327786e-05	Eif5a
ENSMUSG00000019370	-1.1295875359704	9.27818271504733	23.4873258102539	1.25841968183589e-06	6.74270096542983e-05	Calm3
ENSMUSG00000107881	-4.02422737357843	2.38104532338128	23.4557340880533	1.27925200031395e-06	6.84231792322036e-05	Gm44250
ENSMUSG00000050321	1.21503636206814	5.87556447956782	23.3909221438768	1.32307954758842e-06	7.06428356861386e-05	Neto1
ENSMUSG00000038721	-6.7143289670207	1.61394602307702	23.3875840617037	1.3253771928934e-06	7.06428356861386e-05	Hoxb7
ENSMUSG00000027800	-6.68596236598666	1.62161800979879	23.2851127032461	1.39789065876076e-06	7.42577267309114e-05	Tm4sf1
ENSMUSG00000030666	-1.12816060638002	8.68489796441387	23.2848777848845	1.3980613886341e-06	7.42577267309114e-05	Calcb
ENSMUSG00000041986	-1.16304956925423	7.22766813484643	23.2708520260536	1.40829277636425e-06	7.4671301532883e-05	Elmod1
ENSMUSG00000032224	2.49602073128926	3.03901972947009	23.2341105909805	1.43545205388969e-06	7.58598562244965e-05	Fam81a
ENSMUSG00000102215	-3.16925743083466	2.8356985886119	23.2338098310114	1.43567652983724e-06	7.58598562244965e-05	Gm2464
ENSMUSG00000003360	-1.64456974989443	4.6178847203139	23.217607086706	1.44782183467e-06	7.63694760840355e-05	Ddx23
ENSMUSG00000118667	-1.12386573251048	8.90840904663495	23.1951348405467	1.46483742287321e-06	7.7133792641329e-05	Ahnak2
ENSMUSG00002075188	-1.12553131298889	8.59958005994751	23.1479184224768	1.50124516636957e-06	7.89148513357885e-05	ENSMUSG00002075188
ENSMUSG00000027978	1.19954026766834	5.95650589785821	23.137544711617	1.50936498658688e-06	7.92053540469931e-05	Prss12
ENSMUSG00000086127	-3.17490518145976	2.82825726235884	23.1248669305869	1.51934810994172e-06	7.95819830752105e-05	Gm11934
ENSMUSG00000003233	1.24978688254388	5.57078113300298	23.1218245809551	1.52175364643996e-06	7.95819830752105e-05	Dvl3
ENSMUSG00000027257	-1.58014467113065	4.77627322024216	23.0805230913407	1.55479054176737e-06	8.10380835225139e-05	Pacsin3
ENSMUSG00000025488	2.87239041372312	2.6944972372544	23.0803830199437	1.55490379961996e-06	8.10380835225139e-05	Cox8b
ENSMUSG00000109413	4.10055373040772	1.91334924223935	23.0705618901849	1.56286555894928e-06	8.11909277488794e-05	Gm45165
ENSMUSG00000040785	1.05261438935309	9.52817954077993	23.0697685063129	1.56351051891364e-06	8.11909277488794e-05	Ttc3
ENSMUSG00000069372	-4.78636730540466	2.07382815342419	23.0669403767943	1.5658117430369e-06	8.11909277488794e-05	Ctxn3
ENSMUSG00000028359	-6.70516637689945	1.58475934578109	23.0551740048017	1.57542246317062e-06	8.14834034474239e-05	Orm3
ENSMUSG00000032010	1.40970717452713	4.91262490525822	23.0535076622816	1.57678829892366e-06	8.14834034474239e-05	Usp2
ENSMUSG00000038301	-1.13307061607048	7.88906713114771	23.0308298251888	1.59549494179488e-06	8.23108294212119e-05	Snx10
ENSMUSG00000118841	1.09556405328175	12.2250852398661	23.0266933614628	1.59893098287796e-06	8.23489901316622e-05	Rn7s2
ENSMUSG00000043822	1.435356443424	4.82131250813512	22.9795908776746	1.63858507910824e-06	8.42492035371125e-05	Adamtsl5
ENSMUSG00000028530	-1.11873179814066	8.77814950512934	22.9616350882975	1.65395987762324e-06	8.48967876008259e-05	Jak1
ENSMUSG00000061718	-2.5840986319987	3.26127775968107	22.9295915717515	1.6817578420893e-06	8.61788024416937e-05	Ppp1r1b
ENSMUSG00000085246	2.895206284655	2.66940117247769	22.8955371544674	1.71181414475886e-06	8.75720532580911e-05	Gm15893
ENSMUSG00000038349	1.65339897739671	4.2273419150512	22.7788528476034	1.81894533005341e-06	9.28970055604705e-05	Plcl1
ENSMUSG00000025451	-1.16052296144362	7.06537014737077	22.7498495971217	1.84660179406225e-06	9.41520290358182e-05	Paip1
ENSMUSG00000021061	1.21774174625476	5.74857742365075	22.7466305592789	1.84969724385841e-06	9.41526725411331e-05	Sptb
ENSMUSG00000025931	-1.20513282506452	6.45789368068301	22.697859732341	1.8972375372441e-06	9.64118662645128e-05	Paqr8
ENSMUSG00000031565	-1.19436235979289	6.58171568759695	22.6678062382944	1.92714114668871e-06	9.77688002674749e-05	Fgfr1
ENSMUSG00000030707	-1.47390290196865	5.04661498908083	22.6595782480498	1.93541023173223e-06	9.79478737148561e-05	Coro1a
ENSMUSG00000037426	1.48306512773972	4.6369126141983	22.6579160088057	1.93708508967529e-06	9.79478737148561e-05	Depdc5
ENSMUSG00000026955	-4.43766058814608	2.160034863443	22.6508928222967	1.94417765585029e-06	9.81440161773944e-05	Sapcd2
ENSMUSG00000097727	-6.70554892105149	1.53919267321453	22.6161692776513	1.97962887676272e-06	9.97687219887958e-05	F630040K05Rik
ENSMUSG00000092746	1.08262272938152	12.0946345304666	22.6124507505917	1.98346356428179e-06	9.97972993685835e-05	Rn7s6
ENSMUSG00000023031	1.22984145409682	5.61046750898579	22.57816521514	2.01917308412247e-06	0.000101426916385172	Cela1
ENSMUSG00000050965	-1.81744431793959	4.20582165500593	22.5403449832896	2.05931269344427e-06	0.000103273348063188	Prkca
ENSMUSG00000040711	-1.44322624459687	5.12550956858364	22.5297966887046	2.07064996414551e-06	0.000103671673040931	Sh3pxd2b
ENSMUSG00000059361	1.59333749639054	4.33711578502998	22.5214754867331	2.07963772571145e-06	0.000103951253323983	Nrsn2
ENSMUSG00000032374	-3.82602631802832	2.41006676598136	22.503451437607	2.0992399878304e-06	0.000104759621680275	Plod2
ENSMUSG00000118866	1.09352301731417	12.6459002462702	22.4970624513022	2.10623280949642e-06	0.000104937122732186	Rn7s1
ENSMUSG00000086915	-5.36614695792541	1.83936602068575	22.4889407957085	2.11515580160004e-06	0.000105210054294246	Gm16364
ENSMUSG00000062761	1.42274492407239	4.82164805685976	22.4824696502217	2.12229257064571e-06	0.000105393394146489	Zfp512
ENSMUSG00000048399	-2.97250223819432	2.91864581981152	22.4731042598473	2.13266408804049e-06	0.00010573651609228	Tprg
ENSMUSG00000075394	-6.66613071013889	1.54432285323739	22.4267818370905	2.18471550389013e-06	0.000108141647008604	Hoxc4
ENSMUSG00000060034	-3.28236091414998	2.70858692388035	22.3802933329892	2.238234984928e-06	0.000110611544781045	Ctf2
ENSMUSG00000018750	1.09454457685597	6.81245191121477	22.3411588838244	2.28430656294091e-06	0.000112705988269432	Zbtb4
ENSMUSG00000032215	-1.24013931967093	6.10755324963672	22.3237873012509	2.30506124314155e-06	0.00011344857282949	Rsl24d1
ENSMUSG00000073155	-1.19288481582319	6.46648865982672	22.3210374665938	2.30836390439463e-06	0.00011344857282949	1810058I24Rik
ENSMUSG00000055737	-1.68989783240846	4.4196356729388	22.3192601638609	2.3105010412214e-06	0.00011344857282949	Ghr
ENSMUSG00000060981	-2.96983823325423	2.91317663349389	22.3118066492034	2.31948523896769e-06	0.000113706899973214	H4c8
ENSMUSG00000101174	-6.64431747553039	1.54457629451872	22.3033028557667	2.32977821523583e-06	0.000114028455883842	Hoxd4
ENSMUSG00000047963	-2.25642030303325	3.55378323997265	22.2671955584914	2.37399524999515e-06	0.000116006702288163	Stbd1
ENSMUSG00000047250	-3.96158602771582	2.32580182244227	22.2266621553344	2.42463636875594e-06	0.000118292043671206	Ptgs1
ENSMUSG00000008855	1.32641796580807	5.14334700877648	22.2139663187709	2.44071995001829e-06	0.000118886807007191	Hdac5
ENSMUSG00000117796	-6.62835252859965	1.54451889034214	22.1984221711918	2.46055770572426e-06	0.000119662249825676	Gm35406
ENSMUSG00000039717	-1.34865584745172	5.41770213651281	22.1660019655292	2.50245510909776e-06	0.000121506329867972	Ralyl
ENSMUSG00000034799	-1.24964381807419	6.00478697526371	22.1586807009898	2.51201518807104e-06	0.00012177691406171	Unc13a
ENSMUSG00000029212	-1.44089466230532	5.0892500404788	22.1542537053642	2.51781370956042e-06	0.000121864577660356	Gabrb1
ENSMUSG00000016526	-2.04432619775001	3.82990779444398	22.1195131102583	2.56378592303906e-06	0.000123893332081544	Dyrk3
ENSMUSG00000049001	4.81191495519922	1.56875825665755	22.1042414317925	2.58426049933491e-06	0.000124685465892871	Ndnf
ENSMUSG00000057346	-4.80822671448052	1.96034749375235	22.0486983370034	2.6601196711173e-06	0.00012814308339999	Apol9a
ENSMUSG00000015944	1.15654690970579	6.0770391497267	22.0286437131317	2.68805529172971e-06	0.00012928487663735	Castor2
ENSMUSG00000032303	-6.61706996689662	1.53130647309159	22.0242520262443	2.69421198702416e-06	0.000129377245747964	Chrna3
ENSMUSG00000038351	1.81818368877003	3.86723431550341	22.0112100323248	2.71257904536579e-06	0.000130054751372867	Sgsm2
ENSMUSG00000087694	1.50378799696847	4.50232644393279	21.982028624556	2.75413156531378e-06	0.000131840019022333	A530058N18Rik
ENSMUSG00000073755	-1.15857317785222	6.78723706672892	21.958158020003	2.78859626955994e-06	0.000133280936883615	5730409E04Rik
ENSMUSG00000075705	-1.28992850979597	5.69050928614079	21.9344189590404	2.82330019601404e-06	0.000134728767635101	Msrb1
ENSMUSG00000117324	-4.7439749004741	1.99276582096609	21.8978088644791	2.87767154780834e-06	0.000137109152483018	Gm32432
ENSMUSG00000031790	-1.47655225821139	4.95229557542147	21.8868827844407	2.89410102741197e-06	0.000137677164296245	Mmp15
ENSMUSG00000045725	-1.79423327661862	4.21061874931112	21.877599853751	2.90813364004381e-06	0.000138129563764507	Prr15
ENSMUSG00000004933	1.71115244627789	4.02624744659838	21.8711115267153	2.91798228215825e-06	0.000138382138011483	Matk
ENSMUSG00000003865	-1.39701173010455	5.21249096236795	21.8581816654493	2.93770844332658e-06	0.000139101633438197	Gys1
ENSMUSG00000035112	-1.92696072748087	3.96924989849172	21.8275811408209	2.98492816087434e-06	0.000141118716658302	Wnk4
ENSMUSG00000028248	1.13442765278893	6.18650987136287	21.7314692529757	3.13824846599309e-06	0.000148137938794273	Pnisr
ENSMUSG00000097545	1.05701173834178	7.17458417376997	21.7180617850689	3.160255451974e-06	0.000148946545923978	Mir124a-1hg
ENSMUSG00000028532	-2.17464666446035	3.6059211874011	21.638242803705	3.29451276591759e-06	0.000155034999050677	Cachd1
ENSMUSG00000025366	-1.1010828486432	7.64166331605304	21.5983502523145	3.36374307727644e-06	0.000158049349727846	Esyt1
ENSMUSG00000019848	-1.67168085529427	4.39390634804217	21.5667013850182	3.41970413961801e-06	0.000160431926464015	Popdc3
ENSMUSG00000103653	-1.09176767777631	7.99299110562877	21.535988538753	3.47490318636921e-06	0.000162771500329605	Gstp-ps
ENSMUSG00000002846	-1.23620963541811	5.96078953675099	21.5232616876712	3.49803786238326e-06	0.00016340798003945	Timmdc1
ENSMUSG00000037533	1.1582301017481	5.9227847986929	21.5207310267573	3.50265644778167e-06	0.00016340798003945	Rapgef6
ENSMUSG00000004961	2.89991347295051	2.56106784935723	21.5196986648678	3.50454231773157e-06	0.00016340798003945	Syt5
ENSMUSG00000030616	1.2174054311009	5.52118454174951	21.5112723866368	3.51997319045943e-06	0.000163877288429606	Sytl2
ENSMUSG00000038530	-1.09251427672901	7.88360734006932	21.4848454391023	3.5688119343158e-06	0.000165881038195267	Rgs4
ENSMUSG00000110416	-3.05281011147733	2.80511461238182	21.4821264521742	3.57387522125947e-06	0.000165881038195267	Gm19248
ENSMUSG00000041608	-1.18135290425413	6.3712523358623	21.4745250185536	3.58806885984348e-06	0.000166287118434719	Entpd3
ENSMUSG00000011256	-1.21857029211454	6.0660999412747	21.4480505325794	3.63794589462716e-06	0.000168343190254255	Adam19
ENSMUSG00000063406	-1.31273408704235	5.44890978261918	21.3159789788123	3.89735263385222e-06	0.000180074200893314	Tmed5
ENSMUSG00000031490	-3.62833851018984	2.43247310741647	21.2674299790123	3.99730768556235e-06	0.00018441355592864	Eif4ebp1
ENSMUSG00000023966	6.48629673746593	1.1042806530437	21.2548490271044	4.02362704595177e-06	0.000185347803333957	Rsph9
ENSMUSG00000020303	3.1268792245152	2.3973096415107	21.2186905980282	4.10024267461598e-06	0.000188592637839528	Stc2
ENSMUSG00000109162	1.43564715931891	4.64493188522482	21.1826515431259	4.17806218075192e-06	0.00019188300310127	2900027M19Rik
ENSMUSG00000001025	-2.84635378551723	2.92472693274532	21.1682590674575	4.20955260421095e-06	0.000193038958085896	S100a6
ENSMUSG00000022974	1.70892044892841	3.96944026643863	21.1188749429805	4.31942596702404e-06	0.000197726681260305	Paxbp1
ENSMUSG00000032854	1.37616989364633	4.80865853054932	21.116525239185	4.32472489708536e-06	0.000197726681260305	Ugt8a
ENSMUSG00000032667	-2.24516502215355	3.48486378776838	21.0943606155479	4.37503152890578e-06	0.000199727709901811	Pon2
ENSMUSG00000053137	-1.32089688091331	5.38005353640439	21.0236189601556	4.53955471907082e-06	0.000206929165186779	Mapk11
ENSMUSG00000037031	-2.01788734916346	3.7783963896018	21.0023221613075	4.59029004475687e-06	0.000208930027208524	Tspan15
ENSMUSG00000028024	-2.57677518792731	3.13286310345619	20.9741002821008	4.65840078657357e-06	0.000211581311732924	Enpep
ENSMUSG00000054934	-1.67235863604443	4.34214046153947	20.9724579168006	4.66239555994426e-06	0.000211581311732924	Kcnmb4
ENSMUSG00000068220	-1.071956428064	10.2342378616334	20.9543921302307	4.70656505911102e-06	0.000213229055287861	Lgals1
ENSMUSG00000021752	-1.28207010766325	5.53570343067517	20.9519091000425	4.71266861986531e-06	0.000213229055287861	Kctd6
ENSMUSG00000028677	1.14837878214823	5.86956846441505	20.8891876073952	4.8695076324356e-06	0.000219999456512154	Rnf220
ENSMUSG00000030256	-1.12124711884295	6.85434733390752	20.8086385321755	5.07863436831191e-06	0.000229108673918189	Bhlhe41
ENSMUSG00000028132	-1.27354994855192	5.54105958792189	20.7596257213121	5.21027182328039e-06	0.000234700459815349	Tlcd4
ENSMUSG00000025572	-4.06041574726049	2.18731555373409	20.7078927974373	5.35293186088277e-06	0.000240771564010634	Tmc6
ENSMUSG00000087403	1.97272869480666	3.47248719521745	20.6180196697522	5.61015377199223e-06	0.000251870040612315	Kantr
ENSMUSG00000019027	6.44098624090282	1.06680621661285	20.6159668978696	5.61617162689455e-06	0.000251870040612315	Dnah1
ENSMUSG00000106570	3.09781034424618	2.33461073042897	20.6003266217568	5.66223551857549e-06	0.000253563541015856	C230071H17Rik
ENSMUSG00000101609	1.00448321467404	8.02825671989654	20.5913219087991	5.68892810498052e-06	0.000254385875921245	Kcnq1ot1
ENSMUSG00000019763	1.2436978401892	5.25271315632336	20.5544780471628	5.79946609086674e-06	0.000258949552457838	Rmnd1
ENSMUSG00000021996	-1.07624181131926	7.47135806675958	20.539901685216	5.84379057129483e-06	0.00026054774866849	Esd
ENSMUSG00000041571	-1.05403514124029	8.80531666118239	20.5056882829182	5.9491686414634e-06	0.000264859416150049	Selenow
ENSMUSG00000005045	1.27867510832984	5.10763332855827	20.456735429802	6.10327027460443e-06	0.000271324566894751	Chd5
ENSMUSG00000081306	-1.04869354159599	9.36496448254992	20.3932039867836	6.30925489599992e-06	0.000280074060724903	Gm15266
ENSMUSG00000103375	1.39175291577177	4.6601009021669	20.3583853553786	6.42509106528325e-06	0.000284578693616212	Gm37181
ENSMUSG00000035632	1.3479156376751	4.8223640060599	20.3571121528134	6.42936703432062e-06	0.000284578693616212	Cnot3
ENSMUSG00000038242	-3.15904393290163	2.65705406872814	20.3532690099897	6.44229131458679e-06	0.000284738088334002	Aox4
ENSMUSG00000028909	2.40577215424645	2.94784901075904	20.3459467616579	6.46698785918387e-06	0.000285416584114645	Ptpru
ENSMUSG00000026915	1.02872816775009	7.07092186299212	20.3194036691109	6.55731198595685e-06	0.000288985375704341	Strbp
ENSMUSG00000022351	-1.10502255670505	6.86551444216533	20.3078461018102	6.5970362320913e-06	0.000290317123291499	Sqle
ENSMUSG00000115023	1.43692935148312	4.58189711938466	20.2752288203488	6.71045204315811e-06	0.000294883332158406	Gm48967
ENSMUSG00000078427	1.16782517663313	5.56685102908882	20.2371900024146	6.8451942764535e-06	0.000300372239076388	Sarnp
ENSMUSG00000023953	-1.65161451559811	4.32190085763165	20.2252776685235	6.88794640771765e-06	0.000301814592881068	Polh
ENSMUSG00000005575	-1.09224310579632	7.0307075528693	20.206255982305	6.95676968782712e-06	0.000304393557358063	Ube2m
ENSMUSG00000034349	-1.85874420020683	3.94322771881437	20.2013161264986	6.97475545576909e-06	0.000304743929005213	Smc4
ENSMUSG00000052551	-3.03705862401144	2.72317430628914	20.1776176586347	7.0616916584979e-06	0.000308101607060264	Adarb2
ENSMUSG00000039166	1.38359455600586	4.66822064219537	20.1595011017762	7.12888394363479e-06	0.000310589507164836	Akap7
ENSMUSG00000046844	-1.11952094641587	6.61234718364874	20.1476719872684	7.17310277698657e-06	0.000312070843179411	Vat1l
ENSMUSG00000038990	1.11711170053211	5.95374691025837	20.1278654377024	7.24775969726515e-06	0.000314870311399964	Cables2
ENSMUSG00000025132	-1.08967473239105	7.02378144106437	20.1206227344875	7.2752539960989e-06	0.00031561581291883	Arhgdia
ENSMUSG00000020589	-1.54760645260748	4.52627751150948	20.1125221384747	7.30612903391524e-06	0.000316505655070646	Cyria
ENSMUSG00000026393	-1.13389589674621	6.4196442047964	20.0652171132774	7.48907501892595e-06	0.000323971444975946	Nek7
ENSMUSG00000057606	2.2728832913878	3.06472957033527	20.0613171026056	7.50436145103529e-06	0.000324173554563039	Colq
ENSMUSG00000117655	3.35705485991094	2.11928514340402	19.9964174132985	7.76338882531072e-06	0.000334625194350823	6720468P15Rik
ENSMUSG00000019718	-1.98986751716338	3.72704900588407	19.9952272638705	7.76822182622487e-06	0.000334625194350823	L3hypdh
ENSMUSG00000059857	1.1019748966902	6.05590653447338	19.9888418653275	7.79420350135735e-06	0.00033527150582388	Ntng1
ENSMUSG00000023032	1.06147666946356	6.43607842599214	19.9587064109183	7.91800458599218e-06	0.000340117831309124	Slc4a8
ENSMUSG00000030760	1.40386629859577	4.56121650588429	19.9121255689392	8.11326143790652e-06	0.000347555039716915	Acer3
ENSMUSG00000056763	1.19054236109764	5.39580607465629	19.9107386993636	8.11914841843247e-06	0.000347555039716915	Cspp1
ENSMUSG00000034275	1.12186728958493	5.88514214067401	19.9092943399107	8.12528399063153e-06	0.000347555039716915	Igsf9b
ENSMUSG00000044847	-1.19159581308168	5.91508715215576	19.8946332385544	8.18782771482886e-06	0.000349740484249774	Lsm11
ENSMUSG00000052560	-1.98920787184655	3.71508910765439	19.8645361314155	8.31773955406556e-06	0.000354533323658322	Cpne8
ENSMUSG00000087658	-6.51751334381858	1.35829364549757	19.8632698527822	8.32325048502069e-06	0.000354533323658322	Hotairm1
ENSMUSG00000000753	-1.64931367501114	4.27819749347756	19.7698935643033	8.73989777366543e-06	0.000371762141929688	Serpinf1
ENSMUSG00000027500	-1.03999858522348	10.3009596878714	19.7503012401359	8.82994287728125e-06	0.000375069937990329	Stmn2
ENSMUSG00000115199	-2.49205803978043	3.12738768731561	19.6948094380258	9.09006708249607e-06	0.000385582970509045	Vmn1r15
ENSMUSG00000102240	-6.5030514255838	1.34457270522009	19.6660032306095	9.22811914649928e-06	0.000390895959574528	Gm37717
ENSMUSG00000027602	-1.04697244339057	7.66601056825648	19.6386925132703	9.36094772150881e-06	0.000395680239439082	Map1lc3a
ENSMUSG00000020109	-1.35808505334127	5.06179033393431	19.6374623003169	9.36697597048088e-06	0.000395680239439082	Dnajb12
ENSMUSG00000085447	-6.46113874798718	1.36504840438872	19.6177873625529	9.46391782299728e-06	0.000399223085956022	9530026F06Rik
ENSMUSG00000022216	2.56769688541204	2.73464719612593	19.6067986653938	9.51849881521544e-06	0.000400971685952407	Psme1
ENSMUSG00000031207	-1.08400977797966	6.88206323715453	19.6033389143857	9.53574877482606e-06	0.000401145045911794	Msn
ENSMUSG00000004748	1.2715011116482	5.00419124220017	19.5723267968522	9.69178045090495e-06	0.000407148097319241	Mtfp1
ENSMUSG00000035781	-1.10886317666741	6.51319565598937	19.5180484503431	9.97106734497556e-06	0.000418305450251234	R3hdm4
ENSMUSG00000027375	-1.83448607738096	3.93478347377698	19.4553374401725	1.03038220686913e-05	0.000431672194512895	Mal
ENSMUSG00000096606	-3.10237163788618	2.63446243594529	19.4497138338314	1.03342012042364e-05	0.000432336016674135	Tpbgl
ENSMUSG00000042589	1.44414937877663	4.42115909725653	19.4471688292708	1.03479790507447e-05	0.000432336016674135	Cux2
ENSMUSG00000018501	1.12883942818697	5.721231188778	19.4323497800248	1.0428571849293e-05	0.000435107941050897	Ncor1
ENSMUSG00000031952	-6.40399652113098	1.37832373915773	19.4289020079762	1.04474126145365e-05	0.000435299356972112	Chst5
ENSMUSG00000032262	-1.05282268186513	7.30762168292917	19.409319231023	1.05550752791785e-05	0.000439186041010069	Elovl4
ENSMUSG00000032177	1.13931352948258	5.617343841509	19.3772256945269	1.07339343259131e-05	0.000446020528228179	Pde4a
ENSMUSG00000028039	-1.49624541362416	4.59009853066281	19.3620586856952	1.08195167807256e-05	0.000448965845108885	Efna3
ENSMUSG00000042662	1.20059919119065	5.29646313880711	19.3581808869828	1.08415076965815e-05	0.00044926796005603	Dusp15
ENSMUSG00000015342	-1.27076181972098	5.35019548093438	19.3364737453339	1.09654398768142e-05	0.000453787939400788	Xk
ENSMUSG00000041801	-1.42487734626876	4.80444070061031	19.3207139525059	1.10563074034315e-05	0.000456929207588905	Phlda3
ENSMUSG00000103256	6.31235085223205	1.00505241891335	19.2753251166457	1.13222565377298e-05	0.00046706263792035	Gm37647
ENSMUSG00000038155	-1.0233363852199	8.46445263403542	19.2736671607482	1.1332091768409e-05	0.00046706263792035	Gstp2
ENSMUSG00000030208	-6.41396422930072	1.34320351098862	19.1733824591285	1.19432293988117e-05	0.000491587828934108	Emp1
ENSMUSG00000030630	-1.58815607831569	4.34000780171816	19.1614925522153	1.20178477061191e-05	0.000493993387338605	Fah
ENSMUSG00000009075	1.00471257920035	6.95696951371704	19.1530082494525	1.20713792870933e-05	0.000495526874740749	Cabp7
ENSMUSG00000041669	-2.14698471550985	3.45398305124313	19.1459800256889	1.21159050528841e-05	0.000496687055329039	Prima1
ENSMUSG00000075277	-6.40945439846648	1.34208972256995	19.1396644036398	1.21560569637091e-05	0.000497665061298444	Haglr
ENSMUSG00000005469	-1.01600737264293	8.76788634972252	19.1021592798594	1.23972659913499e-05	0.000506860643429475	Prkaca
ENSMUSG00000051323	-1.57749037147633	4.35339854938308	19.0497544413442	1.27423724665608e-05	0.000520273793450847	Pcdh19
ENSMUSG00000055013	1.12963367597575	5.62671531511206	19.0454991782733	1.27708150024879e-05	0.000520738933232286	Agap1
ENSMUSG00000064364	1.98969575795987	3.36202608507924	19.0247042545816	1.29107298089238e-05	0.00052574213212579	mt-Th
ENSMUSG00000040883	-1.07933939202279	6.69568067513381	19.0084334147083	1.30212778270478e-05	0.000529537744495164	Tmem205
ENSMUSG00000045983	-1.10148932128294	6.42218733302095	18.9899030290321	1.31483360433691e-05	0.000533993791357095	Eif4g1
ENSMUSG00000070687	2.39759269682078	2.8911626492041	18.9657668105543	1.33157010673233e-05	0.000540072810487543	Htr1d
ENSMUSG00000102436	-2.7810167977482	2.8248310054504	18.9521343449317	1.34111748993793e-05	0.000543223730241303	Gm38047
ENSMUSG00000092702	0.954099593951301	9.4825350924027	18.9327355126754	1.35482194313687e-05	0.00054756723701884	Gm24514
ENSMUSG00000034486	-6.38562459716371	1.33301356241541	18.9318841895446	1.35542657799759e-05	0.00054756723701884	Gbx2
ENSMUSG00000029238	1.10324148913417	5.77692032736478	18.8738447196632	1.397293449802e-05	0.000563734996702813	Clock
ENSMUSG00000002980	-2.80498777202573	2.7962656358882	18.8481133214519	1.41626806318793e-05	0.000569944592888842	Bcam
ENSMUSG00000110545	-1.22367797261655	5.46665357617215	18.847912588862	1.41641709833545e-05	0.000569944592888842	Gm7730
ENSMUSG00000091705	-5.06521837647714	1.6744407384074	18.8207427548071	1.4367355531876e-05	0.000577359743814505	H2-Q2
ENSMUSG00000057594	-1.07756815730965	6.62352896784802	18.7857255353165	1.46335492566181e-05	0.000587284136460413	Arl16
ENSMUSG00000027508	1.58881694538114	4.01993513664618	18.7621331211275	1.48156814396316e-05	0.000593813289826492	Pag1
ENSMUSG00000064366	2.02332061984238	3.31052875009558	18.7210229494679	1.51385071698914e-05	0.000605956942956297	mt-Tl2
ENSMUSG00000029166	-1.02243620243356	7.58567491287253	18.7142705555837	1.51922031641205e-05	0.000607310309993984	Mapre3
ENSMUSG00000030102	1.04792461825781	6.1899461743367	18.6523439782526	1.56936617465383e-05	0.000626536109020947	Itpr1
ENSMUSG00000036834	-1.86808972295604	3.79757207640231	18.6488437611413	1.57224965615807e-05	0.000626867842672632	Plch1
ENSMUSG00000022353	1.09119742573682	5.82626277263045	18.6337032294532	1.58478385702778e-05	0.000631041509484817	Mtss1
ENSMUSG00000094002	1.28516606098652	4.8412498192348	18.6156993401097	1.5998192136196e-05	0.000636198940145264	Gm9866
ENSMUSG00000054364	-1.17129791744202	5.75146191912103	18.5964221194479	1.61607682930834e-05	0.000641828380284863	Rhob
ENSMUSG00000042045	-6.35066301415614	1.31505536703994	18.5933845474458	1.61865368445322e-05	0.000642016911388127	Sln
ENSMUSG00000027347	4.0370757754055	1.60788117751462	18.587087837384	1.62400850773234e-05	0.000643305367505233	Rasgrp1
ENSMUSG00000026457	-1.10816711441675	6.25289687346634	18.5828236719857	1.62764492398677e-05	0.000643910668697925	Adipor1
ENSMUSG00000006611	-1.9477940494913	3.66971308239377	18.5799546196647	1.63009621034305e-05	0.000644046162484956	Hfe
ENSMUSG00000039263	-2.20979570519215	3.32980713552565	18.5512434706524	1.65483186038447e-05	0.000652974416640855	Npepl1
ENSMUSG00000025352	-1.44289396533579	4.63424446544235	18.5379111311178	1.66644597869361e-05	0.000656708730777828	Gdf11
ENSMUSG00000073514	1.28878998288727	4.81533032174085	18.5349575831533	1.6690299427836e-05	0.000656879426321569	Dok6
ENSMUSG00000059981	-1.38970221332049	4.81658665309726	18.5231919646516	1.67936331457486e-05	0.000660095688422534	Taok2
ENSMUSG00000031736	2.68809459845079	2.57839038800659	18.5164102792802	1.68534862564407e-05	0.000661596817169609	Crnde
ENSMUSG00000035401	1.31216118904394	4.723202004416	18.4964715227328	1.70307037135952e-05	0.000667695407082041	Emsy
ENSMUSG00000018293	-1.02025108411989	7.41357341605057	18.4884538678928	1.71024919390598e-05	0.000669650264501057	Pfn1
ENSMUSG00000059248	-1.12889527599971	6.0550417441266	18.4835912024704	1.71461791190425e-05	0.000669745767320763	Septin9
ENSMUSG00000011382	-1.35866199684178	4.91371165141658	18.4833010082384	1.7148789824984e-05	0.000669745767320763	Dhdh
ENSMUSG00000029516	0.955893967137446	7.7557305009269	18.433006791273	1.76073422180384e-05	0.000686485436533189	Cit
ENSMUSG00000055639	2.60994359213326	2.64656819098417	18.4313816675241	1.76223627989267e-05	0.000686485436533189	Dach1
ENSMUSG00000066406	-1.32130052410693	5.02204767841835	18.4281153398857	1.76525915305244e-05	0.000686787003737255	Akap13
ENSMUSG00000104632	6.24843050872154	0.949401610496983	18.4015693458237	1.7900205364896e-05	0.000695408102936731	Gm42909
ENSMUSG00000100252	1.23909546932377	4.99863740869541	18.3994929120629	1.79197202780265e-05	0.000695408102936731	Mir124-2hg
ENSMUSG00000064369	0.994566869615516	6.81185001218707	18.35164784211	1.83753496316651e-05	0.000712184712056706	mt-Te
ENSMUSG00000030246	0.947679858327488	10.4112523579844	18.3456566202955	1.8433218033139e-05	0.000713522068377817	Ldhb
ENSMUSG00000008958	-1.40833345444216	4.75304532075843	18.3358404792994	1.85284267773705e-05	0.000716299597731229	Vps72
ENSMUSG00000026547	-2.70635312405478	2.83801340534202	18.3033745015141	1.88468539454838e-05	0.000726776854019562	Tagln2
ENSMUSG00000032018	-1.06965553629025	6.52721108713842	18.3033562900627	1.88470340978846e-05	0.000726776854019562	Sc5d
ENSMUSG00000115778	-3.97193822037945	2.01212754568059	18.2430212263003	1.94534829085562e-05	0.000748906793774452	Gm10876
ENSMUSG00000055296	-1.09225696488282	6.28322301646075	18.2414085981036	1.94699582285097e-05	0.000748906793774452	Tmem245
ENSMUSG00000060802	-1.03791888460269	6.96230134916613	18.2117339598586	1.9775642034178e-05	0.000759310486826989	B2m
ENSMUSG00000101567	-1.50347716923509	4.43916660577378	18.210336503234	1.97901557746728e-05	0.000759310486826989	Txn-ps1
ENSMUSG00000068876	3.14057964999555	2.11720296469568	18.16309173484	2.02871793545605e-05	0.000777403694689625	Cgn
ENSMUSG00000018507	-1.26379563781718	5.20163029616629	18.1505711066025	2.04209880424886e-05	0.000781550621310331	Trpv2
ENSMUSG00000033717	-2.77450460322474	2.76706035373342	18.1043972047285	2.09221615596979e-05	0.000799729331908303	Adra2a
ENSMUSG00000046402	4.23524450498878	1.48526642397505	18.0820184352991	2.1169489271335e-05	0.000808171714794803	Rbp1
ENSMUSG00000030606	-4.13707941705413	1.93714855118971	18.0784016063552	2.1209736900266e-05	0.000808697346655461	Hapln3
ENSMUSG00000059474	1.30475096974916	4.67961161926139	18.0753750572835	2.1243475041897e-05	0.000808973779619172	Mbtd1
ENSMUSG00000020657	1.0326567485009	6.19719102721337	18.0644337517412	2.13658925268257e-05	0.000811815062201604	Dnajc27
ENSMUSG00000034621	1.01312611664652	6.3873925802346	18.0639564622844	2.13712488134013e-05	0.000811815062201604	Gpatch8
ENSMUSG00000013089	-1.30376497904641	5.0284933790807	18.0607168917609	2.14076399241093e-05	0.000812187243381643	Etv5
ENSMUSG00000020899	1.74836678341934	3.64586068128147	18.035569590472	2.16922530260407e-05	0.000821964143509067	Pfas
ENSMUSG00000102747	3.84062012489621	1.64843010878538	18.0203095979246	2.18668134455583e-05	0.000827305844135506	Gm37602
ENSMUSG00000022003	-1.19230294486726	5.46863916472321	18.0185178943227	2.18874012658881e-05	0.000827305844135506	Slc25a30
ENSMUSG00000029994	-1.12616847793464	5.93166560900681	18.0155918076159	2.19210657550958e-05	0.000827554102875624	Anxa4
ENSMUSG00000037818	1.53965496328613	4.06307081682141	17.9893504442952	2.22253062641789e-05	0.000838003800758379	Abhd18
ENSMUSG00000064337	0.938858900942468	10.4578777980711	17.9825508361896	2.23048301660439e-05	0.000839794706232157	mt-Rnr1
ENSMUSG00000032375	1.23495178524693	4.95434586725311	17.980591464853	2.23277987446551e-05	0.000839794706232157	Aph1b
ENSMUSG00000037820	-4.47910965169309	1.7858188122373	17.9697133372766	2.24557496342256e-05	0.000843332104480376	Tgm2
ENSMUSG00000031133	1.25585476506935	4.87183131629833	17.9679063942791	2.24770745243124e-05	0.000843332104480376	Arhgef6
ENSMUSG00000026571	-1.06447391517187	6.47421023870737	17.9635595141331	2.25284582229322e-05	0.000844222874339351	Dcaf6
ENSMUSG00000029713	-1.06126788398944	6.50931323140136	17.9555084324173	2.2623940566229e-05	0.000846761971609313	Gnb2
ENSMUSG00000026344	2.37649795821008	2.79546538140394	17.8803544114312	2.35350824384536e-05	0.000879785743883488	Lypd1
ENSMUSG00000058258	-1.13736492583601	5.80932066587407	17.860923246302	2.37765997743394e-05	0.000887727547320415	Idi1
ENSMUSG00000011148	2.20456018892007	3.01658580851905	17.8564571938765	2.38324610791126e-05	0.000888357883477665	Adssl1
ENSMUSG00000089958	-1.01505270278298	7.17658158497687	17.8549249071233	2.38516572624238e-05	0.000888357883477665	Gm16165
ENSMUSG00000068246	-6.29608897992319	1.25983337474007	17.8485022210162	2.39322885757268e-05	0.00089027530498328	Apol9b
ENSMUSG00000057315	1.39309951375752	4.39797974262043	17.8413491469541	2.40224116971407e-05	0.000892540724625758	Arhgap24
ENSMUSG00000011254	-1.46336068513178	4.50482078229641	17.8325626139541	2.41335819630787e-05	0.000895581684974955	Thg1l
ENSMUSG00000002633	-2.10757043777355	3.39079975589198	17.8272810388627	2.42006548876761e-05	0.000896980826364703	Shh
ENSMUSG00000034652	-2.89553840044179	2.65581581491772	17.8148122035922	2.43597458412632e-05	0.000901783027561235	Cd300a
ENSMUSG00000022212	-0.980670761603942	8.53146721933308	17.7887485100223	2.46956971468429e-05	0.000912807879531651	Cpne6
ENSMUSG00000045777	-0.986781372527241	8.04692198333113	17.7870820697363	2.47173346115935e-05	0.000912807879531651	Ifitm10
ENSMUSG00000026858	1.04203970514911	6.0527001920403	17.7675102776594	2.49728896886916e-05	0.000921131671476244	Miga2
ENSMUSG00000057615	-1.846496270545	3.74707422662771	17.7470590047195	2.52427655684963e-05	0.000929962971323819	Ldoc1
ENSMUSG00000020440	-1.01648232179396	7.08018101307549	17.7179699904621	2.56316820040518e-05	0.000943153253115357	Arf5
ENSMUSG00000053617	1.16613256604022	5.19547106711054	17.6606233881387	2.64161243661566e-05	0.000970848200080373	Sh3pxd2a
ENSMUSG00000053279	1.26684678109736	4.77633015485825	17.6485131118325	2.6584841300573e-05	0.000975874565097115	Aldh1a1
ENSMUSG00000106583	-3.05939160052542	2.50100868889948	17.5696807579661	2.7709894424046e-05	0.00101595184346313	4930447N08Rik
ENSMUSG00000038770	-3.09643667902768	2.47360953748654	17.5580552648018	2.78798079454084e-05	0.00102095589263875	Kpna7
ENSMUSG00000027309	1.07797675852541	5.68032962074762	17.5365725803695	2.81965501044462e-05	0.00103131836735316	Dnaaf9
ENSMUSG00000079139	0.960869397977616	6.92779618885257	17.4479263433794	2.95422671325616e-05	0.00107916264924779	Gm4204
ENSMUSG00000034345	-1.057870892288	6.37277110166721	17.4458019682136	2.95752967296552e-05	0.00107916264924779	Gtf2h5
ENSMUSG00000091931	-1.35422518897896	4.78686099243365	17.4205829368657	2.99702469930252e-05	0.00109226887042241	Gon7
ENSMUSG00000037035	1.40084310559193	4.32265163148747	17.4008713444368	3.02826335306677e-05	0.00110233839172839	Inhbb
ENSMUSG00000093930	-0.98473211426967	7.5249032567599	17.3858419954981	3.05230135161083e-05	0.0011097658997565	Hmgcs1
ENSMUSG00000091264	0.951477729451551	7.06789563355618	17.3817394085015	3.05889629951562e-05	0.00111084128280032	Smim13
ENSMUSG00000036585	0.914030681285093	9.53257647356406	17.3513493558917	3.10819662988225e-05	0.00112740419564411	Fgf1
ENSMUSG00000001334	1.02660546041384	6.06817301569621	17.3308169587594	3.14195662812181e-05	0.00113829771505894	Fndc5
ENSMUSG00000024172	3.29665089922725	1.93014349679322	17.3283595254291	3.14602183118375e-05	0.0011384200562344	St6gal2
ENSMUSG00000031167	-1.04100869364586	6.49979379641092	17.3180099996925	3.16320060218008e-05	0.00114328177030984	Rbm3
ENSMUSG00000064346	1.96521938422708	3.24954854877221	17.2709191213011	3.24256312126902e-05	0.00117058061804583	mt-Tw
ENSMUSG00000000489	-1.45114524304904	4.47373836241974	17.2608968175898	3.25971038062058e-05	0.00117538151988823	Pdgfb
ENSMUSG00000049176	1.36310773847391	4.3990274405654	17.2360031023689	3.30269665591296e-05	0.00118947710575752	Frmpd4
ENSMUSG00000032525	1.07316231797473	5.63888487872352	17.2165413498972	3.33669952840892e-05	0.00120030789513707	Nktr
ENSMUSG00000042532	-1.01075280691855	6.92468416340848	17.2124912963208	3.343819747569e-05	0.00120145410482947	Golga7b
ENSMUSG00000025648	-1.4116243453749	4.55846195155428	17.2090669226531	3.34985190015885e-05	0.00120220713140719	Pfkfb4
ENSMUSG00000031425	-0.982100906067662	7.42563769780886	17.1954125589728	3.37401348568341e-05	0.0012094571111063	Plp1
ENSMUSG00000048834	-0.99117700462061	7.23979971276135	17.1858520951615	3.39103504368498e-05	0.0012141336608345	Vstm2a
ENSMUSG00000024799	-1.44015166284957	4.48174684379276	17.1786095777657	3.40398713943209e-05	0.00121734392535592	Tm7sf2
ENSMUSG00000004864	-6.20726371714452	1.23042196849159	17.1712751662042	3.41715424880065e-05	0.00122062348435814	Mapk13
ENSMUSG00000041708	-1.94111693138293	3.54345415460664	17.1505256411049	3.45468279688805e-05	0.00123258723481026	Mpped1
ENSMUSG00000050545	-2.7863122968681	2.68215777491745	17.1235364564298	3.50411726167038e-05	0.0012487659893661	Fam228b
ENSMUSG00000042712	1.07708515368967	5.55234549943648	17.1067561014118	3.53521066227343e-05	0.00125786225857274	Tceal9
ENSMUSG00000022037	-0.960216303420589	9.89319319843287	17.1053228862471	3.53787917918204e-05	0.00125786225857274	Clu
ENSMUSG00000108264	1.56625804347096	3.89218283185092	17.080268023595	3.58485751436399e-05	0.00127308294588594	Gm20371
ENSMUSG00000106826	2.06701173006556	3.06758100541254	17.067886047992	3.60830494969274e-05	0.00127971838242227	Gm42583
ENSMUSG00000036402	-1.16177862372894	5.45976181408575	17.0655388251101	3.61276717735549e-05	0.00127971838242227	Gng12
ENSMUSG00000039706	-3.11800580232037	2.41277339189172	17.06378094948	3.61611264867037e-05	0.00127971838242227	Ldb2
ENSMUSG00000031129	-1.27765017266781	4.97809055592843	17.0395126592898	3.66261795337416e-05	0.00129467609854167	Slc9a9
ENSMUSG00000030158	6.13271448969911	0.860215584450314	16.9792721144444	3.78067206254148e-05	0.00133486133482173	Clec12b
ENSMUSG00000063887	-1.16965695743362	5.41004238235541	16.9733347792762	3.79251263851663e-05	0.0013374957100801	Nlgn1
ENSMUSG00000091204	-6.17527408519786	1.22144228910769	16.9443342175631	3.85088514640427e-05	0.00135651537781237	Gm7271
ENSMUSG00000059921	-1.38630328211328	4.59303894309673	16.931780615302	3.87643240554566e-05	0.00136394149882224	Unc5c
ENSMUSG00000040907	0.910312760078363	10.3910958197425	16.9268327586272	3.88654830783163e-05	0.00136592717916554	Atp1a3
ENSMUSG00000110263	3.88065093582389	1.574740114217	16.9119672184918	3.91710084946547e-05	0.00137508249475316	Gm45652
ENSMUSG00000023075	-1.11486599784754	5.73289866244984	16.8998004898348	3.94228622179581e-05	0.00138160253502699	Akirin1
ENSMUSG00000025887	-4.95822701121971	1.51981371073405	16.898628156783	3.94472155641118e-05	0.00138160253502699	Casp12
ENSMUSG00000047013	1.74653751757341	3.53876056606601	16.8959869413055	3.95021380280096e-05	0.00138194134881265	Fbxo41
ENSMUSG00000048368	-2.17640583497347	3.22430939186779	16.8629395520157	4.01958717723563e-05	0.00140383816415217	Omd
ENSMUSG00000024777	-1.16654746068545	5.4062680723997	16.8618014670167	4.02199794909516e-05	0.00140383816415217	Ppp2r5b
ENSMUSG00000022947	-3.09672128532162	2.41928612941388	16.8544517791939	4.03760161716202e-05	0.00140767569622997	Cbr3
ENSMUSG00000046329	1.17841008844055	5.01600618784269	16.8475571224107	4.05229455409079e-05	0.00141118732014238	Slc25a23
ENSMUSG00000002228	-1.8613406318356	3.62983021759124	16.8408941783765	4.06654476701974e-05	0.0014145369445279	Ppm1j
ENSMUSG00000036760	-0.950259894023765	8.75844121113064	16.8078236886287	4.13802254911514e-05	0.0014371034743205	Kcnk9
ENSMUSG00000060803	-0.949180985770717	8.88739650168445	16.8065362692046	4.14083054714004e-05	0.0014371034743205	Gstp1
ENSMUSG00000005583	1.64742522997806	3.72268519283713	16.8030634805276	4.14841462341209e-05	0.00143810137359397	Mef2c
ENSMUSG00000054648	1.45651906400993	4.09766363534745	16.7976251067642	4.16031932440903e-05	0.00144059311209497	Zfp869
ENSMUSG00000046826	-4.43076353219222	1.68786393653948	16.7953233722083	4.16536820244457e-05	0.00144070793058731	Fam187b
ENSMUSG00000022951	-1.10594421106314	5.78379726390991	16.7918376590917	4.17302587939738e-05	0.00144172379392167	Rcan1
ENSMUSG00000045104	0.900284132982581	8.77997017153904	16.7781662329951	4.20319715815887e-05	0.001450506716467	Ldhb-ps
ENSMUSG00000056870	2.40967047450145	2.65455354299306	16.7681782556933	4.22537803243487e-05	0.00145651546826855	Gulp1
ENSMUSG00000025969	-1.01845812608902	6.57353927639118	16.7439449080834	4.27968478834046e-05	0.00147357218850852	Nrp2
ENSMUSG00000072966	0.959236302561189	6.63355578863824	16.7239383504105	4.32504776935012e-05	0.00148751445860047	Gprasp2
ENSMUSG00000020844	-1.6986169087687	3.89632495092759	16.6652926403981	4.46082618903561e-05	0.00153248698131987	Nxn
ENSMUSG00000021337	-6.17225859692989	1.18639919056363	16.6456003014067	4.50737311334391e-05	0.00154673800286108	Scgn
ENSMUSG00000101750	-4.05320105914985	1.83521318416603	16.6198376196798	4.56900670490041e-05	0.00156612832518926	Olfr1392
ENSMUSG00000047061	-2.38669511817678	2.97811798126273	16.5906715890478	4.63980566010576e-05	0.00158861328100101	Gm9817
ENSMUSG00000031622	-1.07106607891046	6.0053501142751	16.5832289081716	4.65804834472709e-05	0.00159307339861489	Sin3b
ENSMUSG00000028273	-1.96427667042463	3.46624114504978	16.5775955570153	4.67190413354571e-05	0.00159548226533238	Pdlim5
ENSMUSG00000085687	2.21338305333366	2.85046590078036	16.5755084637262	4.67704806153422e-05	0.00159548226533238	Gm16153
ENSMUSG00000086021	-2.01090852711571	3.39223829502276	16.5740022282666	4.68076392304709e-05	0.00159548226533238	Gm15767
ENSMUSG00000030554	-1.26247387455154	4.96158826423321	16.5231928138961	4.80786423893691e-05	0.00163697861450805	Synm
ENSMUSG00000058057	-2.69395224414765	2.70047207249624	16.5152600657039	4.82801893566902e-05	0.00164201031530365	Mettl7a3
ENSMUSG00000083166	-1.25588108324914	5.00059502174753	16.4970116926563	4.87470557535707e-05	0.00165604430452703	Gm8648
ENSMUSG00000024140	2.06441181235512	3.03911045901001	16.4507284259914	4.99516269342446e-05	0.00169508070910974	Epas1
ENSMUSG00000022235	-1.2332663299101	5.05712519989506	16.4143776361028	5.09186448804824e-05	0.00172597817235828	Cmbl
ENSMUSG00000025326	0.899265826963176	7.92357104901534	16.4025187867935	5.12381735290992e-05	0.00173488365604459	Ube3a
ENSMUSG00000045180	1.25922462777341	4.61408764506013	16.3525328535991	5.26073231197909e-05	0.00177827435210619	Shroom2
ENSMUSG00000028467	1.26442838222982	4.60512646382827	16.3514952958878	5.26361289513766e-05	0.00177827435210619	Gba2
ENSMUSG00000087687	-0.979098927669462	6.99032263026584	16.3392330886205	5.29777697913373e-05	0.00178783874828424	Pet100
ENSMUSG00000049119	1.08633447047711	5.3689854863353	16.3364088265179	5.305677277379e-05	0.00178852858419903	Fam110b
ENSMUSG00000025190	0.889240127894757	8.64498030896719	16.3302080718848	5.32306421003793e-05	0.00179241129039436	Got1
ENSMUSG00000036545	-1.6022233784386	4.02982684961882	16.3036576676378	5.39816187172248e-05	0.00181569671502507	Adamts2
ENSMUSG00000095609	-4.92632775400941	1.46754336807151	16.2683736703837	5.49961388994553e-05	0.00184775295238155	Gm21188
ENSMUSG00000059040	0.894234432928387	8.01361290375864	16.2663236517009	5.50556689914283e-05	0.00184775295238155	Eno1b
ENSMUSG00000022707	-1.25663003364572	4.94360868547408	16.2377464169914	5.58922974872328e-05	0.00187266305364014	Gbe1
ENSMUSG00000027490	-1.75715634043151	3.76054103067362	16.2367898048576	5.59205233921551e-05	0.00187266305364014	E2f1
ENSMUSG00000005103	-1.02003302227238	6.35523422112751	16.2161538858148	5.65329112913375e-05	0.00189109709063389	Wdr1
ENSMUSG00000043004	-1.31722551785328	4.72201450600769	16.2079201655096	5.67791319764462e-05	0.00189725543730049	Gng2
ENSMUSG00000003541	-1.49406283441126	4.24739503340577	16.2047069263791	5.68755127898077e-05	0.00189839894657215	Ier3
ENSMUSG00000046782	6.04996905298105	0.81791178126347	16.1907707013402	5.72954364856497e-05	0.00191032742981248	Ttc6
ENSMUSG00000017588	4.3825527334276	1.31467274300024	16.1789598923782	5.76537576525952e-05	0.0019201782033456	Krt27
ENSMUSG00000096356	-1.09850544557111	5.66757487690998	16.171411667071	5.78839383292621e-05	0.00192574440143137	Olfr889
ENSMUSG00000033208	-0.930686590619022	9.74766246090483	16.1519727111823	5.84809869043419e-05	0.00194349055608869	S100b
ENSMUSG00000036422	4.43387172780884	1.24359589015803	16.1448695457524	5.87006954240942e-05	0.00194867167276876	Pcdh8
ENSMUSG00000038429	-0.93880094195439	7.98385816133422	16.1389085440927	5.88857161140206e-05	0.00195269126583963	Usp5
ENSMUSG00000021339	1.07232320975973	5.40365799524076	16.1356029674722	5.89885690079589e-05	0.00195398035365735	Mrs2
ENSMUSG00000041215	1.44089415056058	4.10199573274948	16.1246608658874	5.93303227389618e-05	0.00196317159996818	Yeats2
ENSMUSG00000069682	-0.951790326163318	7.36425991471565	16.1147595500106	5.96412856045225e-05	0.00197132522039797	Gm10275
ENSMUSG00000115920	-3.33044574299845	2.18686130860371	16.0749038408378	6.09096705034903e-05	0.00200820629293694	Gm18283
ENSMUSG00000033152	-1.06143435551896	5.93892767003613	16.0741604690479	6.09335838366669e-05	0.00200820629293694	Podxl2
ENSMUSG00000007944	-1.25158784243838	4.94701102497678	16.073514730777	6.09543640860659e-05	0.00200820629293694	Ttc9b
ENSMUSG00000104221	2.50989999938779	2.4687467591262	16.0684447633732	6.11177665726642e-05	0.00201141994493075	Gm37051
ENSMUSG00000097392	0.991391074227026	6.01740721395748	16.0204112802833	6.26878890037198e-05	0.00206087278585856	Thoc2l
ENSMUSG00000022790	-2.73598951499173	2.62394511218636	16.0029464832854	6.3268783384712e-05	0.00207773324016397	Igsf11
ENSMUSG00000029004	0.9988953396606	5.95175871191915	15.9914996399478	6.36524494588778e-05	0.00208808749615852	Kmt2e
ENSMUSG00000026495	1.41775816240762	4.13455768131072	15.9816612922753	6.39840727167097e-05	0.00209671412536591	Efcab2
ENSMUSG00000110016	-6.15521815725808	1.10661061330166	15.9701791951128	6.43733003892071e-05	0.00210720789623449	Gm20751
ENSMUSG00000019920	-1.15355877792347	5.31456874308309	15.9661680684605	6.45098327526869e-05	0.00210941627633813	Lims1
ENSMUSG00000073805	-1.8907894423806	3.50426216330538	15.9613739519952	6.46733989911594e-05	0.00211250297175294	Insyn2a
ENSMUSG00000086863	6.03410341371693	0.799267555354283	15.950992154313	6.50290375916949e-05	0.0021218502532991	Gm15543
ENSMUSG00000063524	0.881831103254515	8.30951247840948	15.9463409111556	6.51890078724926e-05	0.00212479988199978	Eno1
ENSMUSG00000022783	3.78702619609712	1.5792973437819	15.9409027404773	6.53765449695278e-05	0.00212864078882127	Spag6l
ENSMUSG00000083365	-4.86096549826938	1.46688407980185	15.9018543986732	6.67391734758705e-05	0.00216838414587932	Gm12895
ENSMUSG00000083558	-4.86096549826938	1.46688407980185	15.9018543986732	6.67391734758705e-05	0.00216838414587932	Gm12896
ENSMUSG00000071984	-2.96672006432613	2.42695652764558	15.8992050791304	6.68326522145348e-05	0.002169113742066	Fndc1
ENSMUSG00000037060	-1.67306818485198	3.85854580364849	15.8902659310611	6.7149034566584e-05	0.00217706864617627	Cavin3
ENSMUSG00000063171	1.24030789905799	4.6083071859809	15.8862252160899	6.72925411569234e-05	0.0021794077406931	Rps4l
ENSMUSG00000026424	1.34041830501115	4.32175864987974	15.8765500753186	6.76374101327981e-05	0.00218825650727308	Gpr37l1
ENSMUSG00000004151	-1.3957074836038	4.43436518774901	15.8619019418175	6.81629271077581e-05	0.00220292482200851	Etv1
ENSMUSG00000050141	3.78791445712009	1.5568047793321	15.8572904498753	6.83292176870728e-05	0.00220596473296077	Fam205c
ENSMUSG00000025138	1.12312973175184	5.1076226474723	15.8491936967386	6.86221747708685e-05	0.00221308325203495	Sirt7
ENSMUSG00000030056	-1.29914433398311	4.73609753764096	15.8406117519484	6.89340664873153e-05	0.00221898558862045	Isy1
ENSMUSG00000079014	-6.07045036644164	1.14227013580184	15.8401605621453	6.89505033758164e-05	0.00221898558862045	Serpina3i
ENSMUSG00000023216	6.03354435875838	0.785887457992944	15.8325744498988	6.92274573219664e-05	0.00222555344638966	Epb42
ENSMUSG00000048249	1.1535866340671	4.96095565436563	15.8284457837958	6.93786566949707e-05	0.00222617729173533	Crebrf
ENSMUSG00000022342	-3.56759940842296	2.020593834189	15.82806426553	6.93926453531986e-05	0.00222617729173533	Kcnv1
ENSMUSG00000040479	1.09846494660804	5.2290546878205	15.823312145186	6.95671234115875e-05	0.00222943286055959	Dgkz
ENSMUSG00000025813	2.00190191517793	3.06619672091237	15.8123319989732	6.99719583140573e-05	0.00224005616233713	Homer2
ENSMUSG00000035649	0.999126473723114	5.85936202826307	15.7941892967136	7.0646074230406e-05	0.00225926885138307	Zcchc7
ENSMUSG00000094018	-4.31774996232331	1.64992150056096	15.7674179558455	7.16527499843534e-05	0.00228906552015914	S100a2
ENSMUSG00000038900	-0.939020723775084	7.40166531528805	15.7616168651066	7.18727820948268e-05	0.0022936955464557	Rpl12
ENSMUSG00000031714	-3.01835414367795	2.36511954604032	15.7543770432141	7.21483381785732e-05	0.0023000860086762	Gab1
ENSMUSG00000061981	-0.976937703902574	6.70047101448629	15.7414984204202	7.26411429993111e-05	0.00231338180223354	Flot2
ENSMUSG00000086798	-2.9584669433915	2.41347892842478	15.7279603961568	7.31628312163128e-05	0.00232676580661299	Gm16222
ENSMUSG00000036206	-2.75851448597355	2.58486530296801	15.726643560056	7.32137762403026e-05	0.00232676580661299	Sh3bp4
ENSMUSG00000087679	-1.137008843579	5.35264732254474	15.7205584046977	7.34496592180364e-05	0.00233183580267989	Tmem250-ps
ENSMUSG00000113642	-1.73973998998593	3.72339877112816	15.697638252072	7.4345012210739e-05	0.00235780998746436	Gm49329
ENSMUSG00000021319	3.06390771655109	1.94293182687284	15.6884763969387	7.47059752698643e-05	0.00236679999037025	Sfrp4
ENSMUSG00000038910	1.55432658382611	3.7930308395034	15.6842119407992	7.48745890979426e-05	0.00236968375714017	Plcl2
ENSMUSG00000048616	-4.28975591270706	1.65525139867061	15.6555263273332	7.60187924983446e-05	0.00240187864045214	Nog
ENSMUSG00000034161	-1.74368827300562	3.71223491872624	15.654771543692	7.60491354348979e-05	0.00240187864045214	Scx
ENSMUSG00000027111	-1.41007552592354	4.37970456463467	15.6508588155027	7.62066257988442e-05	0.00240436627946539	Itga6
ENSMUSG00000002489	1.09963428845569	5.19335545761902	15.6450893193636	7.64394513325033e-05	0.00240776029143066	Tiam1
ENSMUSG00000109284	-1.2273657706407	4.96773716414471	15.6442872944149	7.64718733076107e-05	0.00240776029143066	B230311B06Rik
ENSMUSG00000060780	-1.52067718687114	4.13053023733941	15.6350308392539	7.68470696061228e-05	0.00241708172280185	Lrrtm1
ENSMUSG00000042363	1.67423555107749	3.5455303562268	15.6256832828081	7.72278379923561e-05	0.00242655905362608	Lgalsl
ENSMUSG00000093064	0.907324471360135	6.99822555728963	15.6171675905955	7.75763727613722e-05	0.00243500513926523	Gm23153
ENSMUSG00000060487	1.66198851412087	3.55436377439107	15.5712793313951	7.94819345779256e-05	0.00249225643115444	Samd5
ENSMUSG00000025576	-0.963284064597958	6.83594872060487	15.5506518005014	8.03537909154843e-05	0.00251701038805108	Rbfox3
ENSMUSG00000024426	1.08131764964107	5.25867710421697	15.5325689583297	8.11260032248032e-05	0.00253859555787778	Atat1
ENSMUSG00000039652	1.13967537559965	4.96946210973694	15.5278039236511	8.1330730014938e-05	0.00254239695535949	Cpeb3
ENSMUSG00000032452	-1.00544404058409	6.25542836084256	15.5075206138186	8.22080216814005e-05	0.00256719344598328	Clstn2
ENSMUSG00000086040	2.63386453144015	2.31359340544299	15.499308910723	8.25658952867762e-05	0.00257573545245499	Wipf3
ENSMUSG00000032757	-1.37122988640489	4.45442782036238	15.4791412141989	8.34514885988059e-05	0.00260070603397564	Bet1
ENSMUSG00000035901	0.974348069223246	6.02279962331743	15.4691625193796	8.38931957668106e-05	0.0026118064137759	Dennd5a
ENSMUSG00000022076	2.12667378366384	2.88645408282532	15.463248805915	8.41560757677544e-05	0.0026162507330961	Klhl1
ENSMUSG00000018451	-0.920091283822604	7.85193308148071	15.4620991351365	8.42072777785098e-05	0.0026162507330961	6330403K07Rik
ENSMUSG00000118444	-6.07917242850349	1.08074416497029	15.4463294196773	8.49127734398592e-05	0.00263548883498652	Gm50477
ENSMUSG00000029359	-0.94545957981821	7.09338390726318	15.439236487124	8.52320286998533e-05	0.00264271206956571	Tesc
ENSMUSG00000046178	-1.03247137924193	5.9605388711633	15.3819355250779	8.78558544288124e-05	0.00272066105809649	Nxph1
ENSMUSG00000054976	-1.31401889635432	4.59901803818546	15.3801774906346	8.79376277694192e-05	0.00272066105809649	Nyap2
ENSMUSG00000027313	-1.27889374256551	4.72917012475071	15.3785528400977	8.80132649683813e-05	0.00272066105809649	Chac1
ENSMUSG00000052794	2.38817416833102	2.5814712743398	15.3739734964293	8.82268132845044e-05	0.00272450465573514	1700030K09Rik
ENSMUSG00000108348	0.965765618161048	6.07401293296469	15.3511201815452	8.9300349575009e-05	0.00275487068320237	Gm42372
ENSMUSG00000049422	0.861722941341068	8.72082448623112	15.3482961923324	8.94339159406802e-05	0.00275620709055935	Chchd10
ENSMUSG00000047507	4.26903198150784	1.32783042769699	15.3271991745275	9.04381239005094e-05	0.00278434550609421	Baiap3
ENSMUSG00000032939	-1.25159132558308	4.8220796460716	15.3244207491399	9.05712184235669e-05	0.00278516993201116	Nup93
ENSMUSG00000028494	-2.62143758203617	2.65734353708035	15.3228345359387	9.06472909341244e-05	0.00278516993201116	Plin2
ENSMUSG00000063827	-4.91678747471671	1.34967330932069	15.2779849043387	9.28250309909151e-05	0.00284867412508907	Olfr1382
ENSMUSG00000022285	-0.901860635123097	9.21320005586524	15.276446197411	9.29006721649166e-05	0.00284867412508907	Ywhaz
ENSMUSG00000021585	-1.02645152795891	5.98437551418977	15.2671949839459	9.33567611567089e-05	0.00285978820710837	Cast
ENSMUSG00000024403	0.869774747640505	7.7841073332132	15.2630919634875	9.35597625323598e-05	0.00286313497745571	Atp6v1g2
ENSMUSG00000097023	-1.50074520558788	4.11996387070135	15.2520990891254	9.41058389047829e-05	0.00287696338938036	Mir9-3hg
ENSMUSG00000042404	1.24710714296506	4.52121966239198	15.2333045485065	9.50469068641066e-05	0.00290282758253668	Dennd4b
ENSMUSG00000013622	1.10167394188255	5.11151331219482	15.2178448276989	9.58280907533255e-05	0.00292376195773958	Atraid
ENSMUSG00000020431	0.971094251175141	5.9634944321718	15.2073391066883	9.63626317402329e-05	0.00293713686225395	Adcy1
ENSMUSG00000110308	3.60098408300324	1.55487249280198	15.200137660359	9.67307805237202e-05	0.00294541851243763	Gm45516
ENSMUSG00000009293	-1.1747614102391	5.09792185797377	15.1777779147348	9.78828889247001e-05	0.00297753118590564	Ube2g2
ENSMUSG00000082066	1.17884401229364	4.74368483052133	15.1601633662457	9.88002129514477e-05	0.00300244507835837	Gm13904
ENSMUSG00000116617	-2.23394169353976	3.01429696881686	15.140284362266	9.98458605407066e-05	0.00303120519560012	Gm49767
ENSMUSG00000112509	-3.72814068839519	1.85092003669998	15.1316794219027	0.000100301932648836	0.00304202713508251	Gm47211
ENSMUSG00000052373	-1.86030705833281	3.46048992955533	15.1277274075723	0.00010051209610293	0.00304537691178529	Mpp3
ENSMUSG00000021822	-3.10342530459824	2.24662777452099	15.1217635046446	0.000100830088729862	0.00305198388493432	Plau
ENSMUSG00000048490	-1.10792771627571	5.36770994080806	15.0770081059377	0.00010324896058113	0.00312210545060226	Nrip1
ENSMUSG00000059060	-6.02708869646019	1.05958911615338	15.068705099364	0.000103704090040552	0.00313276618588379	Rad51b
ENSMUSG00000113502	3.96193262732207	1.39058592467924	15.0632397779912	0.000104004773147644	0.00313754073458139	Gm47411
ENSMUSG00000105517	-4.31483187199388	1.55673391723136	15.0620997094116	0.000104067606304016	0.00313754073458139	Gm42436
ENSMUSG00000118107	-0.942041726244756	6.91539929349034	15.0395683545115	0.000105317256386678	0.00317208513540981	Gm34455
ENSMUSG00000036046	0.89763230032235	6.83865291430403	15.0337297303383	0.000105643538996031	0.00317877765958401	5031439G07Rik
ENSMUSG00000032517	-1.15488061138611	5.1524526035431	15.006977622059	0.000107151599024702	0.00322098128524944	Mobp
ENSMUSG00000030551	1.02990068611809	5.43120386177888	14.9834099807879	0.0001084980883723	0.00325690439798322	Nr2f2
ENSMUSG00000028944	-1.13071016556449	5.2517874688055	14.9823347299755	0.000108559925252838	0.00325690439798322	Prkag2
ENSMUSG00000025582	-2.33487206546067	2.88093869081533	14.9711393512124	0.000109205874403377	0.00327306831222133	Nptx1
ENSMUSG00000037071	-1.07094022120679	5.53622206509256	14.9664985843702	0.000109474769474731	0.00327791072012526	Scd1
ENSMUSG00000040044	1.29208366633243	4.32966197670017	14.9533932306496	0.000110237722833736	0.00329752232425576	Orc3
ENSMUSG00000035439	-1.45822539890035	4.17757627626877	14.9492175371616	0.000110481941374656	0.00330159390560015	Haus8
ENSMUSG00000041132	1.41489053279807	4.01753356280848	14.9405038906732	0.000110993320759211	0.00331363344018286	N4bp2l1
ENSMUSG00000005338	-0.901606979138518	7.96649684903175	14.9204323468199	0.00011218034627176	0.00334531904832699	Cadm3
ENSMUSG00000022477	0.895678056292969	6.81846097155047	14.9188623721932	0.000112273731198558	0.00334531904832699	Aco2
ENSMUSG00000062949	-1.06523693381429	5.55362776809603	14.8846281977634	0.000114329611768502	0.00340325601659046	Atp11c
ENSMUSG00000044337	-3.38258535329872	2.03007732757427	14.875961889727	0.000114856037069936	0.00341559710628325	Ackr3
ENSMUSG00000048988	-2.42037707662318	2.79298206011405	14.8623777294068	0.000115686105776297	0.00343505007576609	Elfn1
ENSMUSG00000109362	1.15675900058218	4.79391146727872	14.8615785552863	0.000115735127466792	0.00343505007576609	Gm44562
ENSMUSG00000074264	1.22151199058148	4.52649431860429	14.8575297181415	0.000115983806407331	0.00343768453016219	Amy1
ENSMUSG00000041235	1.82912525453759	3.21573132090642	14.85646959333	0.000116049007910586	0.00343768453016219	Chd7
ENSMUSG00000090213	-0.958730728680069	6.5386426996994	14.853355974176	0.000116240720119948	0.00344002697013889	Tmem189
ENSMUSG00000087646	5.91941895667011	0.733022385514221	14.8478960063058	0.000116577672044584	0.00344665893699289	Gm1667
ENSMUSG00000048865	-6.09791506826152	0.982645521541039	14.8163044741083	0.000118546678499871	0.00350148366350537	Arhgap30
ENSMUSG00000060568	-1.12139155215992	5.26207741386377	14.803625944224	0.00011934627614164	0.0035216952846781	Fam78b
ENSMUSG00000027611	-4.74142898828326	1.40688802727762	14.800120408956	0.000119568316482441	0.00352484165414115	Procr
ENSMUSG00000109529	1.78270171916742	3.29258198060271	14.7902637717918	0.000120194866088073	0.0035398952798417	Gm44801
ENSMUSG00000047766	-0.901930968667343	7.68911041160676	14.7818404531627	0.000120732923407219	0.00355231619824649	Lrrc49
ENSMUSG00000114531	4.80198737257012	1.02049193898709	14.7686543402912	0.000121580087249901	0.00357379927305027	A530065N20Rik
ENSMUSG00000052563	2.66804022785198	2.21097848200204	14.7618943269018	0.000122016713250145	0.00358318503785835	D930048N14Rik
ENSMUSG00000039782	-1.29003468889916	4.59202831533721	14.7541413301986	0.000122519419249569	0.00359449143448711	Cpeb2
ENSMUSG00000032705	1.42080124829904	3.9739633520596	14.7223324415616	0.000124603834380201	0.00365213599405538	Exd2
ENSMUSG00000021504	-1.29920125242631	4.55475259029053	14.718031098396	0.000124888425375	0.00365696778463843	B4galt7
ENSMUSG00000042961	-3.64975172820585	1.85934422608957	14.6832948700917	0.000127210799375907	0.00372140327944405	Egflam
ENSMUSG00000063328	-0.943964802966875	6.67235114230889	14.6812811488518	0.000127346757124543	0.00372181560702455	Gm9396
ENSMUSG00000048489	-4.72535533371599	1.40070360221835	14.6590844841926	0.000128855108058047	0.00376229814072735	Depp1
ENSMUSG00000022064	-1.46827870064897	4.11980002922365	14.6200254568221	0.000131553130507341	0.00383740607337604	Pibf1
ENSMUSG00000113459	-3.24007459626923	2.09867109254958	14.5652259307622	0.000135434595334041	0.00394385766185281	Gm30655
ENSMUSG00000022074	-3.06749338567593	2.2084024433227	14.5648620964661	0.000135460747430785	0.00394385766185281	Tnfrsf10b
ENSMUSG00000097620	-4.80829584657138	1.32477391428664	14.5620926793678	0.000135659977464741	0.00394589654452442	4921514A10Rik
ENSMUSG00000109021	3.48765818251444	1.63897401259596	14.5460319698068	0.000136821204674011	0.00397588621498475	Gm44812
ENSMUSG00000038437	1.34923514088855	4.12867394858216	14.5391706928688	0.000137320337267593	0.00398659735787979	Mllt6
ENSMUSG00000087636	2.15277003131207	2.77349837504971	14.536472081638	0.000137517153247838	0.00398851982653582	Gm4660
ENSMUSG00000044005	0.977912183672429	5.70825629473797	14.5269248732902	0.000138215735939965	0.00400497798040082	Gls2
ENSMUSG00000033114	-2.87766527398222	2.34988863129361	14.5207427526933	0.000138669995248934	0.00401433206151439	Slc35d2
ENSMUSG00000051255	1.16521965601271	4.69031090398515	14.5017214975049	0.000140077117829307	0.0040495566324473	Gm6563
ENSMUSG00000026927	1.10354499707889	4.97746682055394	14.5007150345494	0.000140151971464484	0.0040495566324473	Entr1
ENSMUSG00000027238	1.11791982270102	4.88915159041007	14.4827874286182	0.000141492069181838	0.00408404106356293	Frmd5
ENSMUSG00000024601	0.868679586033551	7.09338998562226	14.4805863542795	0.000141657487412805	0.00408404106356293	Isoc1
ENSMUSG00000024500	-0.908788554823811	7.18218973126023	14.4794014157331	0.00014174662019504	0.00408404106356293	Ppp2r2b
ENSMUSG00000086721	-0.96965092939794	6.26408157642029	14.4674274868348	0.000142650490963743	0.00410620984403739	Gm13750
ENSMUSG00000055305	1.77103202942282	3.26582979812309	14.4451256917606	0.000144349476861471	0.00415120279927137	Zfp93
ENSMUSG00000037348	-1.01247393565378	5.84974975609718	14.435391217038	0.000145097438209368	0.00416878726279616	Paqr7
ENSMUSG00000042834	1.14411141197096	4.77078669307721	14.4204763112505	0.000146251022421972	0.00419480745759179	Nrep
ENSMUSG00000047344	1.39212069614092	4.0155008743647	14.4201316538732	0.000146277788623007	0.00419480745759179	Lancl3
ENSMUSG00000010097	1.03923959182014	5.2704516603917	14.4058997559145	0.000147387360205083	0.00422266169608203	Nxf1
ENSMUSG00000068457	1.13730823099832	4.80897201409618	14.4036973266516	0.000147559825406859	0.00422364070079746	Uty
ENSMUSG00000042105	0.877193481430323	6.84760035842575	14.366878219327	0.000150473295284314	0.00430300085325677	Inpp5f
ENSMUSG00000022194	1.01561008222463	5.36158671009205	14.334577587944	0.000153076887750745	0.0043733594282465	Pabpn1
ENSMUSG00000034570	0.909526074463086	6.32807023990892	14.3061841743324	0.000155402982174722	0.00443566586784877	Inpp5j
ENSMUSG00000024074	-1.2244825332542	4.75646423404406	14.2917111420689	0.000156602330187134	0.00446426945523277	Crim1
ENSMUSG00000020385	0.969700644243629	5.68502944788873	14.2895958668594	0.000156778397369433	0.00446426945523277	Clk4
ENSMUSG00000009291	1.31180450449678	4.21564017533565	14.288579206306	0.000156863091108553	0.00446426945523277	Pttg1ip
ENSMUSG00000087006	1.4010464003596	3.96913624602866	14.2870592631802	0.000156989797155299	0.00446426945523277	Gm13889
ENSMUSG00000082419	-0.944072799469371	6.45693051784078	14.2832225850874	0.00015731009033075	0.0044662978244167	Gm11425
ENSMUSG00000028337	-1.60930893264003	3.79970982763332	14.2827019419738	0.000157353605287069	0.0044662978244167	Coro2a
ENSMUSG00000062257	1.01400638402032	5.37148768005528	14.2772813233721	0.000157807377201179	0.00447501866954617	Opcml
ENSMUSG00000012396	-2.34527818594388	2.80695877875558	14.2503777702059	0.000160079109927904	0.00453522828971068	Nanog
ENSMUSG00000022475	1.46888813610018	3.81892000779057	14.2085579114852	0.000163675942847766	0.00463105712621184	Hdac7
ENSMUSG00000024211	1.98047235585403	2.92663138774252	14.2075361821066	0.000163764830762214	0.00463105712621184	Grm8
ENSMUSG00000079111	-0.919425297940427	6.80822950745571	14.1870880847337	0.000165554022719568	0.00467540792667111	Kdelr2
ENSMUSG00000037887	0.973607532490928	5.62444566605403	14.1861184793452	0.000165639349617175	0.00467540792667111	Dusp8
ENSMUSG00000100394	-1.59309892208932	3.81736399673077	14.180836118153	0.000166104984783935	0.00468422192085517	Gm28791
ENSMUSG00000021708	0.960784064639343	5.74086058917169	14.1389471889501	0.000169844441856945	0.0047852574711743	Rasgrf2
ENSMUSG00000029228	1.60859360844921	3.497046945537	14.1328662498722	0.000170394295340547	0.00479546891947603	Lnx1
ENSMUSG00000029840	-0.906507148565022	6.99496710324311	14.1314687442253	0.000170520914395435	0.00479546891947603	Mtpn
ENSMUSG00000033953	-0.874238116904921	8.07718643537126	14.1175050644156	0.000171791289972228	0.00482675049405871	Ppp3r1
ENSMUSG00000024186	-0.945136492631585	6.36484513557184	14.0721333607732	0.000175985261482467	0.00494004216078679	Rgs11
ENSMUSG00000040998	5.8427777963161	0.678707670390994	14.0597915635296	0.000177143824242552	0.00496799773754985	Npnt
ENSMUSG00000041617	-1.28162679442267	4.50636681960119	14.0483049485223	0.00017822900997572	0.00499384604923713	Ccdc74a
ENSMUSG00000027971	1.07208400896675	5.0386284773908	14.0337524372919	0.000179613464163238	0.0050280245728776	Ndst4
ENSMUSG00000016382	-0.88770314538613	7.31109380729047	14.0236637703034	0.000180579603294734	0.00505044108445464	Pls3
ENSMUSG00000103345	4.71482250902308	0.98665209517057	14.0198254384107	0.000180948553507337	0.00505612970966842	Gm10723
ENSMUSG00000036356	-1.63701831483583	3.71270495317745	14.0175536903106	0.000181167277299537	0.0050576140914124	Csgalnact1
ENSMUSG00000034810	1.95691944714441	2.95323619391678	14.0072616845436	0.000182161532164403	0.00508072635053246	Scn7a
ENSMUSG00000052865	3.37584459610629	1.56934999025788	14.0049998476096	0.000182380771602571	0.00508219995028661	Gm13619
ENSMUSG00000035376	-1.17768003279858	4.8658310993668	13.947560732664	0.000188038305522414	0.00523507555967187	Hacd2
ENSMUSG00000021704	1.00051949021849	5.38867762563513	13.9452373678396	0.000188270832048756	0.0052358456124621	Mtx3
ENSMUSG00000057193	-1.11920934393093	5.1105209727101	13.9438598005418	0.000188408838220616	0.0052358456124621	Slc44a2
ENSMUSG00000039156	-1.0355750363133	5.5039744816682	13.9413962561308	0.000188655892866762	0.00523794511276706	Stim2
ENSMUSG00000086496	-3.82306877116475	1.68473607333208	13.9284781094802	0.000189956731493477	0.0052692720586215	Gm14204
ENSMUSG00000108880	1.20047505678874	4.48628257925699	13.9260368593434	0.000190203575088992	0.00527133156696271	Gm44560
ENSMUSG00000067219	-2.85508941874354	2.30619894517808	13.9187573371424	0.00019094155381703	0.00528698639630634	Nipal1
ENSMUSG00000041141	1.1355194378478	4.71940303816274	13.9061712126922	0.000192224313358326	0.00531768365423607	Pnmal1
ENSMUSG00000057378	1.09392799728054	4.89921511458697	13.8863819186701	0.000194258788706394	0.00536910196007418	Ryr3
ENSMUSG00000032532	0.843029690807761	7.26939621418422	13.8769009276282	0.000195241171744604	0.0053896653660659	Cck
ENSMUSG00000032297	2.40472678477013	2.42361574826943	13.875798388436	0.000195355736885988	0.0053896653660659	Celf6
ENSMUSG00000032570	-1.0065862288658	5.71470898549865	13.8484640955543	0.000198217805910432	0.00546369134504559	Atp2c1
ENSMUSG00000030057	-0.875808941867782	7.4706181804405	13.842919848436	0.00019880345603865	0.00547489301251254	Cnbp
ENSMUSG00000030096	1.40301530247516	3.91523771872855	13.8325391552041	0.000199904681505216	0.00550026025031604	Slc6a6
ENSMUSG00000030615	0.925332312312915	5.96104547730334	13.7983054479356	0.000203580070852082	0.00559372142817139	Tmem126a
ENSMUSG00000003038	1.18186530037297	4.49390928209666	13.7974959566301	0.000203667798308064	0.00559372142817139	Hmgn2
ENSMUSG00000024743	1.03905064965001	5.15418761777039	13.7948134447352	0.000203958783997028	0.00559668034326437	Syt7
ENSMUSG00000026458	0.959983987889663	5.62423273927108	13.7872253277881	0.000204784175775965	0.00560681088640952	Ppfia4
ENSMUSG00000074682	2.85312201095016	1.98797863109596	13.7870499552011	0.000204803291533347	0.00560681088640952	Zcchc3
ENSMUSG00000028525	-1.11576724637421	5.09295503166968	13.7863581285635	0.000204878718746375	0.00560681088640952	Pde4b
ENSMUSG00000042106	-5.89107630556332	0.956841454612827	13.7819008524519	0.000205365349994572	0.00561033291826151	Inka1
ENSMUSG00000020262	0.848042144783391	7.08832455488879	13.7818142703924	0.000205374814269879	0.00561033291826151	Adarb1
ENSMUSG00000111990	-2.11227690106453	2.99798368895173	13.7692595111743	0.000206751835705586	0.00564290242563387	Gm47033
ENSMUSG00000032172	-0.913601545114559	6.66173572960767	13.76511965275	0.000207207936841402	0.00565030142774399	Olfm2
ENSMUSG00000079426	-0.982569242286597	5.8949385976765	13.7514037465033	0.000208726316804084	0.00568662840456158	Arpc4
ENSMUSG00000037872	-0.869867809235977	7.55983322500701	13.7265083220343	0.00021151099206121	0.00575735936590144	Ackr1
ENSMUSG00000027227	-1.17473526141997	4.84479041571698	13.7137733749231	0.000212949899063784	0.00579136497534018	Sord
ENSMUSG00000087461	3.24021107327864	1.64345905389117	13.7065448604428	0.000213771024395691	0.00580852389329965	C230014O12Rik
ENSMUSG00000052981	0.824780541945627	7.75907914507229	13.696836932042	0.000214878821099319	0.00583343473350606	Ube2ql1
ENSMUSG00000082769	-0.990088698387732	5.80405942780735	13.6904324776754	0.000215612814798775	0.00584816250157139	Gm15793
ENSMUSG00000036752	-0.851732255624366	9.13461104109708	13.6770505705081	0.000217154635957518	0.00587768365711781	Tubb4b
ENSMUSG00000112693	1.31759197324389	4.09854281047795	13.6767005712202	0.00021719511050588	0.00587768365711781	Gm5512
ENSMUSG00000025964	-0.852224472777254	9.55486738855994	13.6759790596445	0.000217278571392096	0.00587768365711781	Adam23
ENSMUSG00000038126	1.2202988244062	4.38040281316836	13.6717930380818	0.000217763427637836	0.00588558658715676	Mphosph9
ENSMUSG00000054051	1.31163723903728	4.12267721318791	13.6667450220346	0.000218349576786017	0.00589621080868412	Ercc6
ENSMUSG00000085438	0.821629541804478	7.90040444879653	13.6594854623539	0.000219195306909977	0.00591381967167634	Oip5os1
ENSMUSG00000020143	-2.58530747736006	2.51727919280478	13.6170570207594	0.000224204611379063	0.00604363021723563	Dock2
ENSMUSG00000021003	1.01887921374964	5.22818845345066	13.60692665789	0.000225417612915401	0.00607096941450552	Galc
ENSMUSG00000034825	0.852656402343669	6.86645733069563	13.5917501255475	0.000227247224892965	0.006114852418904	Nrip3
ENSMUSG00000037627	-2.92619194746787	2.21751285260131	13.5803456563594	0.0002286319357857	0.00614542978640799	Rgs22
ENSMUSG00000024867	-1.23571925824563	4.5827480425207	13.5790809712026	0.000228786014444383	0.00614542978640799	Pip5k1b
ENSMUSG00000020785	-0.89987705619307	6.79140138878031	13.5741222900426	0.00022939114876267	0.00615626983687232	Camkk1
ENSMUSG00000049409	5.77352568267784	0.641416256060726	13.5623730038208	0.000230831423212777	0.00618948419345164	Prokr1
ENSMUSG00000032435	-0.866029629580909	7.47458675051538	13.5447453017246	0.000233009408466682	0.00624240381050959	Dync1li1
ENSMUSG00000105519	-1.7604263275342	3.4382946627756	13.5182345814892	0.000236323989439465	0.00632444015484892	E430021H15Rik
ENSMUSG00000097451	0.828757801798328	7.33354751598191	13.5169505585081	0.000236485729243884	0.00632444015484892	Rian
ENSMUSG00000031026	1.76460489632881	3.18623415877597	13.5137135409491	0.000236893970006862	0.00632981516883603	Trim66
ENSMUSG00000066026	-2.40709816366327	2.67123196251565	13.5039504670191	0.000238129559387025	0.00635726824583841	Dhrs3
ENSMUSG00000021260	-1.28396409390162	4.42231176412881	13.4993080408799	0.000238719369160846	0.00636744825636803	Hhipl1
ENSMUSG00000102890	-2.61225317305383	2.46815097958415	13.4656902424858	0.000243034596974097	0.0064768932165671	Gm7626
ENSMUSG00000112287	1.26006645608047	4.21674691949839	13.4476516135628	0.00024538238170091	0.00653376052269181	Gm47024
ENSMUSG00000039137	-1.95405234122561	3.15986649774069	13.4388179970145	0.00024654042908751	0.00655887739090735	Whrn
ENSMUSG00000086804	-5.85679756958013	0.926602483646521	13.4367351256711	0.000246814285673908	0.0065604483017988	Gm43154
ENSMUSG00000049160	2.47577094188251	2.26302858079301	13.432402404578	0.000247384935795721	0.00656989854272794	Tex50
ENSMUSG00000026975	1.38767376160632	3.89034064315367	13.4185565947539	0.000249217456931326	0.00661281524946969	Dph7
ENSMUSG00000070476	1.06494120388597	4.94472442824906	13.4054636266974	0.000250962922317754	0.00665334948828692	Fam217b
ENSMUSG00000024268	0.867607005558799	6.47154834255498	13.3981106924047	0.000251948562753493	0.00667368695147826	Celf4
ENSMUSG00000022769	-1.19527448774403	4.70728228618133	13.3912196678416	0.000252875826821422	0.00669244421746364	Sdf2l1
ENSMUSG00000032309	-1.1722295450975	4.78615287757895	13.3876687255042	0.000253354987720156	0.00669932006923054	Fbxo22
ENSMUSG00000023913	-0.853563144384131	7.83325446342462	13.3779247206668	0.000254674540886593	0.00672838681074172	Pla2g7
ENSMUSG00000102331	1.16268505802494	4.52529045655203	13.3743155999999	0.000255165051525884	0.00673551930739156	Gm19938
ENSMUSG00000029309	0.806549366942358	10.0031196439238	13.3701969896898	0.000255725969631143	0.00674449640630807	Sparcl1
ENSMUSG00000041935	1.15216753377811	4.56227196222423	13.3032214639094	0.000265023870372112	0.00698368768337762	AW549877
ENSMUSG00000006373	0.92465866192656	5.77888328524295	13.2941093810682	0.000266314923337609	0.0070116586841844	Pgrmc1
ENSMUSG00000021733	1.19942702021817	4.38552629352463	13.2728070811377	0.000269357946684133	0.00708566843211033	Slc4a7
ENSMUSG00000049744	-3.79237132832467	1.61993526419208	13.2477534556987	0.000272981729890022	0.007174814985001	Arhgap15
ENSMUSG00000040037	-1.26123301105812	4.45387558523683	13.2409275185529	0.000273977532073276	0.0071947960507738	Negr1
ENSMUSG00000045648	1.70790729067011	3.22227193559461	13.2347329558402	0.000274884395219474	0.00721240920480924	Vwc2l
ENSMUSG00000106864	0.969083448458039	5.412007619673	13.217813680609	0.000277376769190895	0.00727155700245418	Gtf3c2
ENSMUSG00000106025	-3.78704196717828	1.61664442722013	13.2131083792161	0.000278073945775194	0.00728358179924546	Gm42940
ENSMUSG00000029420	-1.03832612816596	5.34179001406516	13.2103506267383	0.000278483378084841	0.00728805556991357	Rimbp2
ENSMUSG00000071072	-0.842168524161767	8.22946619997581	13.187793204778	0.000281855284071679	0.00736998478667221	Ptges3
ENSMUSG00000023938	1.57600452562436	3.47188115784025	13.1810664830574	0.000282868745675126	0.00739015770886573	Aars2
ENSMUSG00000026723	2.60767874298218	2.0811882693544	13.1761754019861	0.000283607951844984	0.00740313714298946	Trdmt1
ENSMUSG00000103711	4.64109810108591	0.927361150294986	13.1647778463468	0.000285338069505239	0.00744193849765971	Tstd1
ENSMUSG00000018076	1.11165642359642	4.70265910635292	13.1581745469783	0.000286345296093909	0.00746183591126627	Med13l
ENSMUSG00000021916	1.08082229809349	4.82956510923847	13.1300175201902	0.000290680581522822	0.00756312673803754	Glt8d1
ENSMUSG00000028358	1.82070238019182	3.05736775293091	13.1265932249521	0.000291212307245153	0.00756312673803754	Zfp618
ENSMUSG00000020911	5.6981693769032	0.617896099428454	13.1259686083545	0.00029130940361476	0.00756312673803754	Krt19
ENSMUSG00000022687	-3.22513835662285	1.93766256936063	13.1253644870974	0.000291403345041668	0.00756312673803754	Boc
ENSMUSG00000032577	-2.65201687938531	2.39440482258472	13.1249328232156	0.00029147048789071	0.00756312673803754	Mapkapk3
ENSMUSG00000039238	2.77327657941306	1.94394974721234	13.1161197681386	0.000292844723195573	0.00759233505188114	Zfp750
ENSMUSG00000115801	-0.876575786118236	6.91484273894955	13.1112567019888	0.000293605824519083	0.00760561109977719	ENSMUSG00000115801
ENSMUSG00000035621	-1.27881356475789	4.39054237218511	13.1039745207823	0.00029474926373319	0.00762876039294522	Midn
ENSMUSG00002075041	-1.48997291876419	3.89798170842562	13.0992157830251	0.000295498899350674	0.00764168660886447	7SK
ENSMUSG00000105700	1.09144505546038	4.776226699794	13.0954383937346	0.0002960953130752	0.00765063194300311	Gm42772
ENSMUSG00000103763	5.70587094074642	0.604493472581227	13.0870809940876	0.000297419183247907	0.00767834258290307	Gm37860
ENSMUSG00000021413	0.879112716283958	6.19711796918668	13.0726419133784	0.00029972051158639	0.0077312197165202	Prpf4b
ENSMUSG00000084904	1.24213880338313	4.26088643115265	13.0678879570346	0.000300482128084625	0.00774432461926797	Gm14827
ENSMUSG00000078566	-0.879969421679438	6.82157660468952	13.0613823501322	0.000301527534208107	0.00776471536446019	Bnip3
ENSMUSG00000021701	-2.74577149234829	2.30649236846937	13.0384270143971	0.000305245683996077	0.00785384029900943	Plk2
ENSMUSG00000106458	-2.67616006127861	2.36271628485231	13.0251367159146	0.000307419450749837	0.00790311232773635	Gm42633
ENSMUSG00000020483	-0.833737155608395	8.51359306000372	13.0127840537943	0.000309453850796991	0.00794675051849919	Dynll2
ENSMUSG00000025425	1.05479771167816	4.93091264081727	13.0093865396105	0.000310015774896511	0.00794675051849919	St8sia5
ENSMUSG00000102498	1.86391372252909	3.00028729728954	13.0087543475176	0.000310120448337418	0.00794675051849919	Gm19445
ENSMUSG00000105230	1.74772602836564	3.14818718103681	13.0085293522383	0.00031015770989984	0.00794675051849919	Gm42433
ENSMUSG00000095159	-0.841750233903523	7.79304465744066	12.9978320796577	0.000311934508877581	0.00798557572140001	Tubb4b-ps1
ENSMUSG00000039154	1.05497330877127	4.90844494506751	12.9731473053299	0.000316073876102803	0.00808476737860613	Shd
ENSMUSG00000034295	-1.0538493323345	5.21700216658496	12.9633575849258	0.000317730803870728	0.00812034851967858	Fhod3
ENSMUSG00000054459	0.795266338119927	8.35388976377346	12.9592767871325	0.000318424069990183	0.00812698490825907	Vsnl1
ENSMUSG00000028664	1.4478953399728	3.6956116906034	12.9586971084526	0.000318522672315448	0.00812698490825907	Ephb2
ENSMUSG00000033624	2.03248027975815	2.75362741285414	12.9495991328515	0.000320074261702531	0.00815975628268531	Pdpr
ENSMUSG00000028837	-0.83432896329621	8.18862026981188	12.9448200994431	0.000320892339676368	0.00817378894583483	Psmb2
ENSMUSG00000019737	2.3072155895913	2.40815881332687	12.9317470832712	0.000323140975415342	0.00822420710846663	Syne4
ENSMUSG00000118317	-5.71339242883588	0.930337181441567	12.908002697806	0.000327265868024559	0.00832225385123902	Gm30641
ENSMUSG00000041351	0.825762186526955	6.9910952841485	12.9044330850907	0.000327890558570644	0.00832363342067607	Rap1gap
ENSMUSG00000029823	0.825025013729549	6.98537429276677	12.9043299151562	0.00032790863141722	0.00832363342067607	Luc7l2
ENSMUSG00000086096	-5.81289506725606	0.873085841763321	12.9030225465751	0.000328137737418355	0.00832363342067607	Gm12688
ENSMUSG00000038879	1.01617894812684	5.08569524755818	12.8904471757897	0.000330349732184632	0.0083675380199983	Nipal2
ENSMUSG00000112742	-2.91165805351512	2.14755254665278	12.8900688192746	0.00033041651721024	0.0083675380199983	Gm31793
ENSMUSG00000112351	-2.27009858066952	2.74991198071845	12.8703015885626	0.000333924703709783	0.00844937396520339	Gm48326
ENSMUSG00000039648	1.13220249146399	4.55383618287474	12.8683027819731	0.000334281526167743	0.00845140073732537	Kyat1
ENSMUSG00000044349	0.796785260533483	10.5996176852599	12.8601013122281	0.000335749664281264	0.00848149751597525	Snhg11
ENSMUSG00000039057	2.52162045975729	2.18019634460232	12.8558218181194	0.000336518312773359	0.00849388908298443	Myo16
ENSMUSG00000020681	-1.33270191789196	4.2096044093164	12.847151597125	0.000338081032514118	0.00852107538898075	Ace
ENSMUSG00000053062	2.29307795283061	2.40991888932004	12.8467510011493	0.000338153412509239	0.00852107538898075	Jam2
ENSMUSG00000060212	0.946712165708232	5.4704181171222	12.8404010192512	0.00033930282156344	0.00854004578621864	Pcnx2
ENSMUSG00000030303	1.35885721368848	3.89400308228869	12.8395040902095	0.000339465491780539	0.00854004578621864	Far2
ENSMUSG00000028378	-3.17594703693132	1.9466588430186	12.8374333691819	0.00033984134550265	0.00854246463621106	Ptgr1
ENSMUSG00000052942	-3.54802751255807	1.69807035893944	12.8237178827661	0.00034234144245595	0.00859823190299933	Glis3
ENSMUSG00000112255	-2.40897624182202	2.59739791134492	12.8090168299841	0.000345041791515309	0.00865893291262863	Gm47594
ENSMUSG00000048978	0.856696373530999	6.34697141671873	12.7982077056562	0.000347040950002823	0.00870195209690988	Nrsn1
ENSMUSG00000033998	0.851149200261466	6.43620240512328	12.7963837449085	0.000347379443463698	0.00870329416146414	Kcnk1
ENSMUSG00000002010	0.794434173800471	7.95058317587244	12.7858636944263	0.000349338279524483	0.00874519704504692	Idh3g
ENSMUSG00000051592	-5.84752579227113	0.832649754506598	12.7523364259055	0.000355655704602618	0.00889605313207908	Ccnb3
ENSMUSG00000048578	-0.89079938373153	6.44930965974922	12.7443772778525	0.000357172265847378	0.00892232880050966	Mlec
ENSMUSG00000001270	0.789019078549474	10.1684466343728	12.7437583774667	0.000357290466030036	0.00892232880050966	Ckb
ENSMUSG00000080054	-1.02604032405445	5.30699287488198	12.7411829900148	0.000357782748092634	0.00892732263847806	Rpl12-ps1
ENSMUSG00000001473	-1.50264580775106	3.80342169212672	12.7386729467013	0.000358263197977642	0.00893005146596005	Tubb6
ENSMUSG00000055567	0.792739217873112	7.98222014980476	12.7375575648832	0.000358476903089847	0.00893005146596005	Unc80
ENSMUSG00000024990	3.2732007045715	1.49360998516452	12.7318074891422	0.000359580648652942	0.0089502466100322	Rbp4
ENSMUSG00000055692	1.82174263862062	3.03291082876482	12.7295242827393	0.000360019867612524	0.00895388174002777	Tmem191c
ENSMUSG00000066258	-2.42269940666089	2.57641193823291	12.7260887399901	0.000360681780658039	0.00896304496588867	Trim12a
ENSMUSG00000074227	2.39746776779426	2.365790760267	12.7099442051135	0.00036380876192384	0.00903340113651706	Spint2
ENSMUSG00000026110	-1.13796700440211	4.79404292986157	12.7073028579191	0.000364322952175668	0.00903881988821859	Mgat4a
ENSMUSG00000027009	-4.05010001698277	1.43460942692795	12.7018963441104	0.000365377723412911	0.00905763072301439	Itga4
ENSMUSG00000118140	-2.00784575121219	3.01715139334864	12.6873829211106	0.000368224443228816	0.00912079701593776	Gm4949
[truncated: 773 more rows]
