# Supplementary material for: Transcriptional modulation unique to vulnerable motor neurons predicts ALS across species and SOD1 mutations
Source: Genome Res. 2025 Sep;35(9):1975–91. doi: 10.1101/gr.279501.124 (PMC12400948; doi:10.1101/gr.279501.124)
Supplement: Supplement 5 [file Supplemental_Table_S21-S22.xlsx]

## Sheet: Info
FGSEA (Per Gene Analysis)
GO_term	Name of the Gene Ontology term
pval	Raw P-value from gene set enrichment
padj	BH-adjusted P-value (FDR)
log2err	Log2 error estimate from the enrichment score permutation
ES	Enrichment Score (raw)
NES	Normalized Enrichment Score (adjusted for gene set size)
size	Number of genes in the gene set
leadingEdge	Subset of genes in the gene set that contribute most to the enrichment signal
EdgeR, pairwise comparisons
Differentially expressed genes between OMN and SC at healthy baseline condition from Allodi et al. dataset. Only the DEGs overlapping with the wt baseline CN3/4 vs SC at P112 are shown.
logFC	Log2 fold change (positive = upregulated in ALS, negative = downregulated in ALS)
logCPM	Average log2 counts per million across all samples (expression level)
LR	Likelihood ratio statistic – Compares a full model (with group difference) vs a reduced model (without). Higher values = stronger evidence for differential expression between OMN and SC.
PValue	Raw p-value from statistical test
FDR	False discovery rate (BH-adjusted p-value)

## Sheet: Table_S21
Pathways enriched with FGSEA in CN34 vs SC (Mei et al.) in baseline condition at P112
GO_term	pval	padj	log2err	ES	NES	size	leadingEdge
GOBP_ACROSOME_REACTION	0.00498700984941431	0.0468158815131874	0.407017918923954	-0.577497027712701	-1.73109548795116	27	Glra1,Abhd2,Trim36,Cacna1h,Zp3,Stx2,Syt6
GOBP_ACTIN_FILAMENT_BASED_PROCESS	2.2087617915705e-06	0.000182558467877838	0.627256739718528	-0.308215342657341	-1.51696321702358	777	Tmsb10,Pmp22,Capn1,Tmsb4x,Myh9,Atp1a1,S100a10,Prkcd,Fxyd1,Actb,Svil,Pam,Rhpn2,Cgnl1,Gsn,Cfl1,Arpc1b,Wasf1,Ptk2b,Vasp,Jup,Coro1a,Sh3pxd2b,Msrb1,Rgs4,Arhgdia,Cyria,Rhob,Taok2,Pfn1,Akap13,Pdgfb,Pdlim5,Wdr1,Cavin3,Gab1,Mtpn,Pls3,Atp2c1,Pde4b,Arpc4,Dock2,Fhod3,Utrn,Scn1b,Pdgfa,Itgb1,Slc9a3r1,Capzb,Myo15,Ank2,Rac3,Cacna1h,Csrp1,Actg1,Kcne1l,Dpysl3,Rock2,Plekhg2,Espn,Anln,Gmfb,Plec,Sema5a,Clrn1,Myl6,Vil…
GOBP_ACTIN_FILAMENT_ORGANIZATION	3.29015626957246e-05	0.00114852428725997	0.557332238758646	-0.335287292634362	-1.57622164068429	437	Tmsb10,Capn1,Tmsb4x,Myh9,S100a10,Prkcd,Svil,Rhpn2,Cgnl1,Gsn,Cfl1,Arpc1b,Wasf1,Ptk2b,Vasp,Coro1a,Sh3pxd2b,Msrb1,Rgs4,Cyria,Rhob,Pfn1,Wdr1,Mtpn,Pls3,Arpc4,Fhod3,Itgb1,Capzb,Myo15,Rac3,Actg1,Dpysl3,Rock2,Plekhg2,Espn,Gmfb,Plec,Sema5a,Clrn1,Vill,Rhoa,Phldb2,Fam171a1,Casp4,Capza2,Wnt4,Ccn2,Arf6,Tle6,Ptger4,Trf,Triobp,Zyx,Cracd,Naa80,Washc4,Dbnl,Twf2,Was,Tcap,Cotl1,Actr2,Scin,Cttn,Grb2,Tenm1,Bcar1,Myo1…
GOBP_ACTIN_FILAMENT_SEVERING	5.6082168786416e-05	0.00177126183083764	0.557332238758646	-0.774654227990379	-2.1289798527133	18	Myh9,Svil,Gsn,Cfl1,Gmfb,Vill,Csrp3,Dbnl,Scin
GOBP_ACTIN_POLYMERIZATION_OR_DEPOLYMERIZATION	8.48351524017986e-05	0.00247327098156013	0.538434096309916	-0.404788795261884	-1.73362610901471	188	Tmsb10,Capn1,Tmsb4x,Myh9,Prkcd,Svil,Gsn,Cfl1,Arpc1b,Ptk2b,Vasp,Coro1a,Msrb1,Cyria,Pfn1,Wdr1,Mtpn,Arpc4,Fhod3,Capzb,Plekhg2,Sema5a,Vill,Rhoa,Capza2,Arf6,Cracd,Naa80,Dbnl,Twf2,Was,Cotl1,Scin,Cttn,Grb2,Tenm1,Tpm1,Diaph3,Pfn2,Arhgap35,Cfl2,Arpc2,Add3,Actr3,Rac1,Wasl,Abi1,Prkce,Dstn,Nck2
GOBP_ACUTE_PHASE_RESPONSE	0.00123561244205334	0.0192398175037626	0.45505986738723	-0.634586119944695	-1.8898592884571	26	Ptges,Stat3,Serpina3n,Saa2,Orm2,Saa1,Fn1,Orm1,Ccr5
GOBP_ADAPTATION_OF_SIGNALING_PATHWAY	0.00216670212225312	0.0271144374072525	0.431707695803346	-0.59567330026244	-1.81834504943792	29	Calca,Sag,Camk2b,Adrb2,Htr2b,Rs1,Ubqln2,Dnm2,Htr1b,Rdh11,Apln,Arrb2,Dnm1,Grm5,Drd2,Ly6g6e
GOBP_ADENYLATE_CYCLASE_ACTIVATING_ADRENERGIC_RECEPTOR_SIGNALING_PATHWAY	0.00309005645179858	0.0345603402290667	0.431707695803346	-0.617147860561321	-1.82193213469216	25	Atp2b4,Adra2c,Akap13,Adra2a,Pde4b,Adra1d,Gnai2,Adra1b,Adrb2,Adra2b,Drd5,Rapgef2,Pln
GOBP_ADULT_BEHAVIOR	0.00298861231285268	0.0336442783097457	0.431707695803346	0.344710020927874	1.49924721650465	181	Cartpt,Chrna4,En1,Abat,Atp1a2,Kalrn,Pbx3,Shank1,Atp1a3,Homer2,Klhl1,Chd7,Inpp5f,Foxa2,Unc79,Crhr1,Ntsr1,Chat,Kcnma1,Kcnj10,Npc1,Bbs4,Bbs1,Mecp2,Pum1,Zmpste24,Tsc1,Npy,Btbd9,Agrp,Tbce,Enpp1,Gabrg2,Idua,Nr4a3,Tsx,Ndufs4,Zic1,Gigyf2,Hexa,Ghsr,Ghrl,Grin2d,Pax5,Slc1a2,Bbs2,Ntan1
GOBP_AEROBIC_ELECTRON_TRANSPORT_CHAIN	0.00203365811522464	0.0262544767868173	0.431707695803346	0.479739662186083	1.72035813568193	57	COX3,Iscu,ND3,Sdha,Uqcrc2,Pink1,ND4,Ndufb9,Ndufs3,Ndufv1,ND5,CYTB,COX1,ND1,Sdhd,Sdhb,Ndufs2,Uqcrb,Ndufs6,Ndufs1,Cyc1,Ndufaf1,Cox5a,Ndufv2,Coq9,Uqcc3,Uqcrfs1
GOBP_AEROBIC_RESPIRATION	0.000263847036364122	0.0062779030266728	0.49849310876659	0.385158782299038	1.67791468459742	180	Ucn,Tafazzin,Cox7a1,Sirt3,Slc25a23,Chchd10,Aco2,Idh3g,COX3,Iscu,ND3,Sdha,Uqcrc2,Atp5a1,Pink1,Idh3b,ND4,Mdh1,Oxa1l,Ndufb5,Macroh2a1,Ndufb9,Adsl,Idh3a,Ndufs3,Dlst,Atp7a,Ndufv1,ND5,Ndufs4,Atp5b,Cs,Ogdh,CYTB,COX1,Atp5j,ND1,Sdhd,Ndufa9,Sdhb,Mtfr1,ND4L,Ndufs2,Mtfr1l,Uqcrb,Mdh2,Arl2,Ndufs6,Atp5c1,Ndufs1,Uqcc2,COX2,Cyc1,Antkmt,Ndufaf1,Cox5a,Ndufv2,Snca,Ndufb10,Mlxipl,Coq9,Csl,Uqcc3,Uqcrfs1,Dnajc30,Cox7a2…
GOBP_ALCOHOL_BIOSYNTHETIC_PROCESS	0.000902418188377413	0.0155968433470051	0.477270815362862	-0.423525757091788	-1.70517446781532	118	Dkk3,Srebf2,Cyb5r3,Fdps,Mvd,Hsd17b7,Ptk2b,Insig1,Mvk,Fdft1,Dhcr24,Sc5d,Hmgcs1,Tm7sf2,Pmvk,Pcbd1,Cacna1h,Ebp,Cyp51,Ephx1,Msmo1,Wnt4,Mas1,Por,Sptlc1,Srebf1,Hmgcr,Qdpr,Pth1r,Nsdhl,Ces1d,Dhcr7,Spr
GOBP_ALCOHOL_METABOLIC_PROCESS	0.00166125768689856	0.0230147083203232	0.45505986738723	-0.327378715409468	-1.48844915944417	297	Dkk3,Pmp22,Lipe,Srebf2,Cyb5r3,Ldlr,Fdps,Mvd,Hsd17b7,Ptk2b,Insig1,Mvk,Fdft1,Disp3,Dhcr24,Fgfr1,Sqle,Sc5d,Hmgcs1,Tm7sf2,Sord,Dhrs3,Fech,Pmvk,Pcbd1,Ttr,Cacna1h,Ebp,Cyp51,Ephx1,Msmo1,Mt3,Coq3,Cyp1b1,Plpp2,Idh1,Nfe2l1,Wnt4,Plpp1,Saa1,Akr1c18,Apoa2,Mas1,Mogat1,Por,Sptlc1,Lrp5,Acadl,Sgpp1,Srebf1,Soat2,Abca1,Nudt3,Mtmr2,Hmgcr,Pip4p1,Nudt4,Qdpr,Pth1r,Nsdhl,Apobr,Dgat2,Dysf,Cel,Ces1d,Dhcr7,Spr,Plcb3
GOBP_AMEBOIDAL_TYPE_CELL_MIGRATION	1.06805666180653e-08	4.35931434426575e-06	0.747739663149885	-0.384612627886557	-1.80240075671881	430	Uts2,Hspb1,Mmp9,Pmp22,Lcn2,Dcn,Kitl,Calca,Atp2b4,Glul,Myh9,Sox8,Cdh13,Sema3a,Cfl1,Ptk2b,Anxa6,Jup,Fgfr1,Coro1a,Prkca,Serpinf1,Gbx2,Rhob,Adipor1,Pfn1,Shh,Pdgfb,Nrp2,S100a2,Plk2,Itga4,Itga3,Itgb1,Sema4b,Slc9a3r1,Fstl1,Sema4d,Gipc1,Rock2,Cyp1b1,Ptp4a3,Gadd45a,Anln,Adam8,Edn2,Plec,Sema5a,Bmper,Lgmn,Rhoa,Foxp1,Tpbg,Rab11a,Apoh,P2rx4,Kdr,Sox9,P2ry12,Zc3h12a,Arf6,Pkn3,Ret,Cd40,Angpt1,Lrp5,Pik3cb,Bmp7,Cl…
GOBP_AMIDE_TRANSPORT	0.00157192975212361	0.022241758039381	0.45505986738723	0.309385747621501	1.43438349016278	309	Cartpt,Ucn,Abat,Adcy8,Slc5a6,Kalrn,Isl1,Nkx6-1,Kcnj11,Cpe,Clock,Inhbb,Baiap3,Chd7,Syt7,Vsnl1,Rbp4,Doc2b,Foxa2,Htt,Crhr1,Ildr2,Myo5a,Pfkfb2,Oga,Nr0b2,Slc18a2,Adcyap1,Gja1,Acvr1c,Pclo,Rph3al,Mpc2,Ptpn11,Abcg1,Nnat,Slc16a2,Dio2,Slc22a8,Epha5,Syt9,Madd,Abcc8,Glrx,Gper1,Stxbp5l,Itsn1,Sidt2,Hmgn3,Slc12a1,Pltp,Slc27a1,Adcy5,Raf1,Cplx3,Ghsr,Ghrl,Rbm4,Pparg,Tardbp,Rptor,Stxbp4,Rims2,Myt1,Tcirg1
GOBP_AMINOGLYCAN_BIOSYNTHETIC_PROCESS	0.00423807652383098	0.0420088242815809	0.407017918923954	-0.473772681193035	-1.66946727372196	58	B3gat1,Chst5,Pdgfb,B4galt7,Csgalnact1,Chst12,Ptger4,Angpt1,B3gat3,Slc10a7,Chst7,Dse,Abcc5,Ap2a1
GOBP_AMYLOID_FIBRIL_FORMATION	0.00108822873097996	0.0176579255247085	0.45505986738723	-0.679654850642983	-1.90206142024155	20	Cryab,Ldlr,Gsn,B2m,Clu,Pfdn2,Pfdn1,Vbp1,Pfdn6,Hspg2,Pfdn4
GOBP_ANGIOGENESIS	3.28096341851583e-10	5.80293063288166e-07	0.814035837847908	-0.396601952377284	-1.88028592424825	482	Uts2,Hspb1,Mmp9,Ramp2,Dcn,Hoxa5,Tnfrsf1a,Plxdc1,Atp2b4,Glul,Myh9,Anxa2,Cdh13,Stat3,Lgals3,Egfl7,Ramp1,Prkcb,Ptk2b,Jup,Htatip2,Jak1,Fgfr1,Prkca,Enpep,Serpinf1,Efna3,Gbx2,Rhob,Shh,Nrp2,Gab1,Ywhaz,Plau,Ackr3,Ppp3r1,Plk2,Ace,Pdgfa,Col24a1,Sirt6,Itgb1,Epn1,Thy1,Notch4,Gata6,Actg1,Spry2,Adgrb2,Rock2,Cyp1b1,Nras,Gadd45a,Adam8,Edn2,Sema5a,Bmper,Epn2,Rhoa,Klf5,Tmem100,Apoh,Kdr,Rspo3,Foxc1,Ddah1,Zc3h12a,Cc…
GOBP_ANIMAL_ORGAN_MORPHOGENESIS	2.17159869899283e-06	0.000182558467877838	0.627256739718528	-0.298497621244449	-1.49931152082462	977	Hoxa9,Col5a1,Hoxc8,Hoxd8,Timeless,Hoxb5,Hoxa7,Meis2,Hoxc9,Hoxd10,Hoxa5,Capn1,Gamt,Aldh1a3,Hoxb6,Hoxd9,Gnat1,Sox8,Rspo2,Id2,Stat3,Agtr2,Ppp3ca,Sema3a,Cyp26b1,Insig1,Anxa6,Olfm3,Tshr,Hoxb7,Snx10,Fgfr1,Sapcd2,Sh3pxd2b,Hoxc4,Hoxd4,Wnk4,Msn,Gbx2,Gdf11,Etv5,Tgm2,Shh,Pdgfb,Nrp2,Lims1,Nog,Scx,Itga6,Plau,Egflam,Csgalnact1,Dhrs3,Whrn,Pdgfa,Elf3,Sirt6,Ppp1r13l,Slc9a3r1,Myo15,Hoxa1,Nectin1,Csf1,Ctsd,Thy1,Gat…
GOBP_ANION_TRANSMEMBRANE_TRANSPORT	0.00123275579150895	0.0192398175037626	0.45505986738723	-0.362174179204264	-1.54688013782711	184	Slc6a5,Gabra2,Glra1,Gabrg1,Ano3,Slc37a1,Gabra5,Slc44a4,Prkcd,Gfap,Fxyd1,Slc25a1,Prkca,Gabrb1,Rgs4,Slc25a30,Itgb1,Slc25a2,Ano7,Slc13a4,Slc1a4,Slc1a7,Gabrb3,Abcc3,Pcyox1,Slc7a1,Lrrc8e,Myc,Prnp,Slc19a1,Gabrr3
GOBP_ANION_TRANSPORT	3.1322322223653e-05	0.00110797494479135	0.557332238758646	-0.332790208081101	-1.5591795764058	425	Slc6a5,Gabra2,Glra1,Gabrg1,Grin2b,Ano3,Slc37a1,Tspo,Slc32a1,Gabra5,Slc44a4,Ptges,Clic1,Htr2c,Prkcd,Gfap,Fxyd1,Agtr2,Clca3a1,Pla2g3,Syt4,Slc25a1,Abcg2,Fgfr1,Prkca,Gabrb1,Wnk4,Rgs4,Slc25a30,Ace,Ano10,Slc22a18,Itgb1,Slc9a3r1,Nos2,Slc16a6,Acsl4,Slc35b2,Slc25a2,Gipc1,Ano7,Dpysl2,Slc16a9,Nfe2l1,Slc13a4,Slc1a4,Slc1a7,Oc90,Gabrb3,Abcc3,Pcyox1,Slc7a1,Lrrc8e,Slc2a9,Mapk9,Slc6a15,Myc,Slc10a4-ps,Npy5r,Prnp,S…
GOBP_ANTERIOR_POSTERIOR_PATTERN_SPECIFICATION	1.69410665518487e-07	3.11113108603664e-05	0.690132458796796	-0.463818124294019	-2.00586327162773	199	Hoxc10,Hoxa9,Hoxc8,Hoxd8,Hoxb5,Hoxa7,Hoxc9,Hoxd10,Hoxa5,Hoxa10,Hoxb6,Hoxd9,Hoxc6,Bhlhe40,Hoxb7,Hoxc4,Hoxd4,Bhlhe41,Gbx2,Gdf11,Shh,Nog,Hoxa1,Aldh1a2,Hoxb4,Hoxb9,Foxc1,Ctnnbip1,Hoxa4,Lrp5,Hoxb2,Hoxc11,Tcap,Hoxa2,Tdgf1,Sema3c,Heyl,Hey1,Tdrd1,Hoxa11,Hoxa3
GOBP_ANTIGEN_PROCESSING_AND_PRESENTATION_OF_ENDOGENOUS_ANTIGEN	0.00133053239697134	0.02005626391571	0.45505986738723	-0.614265615244375	-1.89960936013456	31	H2-Q2,Hfe,B2m,H2-Bl,Tapbp,H2-D1,H2-Q7,Atg5
GOBP_ANTIGEN_PROCESSING_AND_PRESENTATION_OF_PEPTIDE_ANTIGEN_VIA_MHC_CLASS_I	0.00248517746611974	0.0296963787637763	0.431707695803346	-0.546700706970001	-1.75627456578647	39	H2-Q2,Hfe,B2m,H2-Bl,Tapbp,H2-D1,H2-Q7,Mr1,Fcgr3
GOBP_ANTIGEN_PROCESSING_AND_PRESENTATION_OF_PEPTIDE_ANTIGEN_VIA_MHC_CLASS_IB	0.00408535725402371	0.0412893439806663	0.407017918923954	-0.627366810610426	-1.8096513451245	22	H2-Q2,B2m,H2-Bl,H2-D1,H2-Q7
GOBP_APOPTOTIC_SIGNALING_PATHWAY	2.73381004409243e-06	0.000213317589616977	0.627256739718528	-0.326771985299178	-1.57465695700196	595	Cd24a,Hspb1,Mmp9,Pmp22,Lcn2,Wfs1,Tpd52l1,Tnfrsf1a,Kitl,Hyou1,Prkcd,Dap,Agtr2,Lgals3,Ltbr,Il7,Gclm,Anxa6,Fgfr1,Prkca,Mal,Phlda3,Gstp2,Shh,Clu,Casp12,Gstp1,E2f1,Ier3,Nog,Itga6,Chac1,Ackr3,Tnfrsf10b,Bnip3,Bcap31,Fyn,Slc9a3r1,Lmna,Birc6,Rock2,Cyp1b1,Acaa2,Ppia,Camk2b,Hdac1,Ifi27l2a,Rps27l,Agap2,Bak1,Maz,Gnai2,P2rx4,Perp,Faim2,Bmpr1b,Wnt4,Qrich1,Il19,Brca2,Ret,Eef1e1,Ins2,Ifi27,Mybbp1a,Ptpn1,Mapk9,Map…
GOBP_APPENDAGE_DEVELOPMENT	0.00355189030911698	0.0374668324769268	0.431707695803346	-0.358634525786927	-1.52623128081114	178	Hoxc10,Hoxa9,Hoxd10,Hoxa10,Hoxd9,Rspo2,Cyp26b1,Fgfr1,Shh,Nog,Scx,Itga6,Aldh1a2,Lnpk,Hdac1,Bak1,Mecom,Slc39a1,Sox9,Grhl2,Lrp5,Prrx2,Lrp4,Hoxc11,Bmp7,Itgb4,Sall1,Sema3c,Rab23,Hoxa11,Tfap2b,Asph
GOBP_ARACHIDONIC_ACID_METABOLIC_PROCESS	0.00539931205685084	0.0499107138913773	0.407017918923954	-0.499101127226195	-1.64013093390595	43	Ptgs1,Alox8,Ephx1,Cyp1b1,Dagla,Mgll,Cyp2e1,Gpx4,Sco1,Cyp2c65,Cyp2f2,Gpx1,Cyp2j12,Cyp2d11,Cyp2d26,Cyp2j8,Cyp2d9
GOBP_ARGININE_CATABOLIC_PROCESS	0.000373311882776966	0.00798706794360718	0.49849310876659	-0.846486794130331	-1.94683678522924	10	Atp2b4,Fah,Nos2,Ddah1,Ddah2,Nos3
GOBP_ARGININE_METABOLIC_PROCESS	0.00279724833517268	0.0319514948707121	0.431707695803346	-0.680949222729395	-1.82658399295393	17	Atp2b4,Fah,Nos2,Ddah1,Ddah2,Nos3,Slc7a7,Agmat
GOBP_ASTROCYTE_DIFFERENTIATION	0.00232622960005773	0.0285248171294239	0.431707695803346	-0.456393476279096	-1.72050961305655	77	Sox8,Gfap,Ldlr,Id2,Stat3,Shh,Plp1,Nog,Epha4,Mag,Mapk1,Mt3,Prpf19,Dab1,Mapk3,Sox9,Clcf1,Id4,Lamc3,Vim,Tal1,Pou3f2,Actr3
GOBP_ATRIOVENTRICULAR_CANAL_DEVELOPMENT	0.000676242625459912	0.012678951839895	0.477270815362862	0.815433068375344	1.87955690017298	10	Tbx20,Chd7,Bmp2,Ptpn11
GOBP_AXON_DEVELOPMENT	0.00143462537368341	0.0209124237163851	0.45505986738723	-0.289328684998482	-1.37533543422827	501	Pmp22,Syngap1,Isl2,Crtac1,Dclk1,Mnx1,Chodl,Actb,Sema3a,Reln,Flot1,Ust,Vasp,Nefh,Tubb3,Prkca,Efna3,Xk,Gbx2,Taok2,Trpv2,Shh,Plp1,Unc5c,Nrp2,Etv1,Nog,Nptx1,Boc,Itga4,Slitrk4,Scn1b,Epha4,Mag,Itgb1,Sema4b,Atg7,Alcam,Hoxa1,Uchl1,Nefl,Nectin1,Thy1,Ptpro,Mark2,Sema4d,Ttl,Mt3,Nefm,Atl1,Mbp,Dpysl2,Edn2,Ephb6,Sema5a,Foxp1,Dab1,Tubb2b,Klf7,Cnp,Epb41l3,Mgll,Bmpr1b,Plxna3,Map6,Trpc5,Evx1,Ret,Nrcam,Dpysl5,Prrxl…
GOBP_BARBED_END_ACTIN_FILAMENT_CAPPING	0.00010577492078967	0.00301742865435478	0.538434096309916	-0.696267679969322	-2.07355298341095	26	Svil,Gsn,Cfl1,Mtpn,Capzb,Vill,Capza2,Cracd,Dbnl,Twf2,Scin,Arpc2,Add3
GOBP_BEHAVIOR	0.000300258467857433	0.00680842491645956	0.49849310876659	-0.285219453519746	-1.39615830210551	702	Uts2,Glra1,Pmp22,Lcn2,Syngap1,Dlg4,Meis2,Hoxd10,Nts,Atp8a1,Grin2b,Calca,Htr2a,Tspo,Aldh1a3,Hoxd9,Prkar2b,Gabra5,B3gat1,Htr2c,Ldlr,Id2,Fzd9,Stat3,Agtr2,Reln,Mc4r,Syt4,Itpr3,Mmp17,Pcdh17,Dbi,Tshr,Ppp1r1b,Prkca,Ptgs1,Chrna3,Serpinf1,Eif4g1,B2m,Etv5,Shh,Nlgn1,Rcan1,S100b,Etv1,Nog,Lrrtm1,Olfm2,Negr1,Plk2,Ace,Itga3,Mchr1,Gria1,Epha4,Itgb1,Myo15,Atg7,Hoxa1,Uchl1,Pja2,Vps35,Git2,Jph4,Bc1,Espn,Gmfb,Cacna1…
GOBP_BEHAVIORAL_RESPONSE_TO_PAIN	0.00122552580987331	0.0192398175037626	0.45505986738723	-0.651232678007307	-1.91487043116201	24	Grin2b,Tspo,Git2,Cacna1e,P2rx4,Capn2,Runx1,Tacr1,Akt1
GOBP_BIOLOGICAL_PROCESS_INVOLVED_IN_INTRASPECIES_INTERACTION_BETWEEN_ORGANISMS	0.0038741510203396	0.0397098374893218	0.431707695803346	0.459689833218751	1.64845895972928	57	Ucn,En1,Kalrn,Shank1,Htt,Ptchd1,Bbs4,Mecp2,Grpr,Npas4,Rptor,Shank2,Atxn1,Oxtr,Mkks,Cx3cr1
GOBP_BLOOD_VESSEL_MORPHOGENESIS	7.0154656721e-10	7.44481217123252e-07	0.801215574617779	-0.370570634317667	-1.77690032255082	580	Uts2,Hspb1,Mmp9,Ramp2,Dcn,Hoxa5,Tnfrsf1a,Plxdc1,Atp2b4,Glul,Myh9,Anxa2,Cdh13,Ldlr,Itga7,Stat3,Lgals3,Egfl7,Ramp1,Prkcb,Ptk2b,Jup,Htatip2,Jak1,Fgfr1,Prkca,Enpep,Serpinf1,Efna3,Gbx2,Rhob,Shh,Pdgfb,Nrp2,Gab1,Nog,Ywhaz,Plau,Ackr3,Ppp3r1,Plk2,Ace,Pdgfa,Col24a1,Sirt6,Itgb1,Hoxa1,Epn1,Thy1,Notch4,Gata6,Actg1,Spry2,Adgrb2,Rock2,Cyp1b1,Nras,Gadd45a,Adam8,Edn2,Sema5a,Bmper,Epn2,Bak1,Rhoa,Klf5,Tmem100,Apoh,…
GOBP_BRANCHING_INVOLVED_IN_SALIVARY_GLAND_MORPHOGENESIS	0.00472389509849987	0.0449193322448751	0.407017918923954	-0.609317312772804	-1.79162340101527	24	Sema3a,Fgfr1,Tgm2,Shh,Pdgfb,Pdgfa,Bmp7,Sema3c,Cdh1,Fgf10,Fgfr2,Lama5,Met,Fgf7
GOBP_CALCIUM_ION_TRANSPORT	0.000501595024715446	0.0100813000043188	0.477270815362862	-0.315923883600057	-1.47012789652679	390	Ramp2,Wfs1,Grin2b,Calca,Htr2a,Tspo,Atp2b4,Htr2c,Plpp4,Lgals3,Ppp3ca,Ramp1,Prkcb,Itpr3,Ptk2b,Anxa6,Dbi,Calm3,Pacsin3,Coro1a,Cachd1,Rgs4,Sln,Trpv2,Pdgfb,Plp1,Ppp3r1,Stim2,Atp2c1,Pde4b,Ace,Mchr1,Fyn,Ank2,Cacna1h,Thy1,Gstm7,Jph4,Camk2g,Camk2b,Orai3,Cacna1e,Gp5,Camk2d,Bak1,Rhoa,Cacnb1,Calm2,Gnai2,P2rx4,P2ry12,Ccn2,Trpc5,Cabp1,Ccl2,Cacng5,Nos3,F2rl3,Fkbp1a,Prnp,Adrb2,Orai2,Ywhae,Atg5,Mcu,Htr2b,1810037I…
GOBP_CAMP_BIOSYNTHETIC_PROCESS	0.00313896423800692	0.0347615571319085	0.431707695803346	0.774365874141262	1.78489783950084	10	Adcy8,Adcy1,Adcy10,Adcy6,Adcy5
GOBP_CAMP_MEDIATED_SIGNALING	0.000199332268232908	0.00501152598538604	0.518848077743792	0.526239201990117	1.9064662511051	59	Ucn,Gal,Pde3a,Adcy8,Gnas,Mgrn1,Crhr1,Adcyap1,Cap2,Atf1,Epha5,Ksr1,Adcyap1r1,Pde7a,Gpr62,Pde7b,Ece1
GOBP_CAMP_METABOLIC_PROCESS	0.00319785662521155	0.0351300771291356	0.431707695803346	0.714164425191859	1.77466329793421	13	Adcy8,Pde4a,Adcy1,Adcy10,Adcy6,Adcy5
GOBP_CARBOXYLIC_ACID_TRANSPORT	0.00191565298203669	0.0252847132405141	0.45505986738723	-0.340952856804269	-1.51165851999146	244	Slc6a5,Grin2b,Slc32a1,Ptges,Htr2c,Prkcd,Gfap,Agtr2,Pla2g3,Syt4,Slc25a1,Abcg2,Rgs4,Slc25a30,Ace,Itgb1,Slc9a3r1,Nos2,Slc16a6,Acsl4,Slc25a2,Gipc1,Dpysl2,Slc16a9,Nfe2l1,Slc1a4,Slc1a7,Oc90,Abcc3,Slc7a1,Lrrc8e,Mapk9,Slc6a15,Myc,Slc10a4-ps,Npy5r,Slc19a1,Stard10,Slc27a4,Arl6ip5,Abcc5,Slc26a1,Slc10a4,Slc13a5,Grm2,Slc17a7,Nr1h4,Nmur2,Slc25a29,Slc26a7,Ces1d
GOBP_CARDIAC_CONDUCTION	0.00263490013367688	0.0308626492478797	0.431707695803346	0.466905825135507	1.70605719479087	62	Kcnd3,Isl1,Scn3b,Hcn3,Pkp2,Hcn4,Cacnb2,Kcna5,Gja1,Zmpste24,Kcnj5,Cxadr,Cacna1g,Hcn1,Scn5a
GOBP_CATION_TRANSMEMBRANE_TRANSPORT	0.00222273679026539	0.027730781822341	0.431707695803346	-0.268195177259731	-1.31561286614067	725	Slc6a5,Fxyd7,Mmp9,Lcn2,Dlg4,Grin2b,Calca,Htr2a,Atp2b4,Atp1a1,Kcnc4,Slc44a4,Htr2c,Fxyd1,Kcnh1,Kcnq5,Ppp3ca,Fxyd5,Kcng1,Cfl1,Reln,Kcnk4,Kcnt2,Kcnc3,Atox1,Itpr3,Kcnb1,Ptk2b,Asic2,Dpp10,Dbi,Calm3,Coro1a,Wnk4,Rgs4,Sln,Hfe,Trpv2,Plp1,Slc9a9,Nlgn1,Kcnk9,Kcnv1,Tesc,Ppp3r1,Stim2,Atp2c1,Pde4b,Scn1b,Itgb1,Fyn,Slc9a3r1,Galr2,Ank2,Cacna1h,Thy1,Gstm7,Kcne1l,Kcnj14,Slc25a2,Kcns3,Kcnab2,Cacna1e,Gp5,Shisa6,Camk2d…
GOBP_CELLULAR_COMPONENT_ASSEMBLY_INVOLVED_IN_MORPHOGENESIS	0.00225296406471292	0.0279958485418426	0.431707695803346	-0.407163087233366	-1.63355598154788	116	Pmp22,Sec23ip,Pla2g3,Akap13,Wdr1,Fhod3,Mag,Itgb1,Csrp1,Actg1,Tmf1,Plec,Agfg1,Gpc1,Phldb2,Csrp3,Six4,Epb41l3,Tcap,Itgb4,Phldb1,Fig4,Mtmr2,Rfx2,Tpm1,Myom2,Neurl2,Cd9,Cfl2
GOBP_CELLULAR_COMPONENT_MORPHOGENESIS	0.000976926371794006	0.0164037067365158	0.45505986738723	-0.269787361884596	-1.33654235402141	804	Pmp22,Syngap1,Dlg4,Isl2,Dclk1,Mnx1,Sec23ip,Chodl,Actb,Ppp3ca,Sema3a,Pla2g3,Cfl1,Reln,St8sia2,Flot1,Lifr,Ust,Wasf1,Syt4,Ngef,Vasp,Nefh,Tubb3,Prkca,Unc13a,Chrna3,Efna3,Xk,Gbx2,Taok2,Akap13,Trpv2,Shh,Cpne6,Clu,Nlgn1,Unc5c,Nrp2,Pdlim5,Wdr1,Etv1,Nog,Nyap2,Nptx1,Boc,Fhod3,Itga4,Slitrk4,Scn1b,Epha4,Mag,Itgb1,Sema4b,Fyn,Atg7,Alcam,Hoxa1,Uchl1,Nefl,Sult4a1,Nectin1,Thy1,Ptpro,Mark2,Csrp1,Actg1,Sema4d,Ttl,M…
GOBP_CELLULAR_DIVALENT_INORGANIC_CATION_HOMEOSTASIS	9.54683911533887e-06	0.000516893146387633	0.593325476396405	-0.378536318757319	-1.71355178546623	285	Calb2,Wfs1,Grin2b,Calca,Htr2a,Atp2b4,Htr2c,Fxyd1,Fzd9,Kcnh1,Mt2,Prkcb,Itpr3,Ptk2b,Anxa6,Dbi,Calm3,Calcb,Coro1a,Prkca,Xk,Tgm2,Scgn,S100b,Stim2,Atp2c1,Bnip3,Bcap31,Ank2,Anxa7,Thy1,Gstm7,Pacs2,Mt1,Mt3,Gp5,Edn2,Rap1gds1,Camk2d,Bak1,Csrp3,Calm2,Trpc5,Cd40,Slc30a8,Pik3cb,Slc10a7,Ccl2,F2rl3,Fkbp1a,Ywhae,Atg5,Mcu,Grina,Htr2b,Asph,Kctd17,Pth1r,Nol3,Calb1,Slc30a3,Slc39a7,Jph2,Efhc1,Tmbim6,Trpc7,Jph3,Ccr5,N…
GOBP_CELLULAR_HOMEOSTASIS	4.07056012370885e-06	0.000287978560218656	0.610526878385931	-0.315302810613939	-1.54527381157182	699	Calb2,Lcn2,Wfs1,Pde1c,Grin2b,Calca,Htr2a,Atp2b4,Atp1a1,Htr2c,Fxyd1,Fzd9,Agtr2,Ube2s,Kcnh1,Ppp3ca,Mt2,Prkcb,Atox1,Itpr3,Vcam1,Txn1,Kcnb1,Tbc1d1,Ptk2b,Anxa6,Cyb561,Dbi,Calm3,Calcb,Snx10,Coro1a,Prkca,Wnk4,Xk,Prkaca,Hfe,Adra2a,Tgm2,Slc9a9,Scgn,S100b,Tesc,Stim2,Atp2c1,Bnip3,Bcap31,Slc9a3r1,Atg7,Ank2,Anxa7,Thy1,Gstm7,Pacs2,Mt1,Mapk1,Mt3,Pax2,Alpl,Prdx6,Glrx3,Pim3,Cacna1e,Gp5,Edn2,Rap1gds1,Bola2,Rab39,C…
GOBP_CELLULAR_ION_HOMEOSTASIS	4.70680616206631e-06	0.000320551885312954	0.610526878385931	-0.347779625645115	-1.63690559795786	447	Calb2,Lcn2,Wfs1,Grin2b,Calca,Htr2a,Atp2b4,Atp1a1,Htr2c,Fxyd1,Fzd9,Agtr2,Kcnh1,Mt2,Prkcb,Atox1,Itpr3,Ptk2b,Anxa6,Cyb561,Dbi,Calm3,Calcb,Coro1a,Prkca,Wnk4,Xk,Hfe,Tgm2,Slc9a9,Scgn,S100b,Tesc,Stim2,Atp2c1,Bnip3,Bcap31,Slc9a3r1,Ank2,Anxa7,Thy1,Gstm7,Pacs2,Mt1,Mapk1,Mt3,Glrx3,Gp5,Edn2,Rap1gds1,Bola2,Rab39,Camk2d,Bak1,Scnn1a,Mapk3,Csrp3,Calm2,Fth1,Chp1,Trpc5,Trf,Cd40,Slc30a8,Pik3cb,Slc10a7,Ccl2,Sco1,Atp…
GOBP_CELLULAR_LIPID_METABOLIC_PROCESS	1.7816366542206e-07	3.1511213624315e-05	0.690132458796796	-0.316302486006201	-1.57597197060897	887	Pmp22,Thrsp,Tnfrsf1a,Htr2a,Aldh1a3,Abhd2,Lipe,Prkar2b,Ptges,A4galt,Htr2c,Prkcd,Ldlr,Fabp5,Serinc2,Plpp4,Agpat1,Hadh,Pam,Fdps,Pla2g3,St8sia2,Aldh1a7,Mvd,Cyp26b1,Fasn,Insig1,Mvk,Fdft1,Dbi,Ptgs1,Elovl4,Gstp2,Adipor1,Idi1,Hmgcs1,Pdgfb,Plp1,Gstp1,Prkag2,Scd1,Peds1,Pibf1,Hacd2,Pip5k1b,Dhrs3,Pla2g7,Ptges3,Ptgr1,St8sia3,Pdgfa,Fads3,Pmvk,Ttr,Abcd2,Them4,Atg7,Lypla2,Sik1,Alox8,Ggt5,Socs2,Acsl4,Gstm7,Gata6,…
GOBP_CELLULAR_METAL_ION_HOMEOSTASIS	5.19161143349672e-07	6.88667256653341e-05	0.659444398037935	-0.381410084993423	-1.76729544862851	366	Calb2,Lcn2,Wfs1,Grin2b,Calca,Htr2a,Atp2b4,Atp1a1,Htr2c,Fxyd1,Fzd9,Agtr2,Kcnh1,Mt2,Prkcb,Atox1,Itpr3,Ptk2b,Anxa6,Cyb561,Dbi,Calm3,Calcb,Coro1a,Prkca,Xk,Hfe,Tgm2,Scgn,S100b,Tesc,Stim2,Atp2c1,Bnip3,Bcap31,Ank2,Anxa7,Thy1,Gstm7,Pacs2,Mt1,Mt3,Glrx3,Gp5,Edn2,Rap1gds1,Bola2,Camk2d,Bak1,Scnn1a,Csrp3,Calm2,Fth1,Trpc5,Trf,Cd40,Slc30a8,Pik3cb,Slc10a7,Ccl2,Sco1,Atp6v1g1,Myc,F2rl3,Fkbp1a,Prnp,Slc31a2,Ywhae,At…
GOBP_CELLULAR_MODIFIED_AMINO_ACID_METABOLIC_PROCESS	0.000357529717792744	0.00774307217391143	0.49849310876659	-0.390856466756916	-1.66335732613246	178	Gamt,Clic1,Gpx3,Serinc2,Pla2g3,Reln,Pcyox1l,Gclm,Plod2,Gstp2,Gstp1,Chac1,Gstm1,Ggt5,Gstm7,Idh1,Cpt1a,Gatm,Nfe2l1,Atic,Pcyox1,Glo1,Gsta1,Gpx4,Txnrd3,Acadl,Ggt1,Folh1,Mthfd1l,Gstt2,Pcmt1,Gsr,Plod3,Arl6ip5,Gstm3,Aldh1l2,Cpt2,Abhd16a,Gpx1,Gsta5,Abhd16b,Ggt7,Iyd,Ckmt2,Bhmt,Serinc1,Mthfd2,Fpgs,Aldh1l1,Slco4a1,Gstm4,Vnn1,Mboat1,Hmgn5,Slc22a4,Gsto1,Hoga1,Serinc3,Gstm5,Mthfsl,Nfe2l2,Aldh9a1,Shmt2,Sardh
GOBP_CELLULAR_RESPIRATION	4.02182412416527e-05	0.00135922285368286	0.557332238758646	0.371879954368005	1.67620977211388	230	Ucn,Ppargc1a,Tafazzin,Cox7a1,Sirt3,Il10rb,Slc25a23,Chchd10,Aco2,Idh3g,Slc25a13,COX3,Iscu,ND3,Sdha,Uqcrc2,Atp5a1,Pink1,Idh3b,ND4,Mdh1,Oxa1l,Pik3ca,Ndufb5,Macroh2a1,Ndufb9,Adsl,Idh3a,Sod2,Ndufs3,Dlst,Atp7a,Ndufv1,Slc25a12,Nr4a3,ND5,Ndufs4,Pum2,Atp5b,Cs,Ogdh,Chchd4,CYTB,COX1,Atp5j,ND1,Sdhd,Ndufa9,Coq10a,Sdhb,Mtfr1,ND4L,Ndufs2,Slc1a3,Mtfr1l,Uqcrb,Mdh2,Arl2,Ndufs6,Atp5c1,Ndufs1,Immp2l,Uqcc2,COX2,Cyc1,…
GOBP_CELLULAR_RESPONSE_TO_CADMIUM_ION	0.00127596578832473	0.0195672672625752	0.45505986738723	-0.660434515036771	-1.90503575944678	22	Mmp9,Mt2,Gsn,Mt1,Mapk1,Mt3,Fos,Mapk3,Mapk9
GOBP_CELLULAR_RESPONSE_TO_CHEMICAL_STRESS	0.00137166475596812	0.0205416962966219	0.45505986738723	-0.32716704578557	-1.48722990606612	302	Hspb1,Mmp9,Lcn2,Serpinb6a,Capn1,Prkcd,Rnf112,Cfl1,Net1,Txn1,Rhob,Etv5,Mapk13,Cpeb2,Bnip3,Fyn,Atg7,Sigmar1,Mapk1,Mt3,Pax2,Cyp1b1,Ppia,Fos,Plec,Foxp1,Nfe2l1,Mapk3,Brf2,Romo1,Pycr2,Ect2,Zc3h12a,Stx2,Lrrc8e,Ncoa7,Abcd1,Mapk9,Nqo1,Nos3,Stk24,Serpinb6b,Slc4a11,Gsr,Serpinb6c,Slc25a24,Atg5,Arl6ip5,Meak7,Pdcd10,Nol3,Gpx1,Stx4a,Ubqln1,Dysf,Parp1,Map3k5,Akt1
GOBP_CELLULAR_RESPONSE_TO_HYDROGEN_PEROXIDE	0.00347848485966889	0.0369136813308063	0.431707695803346	-0.434859822177105	-1.67016422314593	87	Lcn2,Capn1,Prkcd,Rnf112,Cfl1,Net1,Txn1,Rhob,Mapk13,Bnip3,Fyn,Sigmar1,Pax2,Cyp1b1,Foxp1,Ect2,Nqo1
GOBP_CELLULAR_RESPONSE_TO_INORGANIC_SUBSTANCE	0.00163204887636911	0.0227287436693294	0.45505986738723	-0.376016568324539	-1.5967020500876	174	Glra1,Mmp9,Timeless,Dlg4,Id2,Kcnh1,Mt2,Gsn,Syt4,Kcnb1,Nek7,Cpne8,Hfe,B2m,Shh,Cpne6,Nlgn1,Nptx1,Bnip3,Mt1,Mapk1,Mt3,Fos,Lgmn,Nfe2l1,Mapk3,P2rx4,Gabrb3,Ect2,Fabp4,Syt6,Trf,Mapk9,Ncstn,Prnp,Bcar1,Slc25a24,Clic4,Asph,Ireb2,Fn1,Slc13a5,Cdh1,Akt1
GOBP_CELLULAR_RESPONSE_TO_LEUCINE_STARVATION	0.00127191553470273	0.0195616922525585	0.45505986738723	0.747834073800446	1.8112924828502	12	Impact,Atf2,Sesn2,Rragb,Eif2ak4,Sesn3
GOBP_CELLULAR_RESPONSE_TO_METAL_ION	0.000723270768194871	0.0132333610208344	0.477270815362862	-0.397941253109149	-1.6551165428389	149	Glra1,Mmp9,Dlg4,Id2,Kcnh1,Mt2,Gsn,Syt4,Kcnb1,Nek7,Cpne8,Hfe,B2m,Shh,Cpne6,Nlgn1,Nptx1,Bnip3,Mt1,Mapk1,Mt3,Fos,Lgmn,Nfe2l1,Mapk3,P2rx4,Gabrb3,Ect2,Fabp4,Syt6,Trf,Mapk9,Ncstn,Prnp,Slc25a24,Clic4,Asph,Ireb2,Fn1,Slc13a5,Cdh1,Akt1
GOBP_CELLULAR_RESPONSE_TO_NITROGEN_COMPOUND	0.00212766351012399	0.0267520914329808	0.431707695803346	0.272996158923955	1.34911409335271	576	Chrm1,Col5a2,Gabra1,Glra2,Chrna4,Pde3a,Rgs10,Adcy8,Chrm3,Igf1,Kcnc2,Rab15,Atrx,Gabrb2,Castor2,Akap7,Htr1d,Itpr1,Lypd1,Inhbb,Atp1a3,Mef2c,Cpeb3,Zcchc3,Hcn4,Col6a1,Ogt,Gnas,Kcnq3,Egr1,Pkd2,Pik3r1,Sgk1,Htt,Nsmf,Crhr1,Gnal,Pik3r3,Appl2,Grb14,Slc38a9,Insr,Lonp1,Myo5a,Marcks,Gja1,Prkdc,Lpin2,Apc,Grb10,Mecp2,Hrh3,Atp2b1,Akt3,Rhoq,Ptpn11,Fcgr2b,Mmp2,Actn2,Ubr2,Nsg1,Ptpn22,Ly6c1,Slc30a10,Impact,Ezh2,Casp3…
GOBP_CELLULAR_RESPONSE_TO_OXIDATIVE_STRESS	0.000969354456695632	0.0163282372927842	0.477270815362862	-0.346205700642624	-1.53856284028596	254	Hspb1,Mmp9,Lcn2,Capn1,Prkcd,Rnf112,Cfl1,Net1,Txn1,Rhob,Etv5,Mapk13,Cpeb2,Bnip3,Fyn,Atg7,Sigmar1,Mapk1,Mt3,Pax2,Cyp1b1,Ppia,Fos,Foxp1,Nfe2l1,Mapk3,Brf2,Romo1,Pycr2,Ect2,Zc3h12a,Stx2,Ncoa7,Abcd1,Mapk9,Nqo1,Nos3,Stk24,Slc4a11,Gsr,Slc25a24,Arl6ip5,Meak7,Pdcd10,Nol3,Gpx1,Stx4a,Ubqln1,Parp1,Map3k5,Akt1
GOBP_CELLULAR_RESPONSE_TO_OXYGEN_CONTAINING_COMPOUND	7.77853131335998e-06	0.000444150191020219	0.593325476396405	-0.289901061613854	-1.4551398774037	989	Glra1,Chrm2,Mmp9,Lcn2,Il36g,Timeless,Pde1c,Gna14,Capn1,Htr2a,Atp2b4,Pdgfd,Htr2c,Prkcd,Ldlr,Cd55,Actb,Stat3,Agtr2,Rnf112,Ppp3ca,Cfl1,Kcnk4,Aldh1a7,Prkcb,Net1,Cyp26b1,Itpr3,Vcam1,Txn1,Kcnb1,Tbc1d1,Ptk2b,Insig1,Jup,Irgm1,Tshr,Jak1,Ppp1r1b,Prkca,Ghr,Chrna3,Rgs4,Eif4ebp1,Esd,Msn,Prkaca,Rhob,Adipor1,B2m,Adra2a,Tgm2,Ldoc1,Pdgfb,Mapk13,Gstp1,Sh3bp4,Tesc,Nrip1,Cpeb2,Pde4b,Bnip3,Trim12a,Itga4,Epha4,Fyn,Slc…
GOBP_CELLULAR_RESPONSE_TO_REACTIVE_OXYGEN_SPECIES	0.000748156271931978	0.013641639789935	0.477270815362862	-0.417511122395571	-1.69110543786968	129	Mmp9,Lcn2,Capn1,Prkcd,Rnf112,Cfl1,Net1,Txn1,Rhob,Mapk13,Bnip3,Fyn,Atg7,Sigmar1,Mapk1,Mt3,Pax2,Cyp1b1,Fos,Foxp1,Mapk3,Romo1,Ect2,Mapk9,Nqo1,Nos3
GOBP_CELLULAR_RESPONSE_TO_VASCULAR_ENDOTHELIAL_GROWTH_FACTOR_STIMULUS	0.00067246787430345	0.0126528884434543	0.477270815362862	-0.510529097700098	-1.79898853337609	58	Hspb1,Ramp2,Dcn,Atp2b4,Pdgfb,Nrp2,Gab1,Spry2,Ptp4a3,Kdr,Foxc1,Mapkapk2,Pik3cb,Il12a,Vegfc,Akt1,Pgf,Map2k3,Egr3,Smoc2,Jcad
GOBP_CELLULAR_RESPONSE_TO_XENOBIOTIC_STIMULUS	0.00265065535016667	0.0309683959697569	0.431707695803346	-0.392494641699703	-1.57830238837512	122	Pon3,Cyp26b1,Asic2,Wnk4,Gstp2,Gstp1,E2f1,Pde4b,Gstm1,Uchl1,Nos2,Gstm7,Cyp1b1,Gsta1,Cyp2e1,Vkorc1,Myc,Prnp,Cyp2c65,Cyp2f2,Gstm3,Gas6,Gsta5,Nr1h4,Aox1,Rora,Cyp2j12,Cyp2d11,Cyp2d26,Gstm4,Ppp1r14a,Htr1b,Cyp2j8,Fmo1,Gsto1,Rap1a,Cyp2d9,Gstm5,Nfe2l2,Tfrc
GOBP_CELLULAR_TRANSITION_METAL_ION_HOMEOSTASIS	0.00256029411755572	0.0302151858459942	0.431707695803346	-0.429207652777534	-1.65711378514218	91	Lcn2,Mt2,Atox1,Cyb561,Hfe,Atp2c1,Mt1,Mt3,Glrx3,Bola2,Fth1,Trf,Slc30a8,Sco1,Atp6v1g1,Myc,Prnp,Slc31a2,Cyb561a3,Ireb2,Ndfip1,Slc30a3,Slc39a7
GOBP_CELL_ACTIVATION	4.07056012370885e-06	0.000287978560218656	0.610526878385931	-0.296267365114831	-1.47885934861555	899	Hoxa9,Cd24a,Hspb1,Itm2a,Kitl,Myh9,Prkcd,Ldlr,Id2,Il4ra,Cd55,Fzd9,Actb,Ctla2a,Selplg,Stat3,Cd81,Rap2b,Lgals3,Ppp3ca,Gsn,Pla2g3,Adra2c,Impdh1,Prkcb,Cyp26b1,Ltbr,Vcam1,Il7,Ptk2b,Cd151,Tshr,Fgfr1,Coro1a,Prkca,Wnk4,Lgals1,Msn,Hfe,B2m,Adra2a,Shh,Cd300a,Pdgfb,Clu,Flot2,Ywhaz,Cast,Atp11c,Pibf1,Dock2,Pdgfa,Fyn,Nfil3,Mettl3,Kars,Skap2,Csk,Ubash3a,Thy1,Pja2,Tmem98,Ppia,Cdh17,Camk2b,Adam8,Gp5,Tnfsf13b,Edn2,E…
GOBP_CELL_ADHESION_MEDIATED_BY_INTEGRIN	0.00254480846765115	0.0301516190788722	0.431707695803346	-0.447585935942703	-1.69188881447407	80	Cd24a,Itga7,Itga6,Tesc,Plau,Itga4,Itga3,Itgb1,Rac3,Itga9,Cyp1b1,Fyb2,P2ry12,Ret,Emilin1,Itgb4
GOBP_CELL_CELL_ADHESION	1.12432033295134e-06	0.000110474883085922	0.643551836150722	-0.316425091792581	-1.55562250712666	743	Cd24a,Hspb1,Dlg4,Capn1,Kitl,Calca,Myh9,Cdh6,Prkcd,Cdh13,Il4ra,Cd55,Cdhr1,Actb,Itga7,Selplg,Cd81,Rap2b,Lgals3,Cdh12,Ppp3ca,Flot1,Lrrc4b,Vcam1,Il7,Jup,Pcdh17,Jak1,Coro1a,Prkca,Adam19,Lgals1,Msn,Pcdh19,Hfe,Taok2,B2m,Shh,Cd300a,Nlgn1,Gstp1,Podxl2,Igsf11,Lims1,Flot2,Itga6,Clstn2,Cadm3,Atp2c1,Negr1,Boc,Itga4,Itga3,Mag,Itgb1,Alcam,Cd164,Ubash3a,Nectin1,Thy1,Notch4,Sema4d,Mbp,Itga9,Cyp1b1,Ppia,Cdh17,Adam…
GOBP_CELL_CELL_ADHESION_VIA_PLASMA_MEMBRANE_ADHESION_MOLECULES	0.00142104468718297	0.0207715237195395	0.45505986738723	-0.361357409737867	-1.55098413502806	192	Cd24a,Cdh6,Cdh13,Cdhr1,Cdh12,Lrrc4b,Vcam1,Pcdh17,Lgals1,Pcdh19,Taok2,Nlgn1,Igsf11,Clstn2,Cadm3,Atp2c1,Itga4,Mag,Alcam,Cd164,Nectin1,Mbp,Cdh17,Dab1,Cldn1,Pcdh10,Ret,Nrcam,Pik3cb,Kirrel3,Tenm1,Arvcf,Flrt3,Cdh9,Il1rap,Nectin4,Cdhr3,Pcdh1,Pcdhga4
GOBP_CELL_CELL_JUNCTION_ASSEMBLY	0.00371090308280302	0.0384571323385798	0.431707695803346	-0.380624646281694	-1.53911863885537	128	Pmp22,Ramp2,Cdh6,Actb,Cdh12,Hopx,Jup,Prkca,Prkaca,Wdr1,Ace,Itgb1,Ptpro,Actg1,Rock2,Nphp4,Rhoa,Cldn1,Epb41l3,Ect2,Cldn11,Nedd4l,Grhl2,Arvcf,Cdh9
GOBP_CELL_CELL_JUNCTION_ORGANIZATION	0.00187545170183683	0.0250085007313643	0.45505986738723	-0.36349414293079	-1.55497106639155	183	Pmp22,Ramp2,Cdh6,Actb,Cdh12,Hopx,Jup,Prkca,Prkaca,Wdr1,Lims1,Whrn,Ace,Epha4,Itgb1,Csk,Nectin1,Ptpro,Actg1,Rock2,Nphp4,Plec,Rhoa,Adam10,Cldn1,Perp,Epb41l3,Ect2,Cldn11,Nedd4l,Grhl2,Arvcf,Cdh9,Dsp,Nr1h4,Cd9,Cdh1,Grhl1,Tjp2,Tbcd,Cldn9,Rac1,Dsg2,Tgfbr1,Ocel1,Pdcd6ip,Cldn2,Gjc1,Pard3,Epha2,Mpdz,Cdc42
GOBP_CELL_CELL_SIGNALING_INVOLVED_IN_CARDIAC_CONDUCTION	0.00202588121994653	0.0262178676903324	0.431707695803346	0.589362300213544	1.77533004721009	27	Scn3b,Hcn3,Pkp2,Hcn4,Cacnb2,Kcna5,Kcnj5,Cxadr,Cacna1g,Hcn1,Scn5a
GOBP_CELL_CHEMOTAXIS	2.06542762122485e-09	1.36989486977738e-06	0.774939030136436	-0.457459536592766	-2.02664502511218	251	Hspb1,Calca,Pdgfd,Prkcd,Lgals3,Vcam1,Ptk2b,Fgfr1,Coro1a,Prkca,Gstp2,Shh,Pdgfb,Akirin1,Gstp1,Gab1,Ackr3,Pde4b,Pla2g7,Mpp1,Csf1,Cxcl16,Cklf,Ptpro,Mapk1,Itga9,Saa2,Ppia,Adam8,Camk1d,Edn2,Plec,Sema5a,Lgmn,Hoxb9,Mapk3,Tpbg,Adam10,P2rx4,Kdr,Mstn,Il17rc,Fcgr3,Ptn,Ccl2,Nod2,Rpl13a,Il12a,Rin3,Bcar1,Il34,Vegfc,Ccl6,Mcu,Ptprj,Fgf16,Gas6,Cnr2,Elmo2,Hmgb1,Rhog,Dysf,Vav3,Scg2,Plxnb3,Pgf,Bst1,Rac1,Egr3,Slc12a2,…
GOBP_CELL_DIFFERENTIATION_INVOLVED_IN_KIDNEY_DEVELOPMENT	0.0031228233134215	0.0347615571319085	0.431707695803346	-0.525067131326119	-1.76484818305617	47	Cd24a,Mmp9,Basp1,Shh,Pdgfb,Ptpro,Pax2,Prom1,Wnt4,Sall1,Tshz3,Gli3,Ampd2
GOBP_CELL_JUNCTION_ASSEMBLY	1.96269771021088e-05	0.000801082619259917	0.575610261071129	-0.345325483623459	-1.61276367301819	405	Gabra2,Pmp22,Ramp2,S100a10,Cbln2,Cdh6,Actb,Cdh12,Cfl1,Reln,St8sia2,Flot1,Lrrc4b,Ptk2b,Asic2,Hopx,Jup,Pcdh17,Prkca,Prkaca,Eif4g1,Taok2,Pdgfb,Nlgn1,Pdlim5,Wdr1,Lims1,Lrrtm1,Clstn2,Nptx1,Negr1,Ace,Slitrk4,Itgb1,Lrrtm4,Lrrtm3,Nectin1,Thy1,Ptpro,Actg1,Sema4d,Vps35,Adgrb2,Zdhhc12,Rock2,Apod,Nphp4,Plec,Rhoa,Phldb2,Lrrn1,Tpbg,Cldn1,Six4,Kdr,Gabrb3,Epb41l3,Ect2,Cldn11,Nedd4l,Wnt4,Arf6,Grhl2,Rab29,Dbnl,Lrp…
GOBP_CELL_JUNCTION_ORGANIZATION	5.39230271259156e-05	0.00173403382987944	0.557332238758646	-0.294013747767319	-1.44309394040375	723	Gabra2,Pmp22,Syngap1,Ramp2,Dlg4,Grin2b,S100a10,Cbln2,Cdh6,Fzd9,Actb,Nfia,Cdh12,Cfl1,Reln,St8sia2,Flot1,Lrrc4b,Wasf1,Ptk2b,Asic2,Ngef,Hopx,Jup,Pcdh17,Prkca,Unc13a,Prkaca,Eif4g1,Taok2,Pfn1,Etv5,Pdgfb,Nlgn1,Nrp2,Pdlim5,Wdr1,Lims1,Lrrtm1,Clstn2,Ywhaz,Nptx1,Elfn1,Whrn,Negr1,Ace,Utrn,Slitrk4,Itga3,Tuba1a,Tubb5,Epha4,Itgb1,Fyn,Lrrtm4,Nefl,Lrrtm3,Csk,Nectin1,Thy1,Ptpro,Actg1,Sema4d,Vps35,Adgrb2,Zdhhc12,R…
GOBP_CELL_MATRIX_ADHESION	0.00181716438234129	0.0245739291463206	0.45505986738723	-0.350000354854375	-1.53061695470719	214	Hoxa7,S100a10,Col5a3,Cdh13,Itga7,Cfl1,Vcam1,Ptk2b,Jup,Bcam,Taok2,Lims1,Itga6,Plau,Itga4,Utrn,Itga3,Itgb1,Csf1,Thy1,Actg1,Itga9,Apod,Adam8,Gp5,Ajap1,Rhoa,Phldb2,Kdr,Wnt4,Ccn2,Mink1,Zyx,Pik3cb,Emilin1,Tdgf1,Cttn,Itgb4,Dusp22,Adam15,Ptprj
GOBP_CELL_MORPHOGENESIS_INVOLVED_IN_DIFFERENTIATION	0.00153934174757092	0.0220065892280528	0.45505986738723	-0.269864708880043	-1.32838616053111	775	Pmp22,Syngap1,Dlg4,Isl2,Dclk1,Mnx1,Myh9,S100a10,Chodl,Id2,Cdhr1,Sipa1l3,Actb,Ppp3ca,Sema3a,Cfl1,Reln,Flot1,Ust,Ngef,Vasp,Nefh,Tubb3,Prkca,Chrna3,Efna3,Xk,Gbx2,Taok2,Trpv2,Shh,Nlgn1,Unc5c,Nrp2,Pdlim5,Wdr1,Lims1,Etv1,Nog,Nptx1,Whrn,Boc,Itga4,Slitrk4,Scn1b,Col24a1,Epha4,Mag,Itgb1,Sema4b,Fyn,Slc9a3r1,Atg7,Alcam,Hoxa1,Rac3,Uchl1,Nefl,Sult4a1,Nectin1,Thy1,Notch4,Ptpro,Mark2,Sema4d,Ttl,Mt3,Nefm,Atl1,Mbp…
GOBP_CELL_MORPHOGENESIS_INVOLVED_IN_NEURON_DIFFERENTIATION	0.000639109956570671	0.0121545427582938	0.477270815362862	-0.285274499135787	-1.38356847307396	616	Pmp22,Syngap1,Dlg4,Isl2,Dclk1,Mnx1,Chodl,Id2,Cdhr1,Actb,Ppp3ca,Sema3a,Cfl1,Reln,Flot1,Ust,Ngef,Vasp,Nefh,Tubb3,Prkca,Chrna3,Efna3,Xk,Gbx2,Taok2,Trpv2,Shh,Nlgn1,Unc5c,Nrp2,Pdlim5,Etv1,Nog,Nptx1,Whrn,Boc,Itga4,Slitrk4,Scn1b,Epha4,Mag,Itgb1,Sema4b,Fyn,Slc9a3r1,Atg7,Alcam,Hoxa1,Uchl1,Nefl,Sult4a1,Nectin1,Thy1,Ptpro,Mark2,Sema4d,Ttl,Mt3,Nefm,Atl1,Mbp,Rock2,Dpysl2,Camk2b,Edn2,Ephb6,Sema5a,Clrn1,Foxp1,D…
GOBP_CELL_PART_MORPHOGENESIS	0.00356764013754304	0.037484947662977	0.431707695803346	-0.261896335026569	-1.28286315717546	710	Pmp22,Syngap1,Dlg4,Isl2,Dclk1,Mnx1,Chodl,Actb,Ppp3ca,Sema3a,Cfl1,Reln,St8sia2,Flot1,Lifr,Ust,Wasf1,Syt4,Ngef,Vasp,Nefh,Tubb3,Prkca,Unc13a,Chrna3,Efna3,Xk,Gbx2,Taok2,Trpv2,Shh,Cpne6,Clu,Nlgn1,Unc5c,Nrp2,Pdlim5,Etv1,Nog,Nyap2,Nptx1,Boc,Itga4,Slitrk4,Scn1b,Epha4,Mag,Itgb1,Sema4b,Fyn,Atg7,Alcam,Hoxa1,Uchl1,Nefl,Sult4a1,Nectin1,Thy1,Ptpro,Mark2,Sema4d,Ttl,Mt3,Nefm,Atl1,Mbp,Rock2,Dpysl2,Camk2b,Edn2,Eph…
GOBP_CELL_SUBSTRATE_ADHESION	0.00105852728160618	0.017228667963811	0.45505986738723	-0.313515303067702	-1.44136274483841	345	Hoxa7,Spock1,S100a10,Col5a3,Cdh13,Itga7,Cfl1,Vcam1,Ptk2b,Jup,Coro1a,Lgals1,Bcam,Taok2,Pdgfb,Lims1,Itga6,Plau,Egflam,Itga4,Utrn,Itga3,Itgb1,Rac3,Csf1,Thy1,Actg1,Itga9,Apod,Adam8,Gp5,Ajap1,Npy2r,Rhoa,Phldb2,Kdr,Wnt4,Ccn2,Vit,Triobp,Mink1,Zyx,Gcnt2,Angpt1,Ptn,Pik3cb,Emilin1,Tdgf1,Cttn,Itgb4,Bcar1,Dusp22,Adam15,Spry4,Dock5,Ccdc80,Akip1,Kif14,Ptprj,Lamc3,Megf9,Gas6,Fn1,Itgb7,Arpc2,Plet1,St6gal1,Bst1,R…
GOBP_CHAPERONE_MEDIATED_PROTEIN_FOLDING	0.00118634374082853	0.0187902683248841	0.45505986738723	-0.498263275979319	-1.78174171104213	63	Hspb1,Dnajb12,Clu,Sdf2l1,Ptges3,Dffa,Fkbp5,Dnajb2,Unc45a,Fkbp1a,St13,Dnajb1,Cct6a,Hspa1b,Pex19,Hsph1,H2-DMb1,Pdia4,Pdcl3,Unc45b,Hspe1,Hspa1a,Chordc1,Dnajb13
GOBP_CHEMICAL_HOMEOSTASIS	1.08631224095783e-05	0.000553151954011874	0.593325476396405	-0.290445258156782	-1.4559034565319	956	Uts2,Cd24a,Calb2,Lcn2,Wfs1,Pde1c,Grin2b,Calca,Htr2a,Tspo,Atp2b4,Srebf2,Atp1a1,Htr2c,Fxyd1,Ldlr,Fzd9,Fabp5,Stat3,Agtr2,Kcnh1,Ppp3ca,Mt2,Prkcb,Atox1,Cyp26b1,Itpr3,Vcam1,Kcnb1,Tbc1d1,Ptk2b,Insig1,Anxa6,Cyb561,Dbi,Calm3,Calcb,Snx10,Fgfr1,Coro1a,Prkca,Wnk4,Tlcd4,Xk,Prkaca,Adipor1,Hfe,B2m,Adra2a,Tgm2,Slc9a9,Scgn,S100b,Tesc,Scd1,Stim2,Atp2c1,Bnip3,Ace,Bace2,Fech,Sirt6,Bcap31,Trmt10a,Slc9a3r1,Atg7,Ank2,A…
GOBP_CHROMATIN_ORGANIZATION	2.2170312467119e-06	0.000182558467877838	0.627256739718528	0.323018690220804	1.57763047288161	540	Eya1,Atrx,Hdac5,Kcnq1ot1,Chd5,Ncor1,Emsy,Mbtd1,Yeats2,Kmt2e,Sirt7,Chd7,Uty,Hdac7,Hmgn2,Ercc6,Ogt,Gnas,Nap1l1,Foxa2,Satb1,Rsf1,Baz1b,Coprs,Chrac1,Mtf2,Cbx5,Tet1,Zmynd11,Epc1,Jmjd1c,Meg3,Exosc10,Pbrm1,Scmh1,Setdb1,Smarca1,Chd6,Kmt2a,Kdm5a,Nsd2,Mta3,Bap1,Pik3ca,Kat6a,Mecp2,Mllt3,Kansl3,Cdan1,Cbx7,Zmpste24,Foxa1,Smchd1,Macroh2a1,Bicral,Brd8,Usp21,Usp16,Fshr,Tasor,Jmjd6,Kmt2b,Brd7,H2az2,Hdac11,Shprh,B…
GOBP_CIRCADIAN_REGULATION_OF_GENE_EXPRESSION	0.00112353730749055	0.018120027214422	0.45505986738723	0.473080960104105	1.77504678623898	71	Cartpt,Ppargc1a,Zfhx3,Ppp1cc,Usp2,Ncor1,Clock,Ogt,Egr1,Nr0b2,Kmt2a,Kdm5a,Mycbp2,Rbm4b,Csnk1e,Per3,Hnrnpu,Cry2,Rai1,Rbm4,Id1
GOBP_CIRCADIAN_RHYTHM	0.00278034646483204	0.0319505386964083	0.431707695803346	0.336306598119822	1.5002744703188	206	Cartpt,Ppargc1a,Igf1,Zfhx3,Ppp1cc,Kcnd2,Usp2,Ncor1,Clock,Ube3a,Adcy1,Prokr1,Magel2,Ogt,Egr1,Kcnma1,Hcrtr2,Nr0b2,Ntrk3,Prkdc,Mat2a,Kmt2a,Kdm5a,Nms,Mycbp2,Rbm4b,Btbd9,Nono,Prok2,Ezh2,Csnk1e,Nr1d2,Per3,Mapk8,Mttp,Ep300,Prox1,Phlpp1,Hnrnpu,Cry2,Rai1,Adrb1,Ghrl,Rbm4,Id1,Fbxl6,Mapk10,Pparg,Ndufa9,Tardbp,Usp7,Kdm5c,Fbxl8,Kdm2a
GOBP_CIRCULATORY_SYSTEM_PROCESS	3.70119714688672e-05	0.00127523065333642	0.557332238758646	-0.318890391324869	-1.51713795948713	507	Uts2,Chrm2,Uts2b,Irag1,Ramp2,Capn1,Calca,Htr2a,Atp2b4,Atp1a1,Htr2c,Fxyd1,Id2,Fabp5,Agtr2,Sema3a,Gsn,Npr3,Adra2c,Gclm,Asic2,Abcg2,Hopx,Jup,Htr7,Calm3,Prkca,Ptgs1,Rgs4,Enpep,Akap13,Adra2a,Pdgfb,Ier3,Pde4b,Ace,Scn1b,Fyn,Ppp1r13l,Ank2,Cacna1h,Nos2,Ptpro,Gata6,Kcne1l,Olfr78,Rock2,Ptp4a3,Glrx3,Cacna1e,Edn2,Rap1gds1,Plec,Camk2d,Rhoa,Scnn1a,Csrp3,Adra1d,Calm2,Gnai2,P2rx4,Kdr,Adra1b,Mgll,Foxc1,Tacr2,Tacr3…
GOBP_COGNITION	0.00232778850679241	0.0285248171294239	0.431707695803346	0.301293413954372	1.40371651777033	335	Chrm1,Ucn,Chrna4,En1,Adcy8,Ncam1,Igf1,Atp1a2,Kalrn,Th,Shank1,Neto1,Cux2,Aph1b,Atp1a3,Mef2c,Ube3a,Cpeb3,Adcy1,Chd7,Cck,Pgrmc1,Ephb2,Gnas,Scn2a,Tnr,Egr1,Sgk1,Htt,Crhr1,Ntsr1,Ptprz1,Apoe,Paip2,Arc,Chat,Rp9,Ndrg4,Ptchd1,Shisa7,Cln3,Kmt2a,Map1a,Tmod2,Mecp2,Rcan2,Hrh3,Tsc1,Kmt2b,Btbd9,Slc12a5,Elavl4,Casp3,Abcc8,Aff2,Specc1,Setd5,Idua,Ctnnd2,Synj1,Ep300,Ndufs4,Lmx1b,Tifab,Prkcz,Ddhd2,Grpr,Adrb1,Nf1,Ghsr…
GOBP_COLLAGEN_METABOLIC_PROCESS	0.00335523145912944	0.0357487110886362	0.431707695803346	-0.413645082446004	-1.63022734851505	102	Uts2,Col5a1,Mmp9,Prkcd,Mmp17,Mmp15,Pdgfb,Adamts2,Scx,Itgb1,Mfap4,Errfi1,Ltbp1,Wnt4,Ccn2,P3h3,Ccl2,Emilin1,Adam15,Plod3,Vim,Fn1,Retn,Nr1h4,Tns2,Mmp19,Mmp16,Rapgef3,Ddr2,Mrc2,Rap1a,F2r,Ctss,Retreg3,Tgfb3,Il6ra,Tgfb1,Serpinb7,Arrb2,Col1a2,Larp6
GOBP_CORPUS_CALLOSUM_DEVELOPMENT	0.00237820016686843	0.0288098860397349	0.431707695803346	0.582379725567345	1.75429650880461	27	Kif21b,Ephb2,Rtn4rl1,Herc1,Szt2,Rpgrip1l,Tsku
GOBP_CORTICAL_CYTOSKELETON_ORGANIZATION	0.00159153802345987	0.0223997367439737	0.45505986738723	-0.506274168113111	-1.79865888749875	62	Rhob,Nlgn1,Wdr1,Cavin3,Fhod3,Rac3,Rock2,Anln,Plec,Rhoa,Ehd2,Epb41l3,Ect2,Arf6,Rnd1,Rhoh,Ppp2r3c,Septin7,Tln1,Rhog,Rhof,Rnd3,Rac1,Calr,Pdcd6ip
GOBP_CRISTAE_FORMATION	0.000758801832928103	0.0137883648134127	0.477270815362862	0.69425074681353	1.89549632031542	18	Tafazzin,Chchd10,Samm50,Letm1,Afg3l1,Pink1,Immt,Adck1
GOBP_CYCLIC_NUCLEOTIDE_MEDIATED_SIGNALING	0.00265560123751213	0.0309683959697569	0.431707695803346	0.425605503030996	1.65262705885079	85	Ucn,Gucy1a1,Gal,Pde3a,Adcy8,Kcnc2,Gnas,Mgrn1,Crhr1,Apoe,Adcyap1,Cap2,Atf1,Epha5,Ksr1,Adcyap1r1,Pde7a
GOBP_CYTOKINE_MEDIATED_SIGNALING_PATHWAY	0.000127248655530606	0.00353860984307947	0.518848077743792	-0.342172316431137	-1.57166608812756	329	Cd24a,Il36g,Tnfrsf1a,Palm3,Il4ra,Stat3,Ccdc3,Lifr,Il7,Ptk2b,Irgm1,Jak1,Ghr,Adipor1,Pdgfb,Lims1,Gab1,Ackr3,Ackr1,Mettl3,Crlf1,Csf1,Naip2,Mt3,Irak3,Tnfsf13b,Edn2,Mapk3,Casp4,Commd7,Cdc37,Foxc1,Ythdf2,Nlrc5,Oasl1,Osmr,Ifi27,Nkiras1,Rraga,Angpt1,Wbp1l,Ticam2,Ccl2,Fkbp1a,Il34,Tollip,Il33,Ccl6,Txndc17,Il1r1,Il1rap,Ttll12,Il20ra,Gas6,Nol3,Nr1h4,Il31ra,Csnk2b,Akt1,Trim6,Tjp2,Stat5a,Ptprn,Naip6,Csf2rb
GOBP_CYTOKINE_PRODUCTION	7.72633446282319e-05	0.00229027545585139	0.538434096309916	-0.294164039053713	-1.43972578770833	697	Cd24a,Hspb1,Il36g,Tnfrsf1a,Calca,Tspo,Prkcd,Il4ra,Polr3g,Cd55,Stat3,Agtr2,Cd81,Agpat1,Pla2g3,Flot1,Adam33,Il7,Fgfr1,1810058I24Rik,Mapk11,Gstp2,Hfe,B2m,Adra2a,Anxa4,Mapk13,Clu,Gstp1,S100b,Pibf1,Pde4b,Ackr1,Abcd2,Nmbr,Alox8,Nos2,Csk,Ubash3a,Btnl4,Gata6,Ppp1r11,Jph4,Mbp,Tmf1,Rock2,Cyp1b1,Irak3,Saa2,Apod,Nras,Adam8,Usp50,Rap1gds1,Ephb6,Zp3,Errfi1,Ltbp1,Foxp1,Casp4,Fabp4,Mapkapk2,Zc3h12a,Banf1,Il19,Il…
GOBP_DEFENSE_RESPONSE_TO_OTHER_ORGANISM	0.000621263595227472	0.0119435675227426	0.477270815362862	-0.278196205831288	-1.37711496470371	800	Cd24a,Lcn2,Il36g,Nts,Tnfrsf1a,Prkcd,Il4ra,Polr3g,Cd55,Lgals3,Htra1,Lrsam1,Gsn,Ptk2b,Irgm1,Coro1a,1810058I24Rik,Msrb1,B2m,Scd1,Bnip3,Trim12a,Fyn,Atg7,H2-Bl,Nmbr,Mettl3,Nos2,Csf1,Cxcl16,Pja2,Gata6,Naip2,Actg1,Ppp1r11,Endod1,Mfap4,Tmf1,Irak3,Ccdc92,Trim29,Nras,A2m,Adam8,Foxp1,Mapk3,Romo1,Casp4,Cdc37,Tspan32,Ythdf2,Nlrc5,Oasl1,Zc3h12a,Banf1,Il17rc,H2-Q7,Mr1,Trf,Ifi27,Vgf,Polr3e,Cd40,Zyx,Fgl2,Fam3a,Wa…
GOBP_DEVELOPMENTAL_MATURATION	0.00291958286030304	0.0330305045986523	0.431707695803346	-0.312917986229526	-1.42913045978845	312	Pmp22,Dlg4,Hoxa5,Calca,Abhd2,Sox8,Id2,Nfia,Dleu2,Pla2g3,Reln,Syt4,Kcnb1,Ptk2b,Snx10,Fgfr1,Unc13a,Prkaca,Gdf11,Pfn1,Pdgfb,Nlgn1,Ywhaz,Rac3,Nefl,Ebp,Sema4d,Aldh1a2,Pax2,Camk2b,Rhoa,Kdr,Catsperz,Ythdf2,Brca2,Ret,Nrcam,Slc22a14,Trpc4ap,Bfsp2,Cend1,Runx1,Lgi4,Dmc1,Lyl1,Kif14,Rnd1,Ropn1,Tdrd1,Ccnb1,Tfcp2l1,Pth1r,Pabpc1l,Ap1g1,Tal1,Slc17a7
GOBP_DEVELOPMENT_OF_PRIMARY_SEXUAL_CHARACTERISTICS	0.000117160279622784	0.00328916636866928	0.538434096309916	-0.389144178718985	-1.68199111806283	198	Hoxa9,Serpinb6a,Srd5a2,Hoxa10,Kitl,Sox8,Sema3a,Ccnd1,Nefh,Tesc,Nrip1,Nanog,Nos2,Tmf1,Edn2,Zp3,Gpr149,Brip1,Six4,Kdr,Sox9,Foxc1,Bmpr1b,Wnt4,Brca2,Ptger4,Vgf,Angpt1,Adamts1,Nupr1,Nos3,Serpinb6b,Runx1,Zfpm2,Ar,Msh4,Cebpb,Dmc1,Hoxa11,Inhba,Retn,Gas2,Cited2,Tiparp,Stat5a,Ptprn,Rac1,Amh,Fgf9,Eif2s2,Wnt5a,Bcl2l2,Tgfbr1,Pcyt1b
GOBP_DICARBOXYLIC_ACID_METABOLIC_PROCESS	0.00280012158214873	0.0319514948707121	0.431707695803346	0.407196835621428	1.57628933357985	84	Gad2,Aldh5a1,Me3,Adssl1,Got1,Gls2,Idh3g,Htt,Sdha,Idh3b,Kyat3,Apc,Mdh1,Phyh,Qprt,Pcx,Idh3a,Ddo,Dlst,Cs,Ogdh,Gls,Sdhb,Got2
GOBP_DIVALENT_INORGANIC_CATION_HOMEOSTASIS	4.77263455328371e-06	0.000320551885312954	0.610526878385931	-0.379341081365198	-1.73482716488197	318	Calb2,Wfs1,Grin2b,Calca,Htr2a,Atp2b4,Htr2c,Fxyd1,Fzd9,Kcnh1,Mt2,Prkcb,Itpr3,Ptk2b,Anxa6,Dbi,Calm3,Calcb,Snx10,Fgfr1,Coro1a,Prkca,Wnk4,Xk,Tgm2,Scgn,S100b,Stim2,Atp2c1,Bnip3,Bcap31,Trmt10a,Ank2,Anxa7,Thy1,Gstm7,Pacs2,Mt1,Mt3,Alpl,Gp5,Edn2,Rap1gds1,Cib2,Camk2d,Bak1,Csrp3,Calm2,Kdr,Trpc5,Cd40,Slc30a8,Pik3cb,Slc10a7,Ccl2,Tmc8,F2rl3,Fkbp1a,Ywhae,Atg5,Mcu,Grina,Tfap2b,Htr2b,Asph,Kctd17,Pth1r,Nol3,Calb1,…
GOBP_DNA_METABOLIC_PROCESS	0.00267083096653999	0.0309883825640523	0.431707695803346	0.246766426757997	1.26285727201746	982	Ucn,Eya1,Chrna4,Ppargc1a,Smug1,Zfp365,Fmn2,Atrx,Kcnq1ot1,Emsy,Dach1,Mbtd1,Kmt2e,Sirt7,Orc3,Exd2,Ercc6,Slf2,Cdadc1,Trp53bp1,Gnas,Gmnn,Polb,Tonsl,Ccdc88a,Poldip2,Chrac1,Jmy,Tet1,Pot1a,Cdc7,Slf1,Dusp1,Fto,Uvssa,Epc1,Oga,Meg3,Nudt16l1,Exosc10,Pbrm1,Ppp4r3b,Gja1,Prkdc,Kmt2a,Donson,Twist1,Atf1,4930447C04Rik,Nsmce2,Nsd2,Rtel1,Pik3ca,Mecp2,Xrn1,Swap70,Dot1l,Cdan1,Smg1,Zmpste24,Smchd1,Bcl11b,Brd8,Rec114,D…
GOBP_DNA_REPAIR	0.00227857178071406	0.0281820556374564	0.431707695803346	0.268556190888978	1.32101039957158	559	Eya1,Chrna4,Smug1,Zfp365,Fmn2,Atrx,Emsy,Mbtd1,Sirt7,Exd2,Ercc6,Slf2,Trp53bp1,Polb,Tonsl,Poldip2,Jmy,Pot1a,Cdc7,Slf1,Fto,Uvssa,Epc1,Nudt16l1,Pbrm1,Ppp4r3b,Prkdc,Twist1,4930447C04Rik,Nsmce2,Nsd2,Rtel1,Dot1l,Smg1,Zmpste24,Smchd1,Brd8,Bccip,Neil1,Gtf2i,Pold1,Polk,Nsmce4a,Polr2i,Brd7,Xrcc3,Shprh,Pttg1,Nono,Rad23a,Rnf138,Ercc5,Paxip1,Arid2,Psme4,Smc5,Meiob,Rec8,Ssrp1,Yeats4,Top3a,Helq,Sf3b3,Ep400,Hpf1,…
GOBP_EMBRYONIC_APPENDAGE_MORPHOGENESIS	0.000325194662824181	0.00717736862006667	0.49849310876659	-0.424934049641244	-1.70855521355417	125	Hoxc10,Hoxa9,Hoxd10,Hoxa10,Hoxd9,Rspo2,Cyp26b1,Fgfr1,Shh,Nog,Aldh1a2,Lnpk,Hdac1,Mecom,Grhl2,Lrp5,Prrx2,Lrp4,Hoxc11,Bmp7,Sall1,Rab23,Hoxa11
GOBP_EMBRYONIC_MORPHOGENESIS	8.42209449128429e-05	0.00246893002048367	0.538434096309916	-0.30709801729055	-1.47427821930972	579	Hoxc10,Hoxa9,Col5a1,Hoxb5,Hoxa7,Hoxc9,Hoxd10,Hoxa5,Hoxa10,Aldh1a3,Hoxb6,Hoxd9,Sox8,Rspo2,Id2,Cfl1,Cyp26b1,Vcam1,Insig1,Vasp,Tshr,Hoxb7,Fgfr1,Hoxc4,Hoxd4,Prkaca,Gbx2,Pfn1,Shh,Nog,Scx,Nanog,Whrn,Itga4,Slc9a3r1,Myo15,Hsbp1,Hoxa1,Gata6,Aldh1a2,Spry2,Mapk1,Pax2,Mbp,Rock2,Lnpk,Hoxb4,Hdac1,Clrn1,Mecom,Hoxb9,Phldb2,Mapk3,Rpl38,Six4,Slc39a1,Sox9,Rspo3,Dusp4,Foxc1,Wnt4,Ret,Grhl2,Triobp,Hoxa4,Lrp5,Hoxb2,Prr…
GOBP_EMBRYONIC_ORGAN_DEVELOPMENT	0.000182441066528695	0.00472262347542868	0.518848077743792	-0.321363922975718	-1.51257395692709	447	Hoxa9,Hoxb5,Hoxa7,Hoxc9,Hoxd10,Hoxa5,Kitl,Aldh1a3,Hoxb6,Hoxd9,Id2,Rnf112,Hsd17b7,Vcam1,Insig1,Tshr,Hoxb7,Fgfr1,Hoxc4,Hoxd4,Gbx2,Shh,Pdgfb,Gab1,Nog,Whrn,Itga4,Pdgfa,Ppp1r13l,Slc9a3r1,Myo15,Hoxa1,Epn1,Birc6,Aldh1a2,Spry2,Mapk1,Pax2,Hoxb4,Pbx4,Clrn1,Epn2,Hoxb9,Synb,Tubb2b,Mapk3,Rpl38,Six4,Kdr,Slc39a1,Sox9,Rspo3,Foxc1,Foxd3,Grhl2,Triobp,Hoxa4,Hoxb2,Prrx2,Hoxc11,Bmp7,Tcap,Hoxa2,Myc,Runx1,Grb2,Mthfd1l,…
GOBP_EMBRYONIC_ORGAN_MORPHOGENESIS	0.000103898351598267	0.00297991704638057	0.538434096309916	-0.359740476129254	-1.62710763944147	283	Hoxa9,Hoxb5,Hoxa7,Hoxc9,Hoxd10,Hoxa5,Aldh1a3,Hoxb6,Hoxd9,Id2,Insig1,Tshr,Hoxb7,Fgfr1,Hoxc4,Hoxd4,Gbx2,Shh,Nog,Whrn,Slc9a3r1,Myo15,Hoxa1,Aldh1a2,Spry2,Mapk1,Pax2,Hoxb4,Clrn1,Hoxb9,Mapk3,Rpl38,Six4,Slc39a1,Sox9,Grhl2,Triobp,Hoxa4,Hoxb2,Prrx2,Hoxc11,Bmp7,Tcap,Hoxa2,Myc,Mthfd1l,Tmie
GOBP_EMBRYONIC_SKELETAL_SYSTEM_DEVELOPMENT	1.00316062096832e-05	0.000532277025485792	0.593325476396405	-0.470387019044471	-1.90955178229657	131	Hoxa9,Hoxb5,Hoxa7,Hoxc9,Hoxd10,Hoxa5,Tapt1,Hoxb6,Hoxd9,Hoxc6,Hsd17b7,Hoxb7,Hoxc4,Hoxd4,Shh,Nog,Scx,Hoxa1,Hoxb4,Hoxb9,Six4,Slc39a1,Grhl2,Hoxa4,Hoxb2,Prrx2,Hoxc11,Bmp7,Hoxa2,Mthfd1l
GOBP_EMBRYONIC_SKELETAL_SYSTEM_MORPHOGENESIS	4.49526745492518e-06	0.00031384064626096	0.610526878385931	-0.522551802619278	-2.0310096749137	96	Hoxa9,Hoxb5,Hoxa7,Hoxc9,Hoxd10,Hoxa5,Hoxb6,Hoxd9,Hoxb7,Hoxc4,Hoxd4,Nog,Hoxa1,Hoxb4,Hoxb9,Six4,Slc39a1,Grhl2,Hoxa4,Hoxb2,Prrx2,Hoxc11,Bmp7,Hoxa2,Mthfd1l
GOBP_EMBRYO_DEVELOPMENT_ENDING_IN_BIRTH_OR_EGG_HATCHING	0.000629317012202642	0.0120113527580835	0.477270815362862	-0.273020990396513	-1.34472577695103	780	Hoxa9,Hoxb5,Hoxa7,Hoxc9,Hoxd10,Hoxa5,Grin2b,Tapt1,Hoxb6,Mnx1,Myh9,Hoxd9,Sox8,Hsd17b2,Plpp4,Hoxc6,Cfl1,Hsd17b7,Vcam1,Abcg2,Hopx,Vasp,Hoxb7,Tm4sf1,Fgfr1,Hoxc4,Hoxd4,Prkaca,Gbx2,Pfn1,Shh,Kpna7,Pdgfb,Nxn,Lims1,Gab1,Nog,Scx,Rad51b,Inka1,Ace,Itga4,Cdk2ap1,Elf3,Itgb1,Hoxa1,Acsl4,Epn1,Gata6,Birc6,Aldh1a2,Mapk1,Pax2,Rock2,Hoxb4,Ubtfl1,Arhgdig,Zp3,Epn2,Mecom,Hoxb9,Synb,Tmem100,Ppp4r4,Cops2,Adam10,Six4,Slc3…
GOBP_ENDOCYTOSIS	5.47793304441091e-07	7.08924700820592e-05	0.659444398037935	-0.348859172159673	-1.66089600936014	516	Cd24a,Ramp2,Dlg4,Calca,Myh9,Anxa2,Sag,Cdh13,Ldlr,Mctp1,Actb,Cd81,Lgals3,Ppp3ca,Lrsam1,Gsn,Ramp1,Flot1,Wasf1,Syt4,Cd151,Pacsin3,Snx10,Prkca,Ghr,Hfe,B2m,Shh,Cd300a,Clu,Nlgn1,Sh3bp4,Lrrtm1,Ackr3,Ppp3r1,Dock2,Mapkapk3,Itga4,Gria1,Itgb1,Ank2,Lrpap1,Cxcl16,Epn1,Ap2a2,Actg1,Mapk1,Dpysl2,Ap2s1,Nckipsd,Clint1,Unc119,Epn2,Ehd2,Mapk3,Ap3m2,Ehd1,Rhou,Mapkapk2,Clta,Arf6,Sncg,Trf,Angpt1,C4b,Dbnl,Fcgr3,Ptpn1,Ab…
GOBP_ENDOMEMBRANE_SYSTEM_ORGANIZATION	0.000955713793259155	0.0162161982107951	0.477270815362862	-0.293787057730685	-1.39792384086189	505	Col5a1,Ano3,Myh9,Anxa2,S100a10,Sec23ip,A4galt,Prkcd,Rnf112,Gsn,Pla2g3,Flot1,Cdk1,Syt4,Anxa6,Pacsin3,Snx10,Esyt1,Tmed5,Clu,Bet1,Nup93,Ywhaz,Itga3,Abcd2,Slc9a3r1,Sec16b,Ank2,Lmna,Syngr2,Ap1s1,Mapk1,Atl1,Tmf1,Lnpk,Ano7,Atl3,Usp50,Plec,Agfg1,Ehd2,Mapk3,Csrp3,Snx3,Rab11a,Tmed7,Epb41l3,Snap29,Stx2,Tle6,Dym,Banf1,Trpc5,Wdr83os,Abcd1,Washc4,Rab29,Abca7,Ticam2,Agrn,Reep5,Sec61a1,Esyt2,Ar,Abca1,Yipf4,Plscr…
GOBP_ENDOTHELIAL_CELL_MIGRATION	5.00218010294064e-06	0.000331769595327538	0.610526878385931	-0.422242824926484	-1.84135294457885	210	Hspb1,Lcn2,Dcn,Calca,Atp2b4,Glul,Myh9,Cdh13,Ptk2b,Jup,Fgfr1,Prkca,Serpinf1,Rhob,Shh,Pdgfb,S100a2,Plk2,Itgb1,Fstl1,Gipc1,Rock2,Cyp1b1,Ptp4a3,Gadd45a,Adam8,Edn2,Sema5a,Bmper,Lgmn,Rhoa,Foxp1,Apoh,P2rx4,Kdr,Zc3h12a,Cd40,Angpt1,Pik3cb,Clec14a,Nos3,Bcar1,Vegfc,Fgf16,Pdcd10,Gpx1,Hdac9,Hmgb1,Csnk2b,Akt1,Mmrn2,Stat5a,Map2k3,Fbxw7,Rac1,Egr3,Smoc2,Wnt5a,Tgfbr1,Calr,Emc10,Jcad,Wnt7a,Angpt4
GOBP_ENERGY_DERIVATION_BY_OXIDATION_OF_ORGANIC_COMPOUNDS	0.00112912121708402	0.0181549005389328	0.45505986738723	0.314617722918566	1.45646193151467	312	Ucn,Ppargc1a,Esrrb,Igf1,Tafazzin,Cox7a1,Ppp1cc,Sirt3,Il10rb,Slc25a23,Chchd10,Aco2,Idh3g,Rubcnl,Gnas,Il6st,Slc25a13,COX3,Insr,Phkb,Iscu,ND3,Sdha,Uqcrc2,Atp5a1,Pink1,Idh3b,ND4,Mdh1,Oxa1l,Grb10,Pik3ca,Ndufb5,Macroh2a1,Ndufb9,Adsl,Phkg2,Idh3a,Pygm,Enpp1,Sod2,Ndufs3,Dlst,Atp7a,Ndufv1,Slc25a12,Nr4a3,ND5,Ndufs4,Pum2,Atp5b,Cs,Ogdh,Chchd4,CYTB,COX1,Atp5j,ND1,Adrb1,Sdhd,Gaa,Ndufa9,Coq10a,Sdhb,Mtfr1,Epm2aip…
GOBP_ENZYME_LINKED_RECEPTOR_PROTEIN_SIGNALING_PATHWAY	0.000398419723261389	0.00835579071788511	0.49849310876659	-0.268266404919104	-1.33552754102565	884	Hspb1,Mmp9,Dcn,Amhr2,Pdgfd,Shcbp1,Prkcd,Cdh13,Stat3,Agtr2,Htra1,Lifr,Prkcb,Wasf1,Ptk2b,Ngef,Ltbp4,Jak1,Fgfr1,Prkca,Ghr,Chrna3,Eif4ebp1,Efna3,Adipor1,Hfe,Gdf11,Adra2a,Pdgfb,Ppp2r5b,Nrp2,Gab1,Nog,Scx,Nup93,Crim1,Nanog,Itga3,Pdgfa,Epha4,Itgb1,Fyn,Slc9a3r1,Gfra1,Fstl1,Sap30l,Socs2,Csf1,Gata6,Spry2,Mapk1,Mt3,Gipc1,Pip4k2c,Btbd11,Ptp4a3,Pdap1,Apod,Fos,Fam83a,Hdac1,Elapor2,Ephb6,Errfi1,Bmper,Ltbp1,Lgmn,…
GOBP_EPITHELIAL_CELL_DIFFERENTIATION	0.00465566518622619	0.0445098368975066	0.407017918923954	-0.272105482779543	-1.30120574560362	565	Cd24a,Mmp9,Hoxb5,Hoxa7,Hoxa5,Tnfrsf1a,Sox8,Basp1,Id2,Sipa1l3,Ppp3ca,Ccnd1,Cyp26b1,Fasn,Fgfr1,Ptgs1,Msn,Gdf11,Tagln2,Pdgfb,Ppp3r1,Whrn,Col24a1,Elf3,Tubb5,Slc9a3r1,Fstl1,Alox8,Notch4,Ptpro,Gata6,Spry2,Pax2,Rock2,Hdac1,Plec,Clrn1,Ajap1,Errfi1,Rhoa,Foxp1,Klf5,Nfe2l1,Prom1,Tmem100,Krt7,Klf7,Cldn1,Kdr,Sox9,Rheb,Foxc1,Wnt4,Stx2,Sostdc1,Grhl2,Otp,Krt9,Triobp,Bfsp2,Spred3,Rxra,Bmp7,Fosl2,Frmd6,Sgpp1,Ncor2…
GOBP_EPITHELIAL_CELL_DIFFERENTIATION_INVOLVED_IN_KIDNEY_DEVELOPMENT	0.00330176001583627	0.0356805267699129	0.431707695803346	-0.550850440664296	-1.75757146924464	37	Cd24a,Mmp9,Basp1,Pdgfb,Ptpro,Pax2,Prom1
GOBP_ERAD_PATHWAY	0.00190059873463365	0.0252114422149154	0.45505986738723	-0.422352449695779	-1.66665583712696	104	Wfs1,Fbxo2,Man1a,Dnajb12,Ube2g2,Sdf2l1,Bcap31,Dnajb2,Faf2,Vcp,Os9,Fbxo27,Psmc6,Syvn1,Sgtb,Edem3,Derl1,Man1b1,Ubqln1,Faf1,Usp19,Ubqln2,Calr,Get4,Sel1l2,Ube4a,Usp13,Edem1,Sec61b,Nploc4,Tmem259,Ngly1,Fbxo17
GOBP_ESTABLISHMENT_OF_LYMPHOCYTE_POLARITY	0.00210198499219523	0.0265101355458658	0.431707695803346	-0.736707860127595	-1.83544888963786	13	Myh9,Gsn,Cyp26b1,Flot2,Dock2
GOBP_ESTABLISHMENT_OF_PROTEIN_LOCALIZATION_TO_ORGANELLE	0.00411888787913406	0.0415490857161318	0.407017918923954	-0.292971794831851	-1.36825774618751	405	Lamp5,Tnfrsf1a,Tspo,Prkcd,Stat3,Agtr2,Man1a,Ppp3ca,Lrsam1,Cfl1,Cdk1,Jup,Kpna4,Shh,Kpna7,Clu,Nup93,Ywhaz,Ppp2r2b,Ppp3r1,Bcap31,Lmna,Tomm40,Vps37c,Mapk1,Apod,Nup98,Romo1,Rab11a,Lamp2,Stam,Chp1,Ect2,Dnlz,Zc3h12a,Brca2,Angpt1,Cabp1,Grpel2,Srp54c,Cacng5,Srebf1,Nabp2,Sec61a1,Pex5l,Srp54b,Sgtb,Rab23,Wbp2,Txnip,Rab7,Nutf2,Bag3,Nol3,Cacng3,Hikeshi,Srp54a,Gli3,Kpna3,Cdh1,Ipo5,Akt1,Mdfic,Ubl4a,Fbxw7,Fgf9,Pe…
GOBP_EXPORT_FROM_CELL	0.000135214491550546	0.00369818604209896	0.518848077743792	-0.283157409216036	-1.41100050540655	882	Uts2,Chrm2,Pde1c,Tnfrsf1a,Grin2b,Htr2a,Tspo,Glul,Myh9,Anxa2,Atp1a1,S100a10,Kcnc4,Slc44a4,Ptges,Pcp4,Htr2c,Fxyd1,Il4ra,Mctp1,Agtr2,Lgals3,Kcnh1,Hadh,Ppp3ca,Pam,Rab3b,Pla2g3,Mc4r,Kcnt2,Prkcb,Kcnc3,Syt4,Rab3d,Kcnb1,Tbc1d1,Abcg2,Mctp2,Ltbp4,Fgfr1,Coro1a,Prkca,Ptgs1,Unc13a,Chrna3,Wnk4,Prkaca,Hfe,Adra2a,Cd300a,Nlgn1,Gm7271,Ywhaz,Olfm2,Midn,Slc22a18,Atg7,Cacna1h,Nos2,Cyp51,Acsl4,Cklf,Syngr2,Kcne1l,Ap1s1…
GOBP_EXTERNAL_ENCAPSULATING_STRUCTURE_ORGANIZATION	0.000198161903942144	0.00501152598538604	0.518848077743792	-0.353977377600872	-1.60152746007455	284	Col5a1,Mmp9,Pmp22,Ramp2,Tnfrsf1a,Anxa2,Col5a3,Gfap,Lgals3,Col23a1,Flot1,Mmp17,Ltbp4,Sh3pxd2b,Mmp15,Adamts2,Scx,Egflam,Csgalnact1,Col24a1,Elf3,Itgb1,Kazald1,Loxl4,Ibsp,Mfap4,Cyp1b1,Adamtsl3,Sema5a,Serpinb5,Phldb2,Colgalt1,Sox9,Foxc1,Ccn2,Vit,Adamts1,Matn2,Adamtsl1,Emilin1,Mpzl3,Phldb1,Ccdc80,Plod3,Adamtsl2,Col8a2,Fn1,Gas2,Prdm5,Olfml2a,Smoc2,Pxdn,Tgfbr1,Optc,Mmp19,Lum,Mmp16,Col6a4,Hspg2,Lcp1,Ddr2,…
GOBP_FATTY_ACID_BIOSYNTHETIC_PROCESS	1.08856021105734e-06	0.000108979254337174	0.643551836150722	-0.500151575917188	-2.02890124180309	130	Abhd2,Ptges,Fabp5,Pla2g3,Fasn,Insig1,Ptgs1,Elovl4,Gstp2,Plp1,Gstp1,Prkag2,Scd1,Pibf1,Hacd2,Ptges3,Fads3,Abcd2,Alox8,Gstm7,Edn2,Prxl2b,Mgll,Acsm3,Elovl7,Abcd1,Mapk9,Sco1,Eif6,Ptgds,Acadl,Srebf1,Trib3,Acsf3,Wdtc1,Acot7,Gstm4,Ptgis,Mid1ip1,Fads2,Tecr,Thnsl2,Tecrl,Acsl3,Acadvl,Fa2h,Acss1
GOBP_FATTY_ACID_METABOLIC_PROCESS	1.85417980441529e-07	3.17363807813792e-05	0.690132458796796	-0.384862156725336	-1.78111423612338	362	Tnfrsf1a,Abhd2,Lipe,Prkar2b,Ptges,Fabp5,Hadh,Pam,Pla2g3,Fasn,Insig1,Dbi,Ptgs1,Elovl4,Gstp2,Adipor1,Plp1,Gstp1,Prkag2,Scd1,Peds1,Pibf1,Hacd2,Ptges3,Ptgr1,Fads3,Abcd2,Them4,Lypla2,Alox8,Ggt5,Acsl4,Gstm7,Ephx1,Cyp1b1,Acaa2,Dagla,Edn2,Cpt1a,Acads,Prxl2b,Nfe2l1,Sox9,Mgll,Cryl1,Fabp4,Acsm3,Acot9,Akr1c18,Cyp2e1,Elovl7,Decr1,Abcd1,Por,Gpx4,Mapk9,Them5,Sco1,Eif6,Ptgds,Acadl,Srebf1,Trib3,Cyp2c65,Ehhadh,Pdk…
GOBP_FEMALE_PREGNANCY	0.00051631329025342	0.0102990914213708	0.477270815362862	-0.429731164273061	-1.73017895334519	120	Mmp9,Tppp3,Calca,Adra2c,Abcg2,H2-Q2,Adra2a,Ldoc1,Acsl4,Epn1,Mapk1,A2m,Ubtfl1,Mapk3,Wnt4,Stx2,Tle6,H2-Q7,Rxra,Ptn,Itgb4,Exoc1,Ar,Syde1,Maged2,Adra2b,Cdh1,Cited2,Akt1,Stat5a
GOBP_FERTILIZATION	0.00159718378748406	0.0224197279798688	0.45505986738723	-0.386680502210901	-1.61304325502524	156	Hoxa9,Glra1,Hoxd10,Hoxa10,Abhd2,Myh9,Hoxd9,Sec23ip,Trim36,Cast,Itga3,Cacna1h,Camk2b,Zp3,Stx2,Syt6,Nell2,Spa17,Ly6k,Ar,Clic4,Hoxa11
GOBP_FIBROBLAST_PROLIFERATION	0.00139045468413207	0.0206800077815088	0.45505986738723	-0.403439449623183	-1.65117024933684	136	Uts2,Mmp9,Anxa2,Pdgfd,Agtr2,Cdk1,Cd300a,Pdgfb,Gstp1,E2f1,Gng2,B4galt7,Ptges3,Pdgfa,Sirt6,Nras,Fth1,Cdc6,Nupr1,Fosl2,Tdgf1,Myc,Dhx9,Ccnb1,Gas6,Gpx1,Fn1,Brpf1
GOBP_GAS_TRANSPORT	1.86568982957128e-05	0.000779476396512221	0.575610261071129	0.840807627756891	2.08936539677459	13	Hbb-bt,Hbb-b1,Hba-a1,Cygb
GOBP_GENERATION_OF_PRECURSOR_METABOLITES_AND_ENERGY	0.00328490830651353	0.0355741959265248	0.431707695803346	0.279861697900528	1.34607475230414	429	Ucn,Ppargc1a,Esrrb,Igf1,Tafazzin,Cox7a1,Ppp1cc,Sirt3,Il10rb,Ncor1,Slc25a23,Eno1b,Eno1,Chchd10,Aco2,Idh3g,Rubcnl,Ogt,Galt,Gnas,Il6st,Slc25a13,COX3,Insr,Aldoc,Phkb,Myo5a,Iscu,Pfkfb2,ND3,Sdha,Uqcrc2,Atp5a1,Pink1,Zbtb20,Idh3b,ND4,Mdh1,Adh5,Oxa1l,Grb10,Pik3ca,Ndufb5,Macroh2a1,Gnpda1,Ndufb9,Adsl,Phkg2,Idh3a,Pygm,Enpp1,Sod2,Ndufs3,Dlst,Eno3,Atp7a,Ndufv1,Slc25a12,Nr4a3,Ep300,ND5,Ndufs4,Pum2,Atp5b,Cs,Ogdh…
GOBP_GENE_SILENCING_BY_RNA	0.000891270788172352	0.0155051895148934	0.477270815362862	0.405720918459875	1.64840672932096	116	Mir124a-1hg,Kcnq1ot1,Cnot3,Ncor1,Mir124-2hg,Helz,Cnot10,Prkra,Cnot1,Tsn,Tut4,Tnrc6a,Drosha,Ddx17,Mecp2,Pum1,Zmpste24,Tnrc6c,Cnot6l,Wtip,Cnot6,Zc3h7b,Cnot7,Xpo5,Snip1,Pum2,Cnot8,Ago4,Rbm4,Morc1,Pparg,Ncbp3,Mir186,Srrt,Spout1,Cnot2,Nrde2,Ago3,Ago1,Mov10l1,Spocd1,Henmt1,Zc3h10
GOBP_GLIAL_CELL_DEVELOPMENT	0.00195601381218167	0.0255630770626501	0.431707695803346	-0.396964746239479	-1.58799099131068	114	Pmp22,Gfap,Ldlr,Id2,Mal,Shh,Pdgfb,Plp1,Clu,Ppp3r1,Mag,Mt3,Plec,Eif2b1,Ncstn,Itgb4,Lgi4,Id4,Lamc3,Vim,Adam22,Akt1,Pou3f2,Sox10,Omg,Tlr4
GOBP_GLIAL_CELL_DIFFERENTIATION	0.00352964547973353	0.037381834162607	0.431707695803346	-0.334374840318929	-1.48102817454214	240	Pmp22,Sox8,Gfap,Ldlr,Id2,Stat3,Rnf112,Reln,Mal,Shh,Pdgfb,Plp1,Clu,Wdr1,Nog,Ppp3r1,Epha4,Mag,Mettl3,Tmem98,Mapk1,Mt3,Pax2,Lingo1,Prpf19,Hdac1,Plec,Eif2b1,Gpc1,Rhoa,Dab1,Nfe2l1,Mapk3,Cnp,Sox9,Rheb,Clcf1,Ptn,Ncstn,Itgb4,Dusp10,Il34,Lgi4,Il33,Tnfrsf21,Ptprj,Id4,Lamc3,Vim,Tal1,Gli3,Adam22,Akt1,Pou3f2,Actr3,Sox10
GOBP_GLIAL_CELL_PROLIFERATION	0.00124071827859075	0.0192492724742763	0.45505986738723	-0.477396861336301	-1.72900995655996	67	Pmp22,Tspo,Gfap,Dbi,Etv5,Shh,Clu,E2f1,Anxa7,Csf1,Ptn,Myc,Ascl2,Il34,Lgi4,Il33,Vegfc
GOBP_GLIOGENESIS	0.00130355280766178	0.0198184848064568	0.45505986738723	-0.319672468083688	-1.46830951319686	334	Pmp22,Tspo,Sox8,Gfap,Ldlr,Id2,Stat3,Rnf112,Reln,Dbi,Mal,Etv5,Shh,Pdgfb,Plp1,Clu,E2f1,Wdr1,Nog,Ppp3r1,Epha4,Mag,Anxa7,Mettl3,Csf1,Tmem98,Mapk1,Mt3,Pax2,Lingo1,Prpf19,Hdac1,Plec,Eif2b1,Gpc1,Rhoa,Dab1,Nfe2l1,Mapk3,Cnp,P2rx4,Sox9,Rheb,P2ry12,Clcf1,Trf,Ptn,Matn2,Ncstn,Ccl2,Myc,Itgb4,Ascl2,Dusp10,Il34,Lgi4,Il33,Vegfc,Tnfrsf21,Ptprj,Id4,Lamc3,Vim,Mboat7,Fn1,Tal1,Gli3,Adam22,Cd9
GOBP_GLOMERULAR_EPITHELIUM_DEVELOPMENT	0.00100485495705079	0.0166617512565984	0.45505986738723	-0.699526595030989	-1.94369633822154	19	Cd24a,Basp1,Pdgfb,Ptpro,Prom1,Foxc1
GOBP_GLOMERULUS_DEVELOPMENT	0.000962556921536978	0.0162653726932331	0.477270815362862	-0.516380848530504	-1.83456526333381	62	Cd24a,Basp1,Pdgfd,Agtr2,Ppp3ca,Enpep,Pdgfb,Nog,Ptpro,Pax2,Prom1,Foxc1,Ret,Angpt1,Bmp7,Kirrel3,Heyl
GOBP_GRANULOCYTE_CHEMOTAXIS	0.00164107456491695	0.0227946116268307	0.45505986738723	-0.442546931176094	-1.71787646604683	95	Lgals3,Prkca,Akirin1,Pde4b,Mpp1,Csf1,Cklf,Mapk1,Itga9,Ppia,Camk1d,Edn2,Mapk3,Mstn,Il17rc,Fcgr3,Ccl2,Nod2,Il34,Ccl6,Mcu,Ptprj,Dysf,Vav3,Scg2,Bst1,Rac1
GOBP_GRANULOCYTE_MIGRATION	0.000216724422817442	0.00537355040873528	0.518848077743792	-0.44576734102198	-1.7947436342662	120	Lgals3,Prkca,Cd300a,Akirin1,Wdr1,Pde4b,Mpp1,Csf1,Cklf,Mapk1,Itga9,Ppia,Adam8,Camk1d,Edn2,Mapk3,Mstn,Il17rc,Ptger4,Fcgr3,Ccl2,Nod2,Il34,Ccl6,Mcu,Ptprj,Il1r1,Rhoh,Gp2,Rhog,Dysf,Vav3,Scg2,Bst1,Rac1
GOBP_GROWTH	0.00187587321731681	0.0250085007313643	0.45505986738723	-0.255621155168553	-1.28343997390012	991	Pmp22,Wfs1,Hoxa5,Ppan,Gamt,Cryab,Dclk1,Slc44a4,Rspo2,Fzd9,Stat3,Agtr2,Cd81,Sema3a,Fdps,Cfl1,Cda,St8sia2,Prkcb,Cdk1,Wasf1,Syt4,Il7,Ptk2b,Hopx,Anxa6,Tshr,Fgfr1,Sh3pxd2b,Ghr,Unc13a,Rgs4,Mapk11,Kctd6,Eif4g1,H2-Q2,Adipor1,Akap13,Trpv2,Shh,Cpne6,Akirin1,Nrp2,Pdlim5,Igsf11,Sh3bp4,Nog,Plau,Rad51b,Mtpn,Itga4,Exosc2,Sirt6,Mag,Itgb1,Sema4b,Ppp1r13l,Alox8,Kazald1,Socs2,Acsl4,Csf1,Cxcl16,Gata6,Sema4d,Dnajb2,T…
GOBP_GROWTH_HORMONE_SECRETION	0.00140309136851549	0.0206800077815088	0.45505986738723	0.631650653096801	1.77475370859251	20	Kalrn,Chd7,Oga,Adcyap1,Ptpn11,Madd,Itsn1,Ghsr,Ghrl,Cdk16
GOBP_G_PROTEIN_COUPLED_RECEPTOR_SIGNALING_PATHWAY	0.00355459574947159	0.0374668324769268	0.431707695803346	-0.259942639452834	-1.29531908297983	882	Trhr,Glra1,Chrm2,Ramp2,Gna14,Nts,Calca,Htr2a,Atp2b4,Gnat1,Sag,Htr2c,Fzd9,Pik3r5,Agtr2,Npr3,Mc4r,Ramp1,Adra2c,Olfr920,Itpr3,Ptk2b,Rgs6,Htr7,Tshr,Calcb,Rgs4,Akap13,Adra2a,Tgm2,Gnb2,Gng12,Olfr1392,Gng2,Olfr889,Olfr1382,Ackr3,Rgs11,Pde4b,Ackr1,Mchr1,Itgb1,Slc9a3r1,Galr2,Rgs3,Nmbr,Alox8,Nos2,Git2,Adgrb2,Gipc1,Olfr78,Rock2,Olfr48,Olfr918,Olfr1259,Camk2b,Dagla,Olfr655,Edn2,Gpr22,Rap1gds1,Gpr149,Npy2r,Ol…
GOBP_HEAD_DEVELOPMENT	0.000441436823361384	0.00907854180137791	0.49849310876659	0.270736700830566	1.34846914576882	689	Phox2b,En1,Ncam1,Igf1,Atp1a2,Zfp365,Isl1,Slc6a17,Epha7,Zfhx3,Pbx3,Nrp1,Kif21b,Atrx,En2,Dvl3,Ndnf,Chd5,Ncor1,Pfas,Shroom2,Spag6l,Gpr37l1,Atat1,Klhl1,Nr2f2,Chd7,Slc4a7,Ephb2,Dock7,Cbln1,Foxa2,Tnr,Ttc8,Rtn4rl1,Htt,Lrp8,Cadm2,Robo2,Herc1,Dlc1,Serpine2,Adgrg1,Bmp2,Pou3f4,Tbc1d23,Bcan,Mrtfb,Ndrg4,Ptchd1,Prkdc,Smarca1,Bbs4,Septin4,Macrod2,Gnpat,Bbs1,Odad2,Ift172,Kat6a,Mecp2,Neurog2,Mcph1,Bcl11b,Akt3,Tsc…
GOBP_HEART_FORMATION	0.00291040200692657	0.0329969936939153	0.431707695803346	0.600914728482323	1.76878183191321	25	Eya1,Isl1,Mef2c,Robo2,Bmp2
GOBP_HEART_PROCESS	0.00278241862374749	0.0319505386964083	0.431707695803346	-0.336807286425624	-1.48652667160782	236	Uts2,Chrm2,Calca,Atp2b4,Atp1a1,Fxyd1,Agtr2,Sema3a,Gsn,Hopx,Jup,Calm3,Prkca,Rgs4,Akap13,Pde4b,Ace,Scn1b,Fyn,Ppp1r13l,Ank2,Cacna1h,Nos2,Gata6,Kcne1l,Glrx3,Cacna1e,Edn2,Rap1gds1,Camk2d,Csrp3,Adra1d,Calm2,Gnai2,P2rx4,Adra1b,Tacr3,Zc3h12a,Ccn2,Tnni3k,Tcap,Nos3,Agrn,Srebf1,Adrb2,Kcnj2,Atg5,Hdac4,Tpm1,Rnf207,Dsp
GOBP_HETEROTYPIC_CELL_CELL_ADHESION	0.00021050654019273	0.0052438859261156	0.518848077743792	-0.587026699653636	-1.92547603772089	42	Itga7,Flot1,Vcam1,Jup,Itga4,Itgb1,Thy1,Mbp,Perp,Gcnt2,Gm609,Bmp7,Cd200,Dsp,Itgb7,Itgad,Ninj1,Dsg2,Itga5
GOBP_HINDBRAIN_DEVELOPMENT	0.00192490580350799	0.0253437970059886	0.45505986738723	0.36401703089318	1.57718445776907	168	Phox2b,En1,Igf1,Zfp365,En2,Gpr37l1,Klhl1,Slc4a7,Ephb2,Cbln1,Foxa2,Herc1,Dlc1,Serpine2,Gnpat,Mecp2,Ptpn11,Atp1b2,Fcgr2b,Psmg1,Hap1,Ezh2,Atf2,Ophn1,Smad9,Nr2c2,Atp7a,Plxna2,Rpgrip1l,Lef1,Scrib,Lmx1b,Prox1,Otx2,Rere,Cd3e,Ogdh,Otx1,Myh10,Socs7
GOBP_HISTONE_MODIFICATION	1.76820777369161e-05	0.000750568835776614	0.575610261071129	0.320032592300271	1.54235247179944	454	Isl1,Atrx,Hdac5,Paxbp1,Chd5,Ncor1,Mbtd1,Yeats2,Kmt2e,Sirt7,Mllt6,Uty,Hdac7,Ercc6,Auts2,Ogt,Usp36,Satb1,Baz1b,Coprs,Mtf2,Tet1,Epc1,Jmjd1c,Meg3,Setdb1,Pink1,Pcgf6,Kmt2a,Twist1,Kdm5a,Nsd2,Mta3,Akap8,Bap1,Kat6a,Mecp2,Mllt3,Kansl3,Dot1l,Zmpste24,Macroh2a1,Zfp369,Brd8,Usp21,Usp16,Wdr5b,Kmt2b,Brd7,Hdac11,Phf19,Jarid2,Ubr2,Kdm5d,Paxip1,Ezh2,Atf2,Wdr61,Tada2a,Vegfa,Yeats4,Setd5,Mier1,Sf3b3,Ep400,Hpf1,Pcgf…
GOBP_HORMONE_TRANSPORT	0.00236584744165052	0.0287344904436104	0.431707695803346	0.297624531160862	1.38916258104293	331	Cartpt,Ucn,Gal,Abat,Adcy8,Kalrn,Isl1,Nkx6-1,Kcnj11,Cpe,Clock,Inhbb,Baiap3,Chd7,Syt7,Vsnl1,Rbp4,Doc2b,Gnas,Foxa2,Htt,Crhr1,Inha,Scg5,Ildr2,Myo5a,Pfkfb2,Oga,Nr0b2,Slc18a2,Adcyap1,Gja1,Acvr1c,Slco1c1,Pclo,Rph3al,Mpc2,Ptpn11,Abcg1,C1qtnf3,Nnat,Slc16a2,Dio2,Spp1,Acvr2a,Epha5,Syt9,Madd,Abcc8,Glrx,Gper1,Stxbp5l,Itsn1,Sidt2,Hmgn3,Adcy5,Raf1,Cplx3,Cry2,Ghsr,Ghrl,Rbm4,Galr1,Pparg,Tardbp,Rptor,Stxbp4,Rims2,…
GOBP_ICOSANOID_BIOSYNTHETIC_PROCESS	1.49845334822568e-05	0.000673796056414022	0.593325476396405	-0.683325186658502	-2.15810051005451	35	Ptges,Fabp5,Pla2g3,Ptgs1,Pibf1,Ptges3,Ggt5,Edn2,Prxl2b,Mapk9,Sco1,Ptgds
GOBP_ICOSANOID_METABOLIC_PROCESS	4.06351641857808e-08	1.18274886227324e-05	0.719512826338911	-0.584476721779425	-2.26090865513851	92	Tnfrsf1a,Ptges,Fabp5,Pla2g3,Ptgs1,Gstp2,Gstp1,Pibf1,Ptges3,Ptgr1,Alox8,Ggt5,Ephx1,Cyp1b1,Dagla,Edn2,Prxl2b,Mgll,Akr1c18,Cyp2e1,Gpx4,Mapk9,Sco1,Ptgds,Cyp2c65,Cyp2f2,Gpx1,Plaa,Cyp2j12,Cyp2d11,Cyp2d26,Tlr4,Ptgis,Cyp2j8,Ces2g,Cyp2d9,Ncf1
GOBP_IMMUNE_EFFECTOR_PROCESS	0.00251425452316054	0.0299117365468382	0.431707695803346	-0.281746852637141	-1.34456288131981	526	Cd24a,Itm2a,Prkcd,Il4ra,Cd55,Stat3,Cd81,Lgals3,Pla2g3,Ptk2b,Coro1a,Lgals1,H2-Q2,Hfe,B2m,Cd300a,Clu,Wdr1,Ywhaz,Dock2,Ace,H2-Bl,Kars,Tmem98,Mfap4,Irak3,H2-D1,Cdh17,A2m,Ephb6,Plec,Zp3,Foxp1,Casp4,Mapkapk2,Zc3h12a,Clcf1,Ptger4,Dock11,H2-Q7,Mr1,Apoa2,Cd40,Angpt1,C4b,Gadd45g,Fgl2,Fcgr3,Was,Ccl2,Ptgds,Nod2,Il12a,Nkg7,Hprt,Dusp22,Dusp10,Rnf19b,Cebpb,Il33,Pik3r6,Atg5,Trbc2,Ptprj,Rftn1,Il1r1,Fgr,Arid5a,Cfd…
GOBP_IMMUNE_SYSTEM_DEVELOPMENT	0.00443756195227686	0.0432031260895064	0.407017918923954	-0.252369655223593	-1.26515572890771	952	Hoxa9,Cd24a,Hspb1,Itm2a,Hoxa7,Crip2,Meis2,Hoxa5,Kitl,Calca,Myh9,Id2,Il4ra,Fzd9,Sipa1l3,Actb,Ctla2a,Selplg,Stat3,Cd81,Ppp3ca,Pla2g3,Cyp26b1,Ltbr,Il7,Fasn,Ptk2b,Tshr,Hoxb7,Snx10,Prkca,Dyrk3,Lgals1,B2m,Shh,Wdr1,Tesc,Atp11c,Dock2,Ace,Col24a1,Fech,Atg7,Nfil3,Mettl3,Ebp,Csf1,Ap2a2,Tmem98,Mapk1,Irak3,Kcnab2,Fos,Cdh17,Anln,Hoxb4,Adam8,Gp5,Tnfsf13b,Serpinb12,Bak1,Rhoa,Mecom,Foxp1,Nfe2l1,Mapk3,Pim1,Klf10,S…
GOBP_IMPORT_INTO_NUCLEUS	0.00197300034730555	0.0257217195154871	0.431707695803346	-0.376106753191552	-1.58760680006766	168	Tnfrsf1a,Prkcd,Stat3,Agtr2,Ppp3ca,Cfl1,Cdk1,Jup,Kpna4,Htatip2,Shh,Kpna7,Nup93,Ppp3r1,Lmna,Mapk1,Apod,Nup98,Chp1,Ect2,Zc3h12a,Bach2,Angpt1,Cabp1,Rab23,Txnip,Nutf2,Bag3,Hikeshi,Gli3,Kpna3,Cdh1,Ipo5,Akt1,Mdfic
GOBP_INDOLE_CONTAINING_COMPOUND_METABOLIC_PROCESS	0.00191052511887512	0.0252799159120983	0.45505986738723	0.597472680723202	1.76777298106841	26	Tph2,Ddc,Fev,Btbd9,Gch1,Atp7a,Tph1,Tdo2
GOBP_INFLAMMATORY_RESPONSE	3.75376499316413e-07	5.24144132992865e-05	0.674962860011025	-0.338075327570851	-1.63363760653407	600	Cd24a,Pmp22,Il36g,Tnfrsf1a,Lxn,Calca,Ptges,Ldlr,Il4ra,Ctla2a,Stat3,Agtr2,Cd81,Serpina3n,Pla2g3,Cyp26b1,Fasn,Mvk,Fgfr1,Prkca,Ptgs1,Wnk4,Lgals1,Serpinf1,Adra2a,Cd300a,Plp1,Clu,Casp12,Gstp1,Ier3,Ywhaz,Ackr1,Pla2g7,Ace,Elf3,Itgb1,Abcd2,Kars,Ggt5,Nos2,Csf1,Pja2,Naip2,Fndc4,Pxk,Vps35,Saa2,Apod,Adam8,Dagla,Camk1d,Rap1gds1,Ephb6,Zp3,Mecom,Foxp1,Nfe2l1,Csrp3,Orm2,Casp4,Pnma1,H2bc1,Mgll,Fabp4,Bmpr1b,Mapkap…
GOBP_INNATE_IMMUNE_RESPONSE	0.000468822878066	0.00953093559777087	0.49849310876659	-0.288229880721965	-1.38880886363968	594	Cd24a,Lcn2,Il36g,Polr3g,Cd55,Lgals3,Gsn,Ptk2b,Irgm1,Coro1a,1810058I24Rik,Msrb1,B2m,Trim12a,Fyn,H2-Bl,Nmbr,Mettl3,Nos2,Csf1,Cxcl16,Pja2,Naip2,Actg1,Endod1,Mfap4,Irak3,Ccdc92,Trim29,A2m,Adam8,Casp4,Cdc37,Ythdf2,Nlrc5,Oasl1,Banf1,H2-Q7,Mr1,Ifi27,Polr3e,Cd40,Zyx,Fam3a,Was,Wfdc3,Rnf135,Ticam2,Ccl2,Actr2,Nod2,Rpl13a,Znfx1,Il12a,Dhx9,Nkg7,Srebf1,Vip,Dusp10,Il34,Zc3hav1,Tollip,Adam15,Trim8,Rnf19b,Ccl6,Pi…
GOBP_INORGANIC_ION_TRANSMEMBRANE_TRANSPORT	0.000776864069051052	0.0139730194928301	0.477270815362862	-0.281474945252559	-1.37722673087519	683	Slc6a5,Fxyd7,Gabra2,Glra1,Lcn2,Gabrg1,Grin2b,Ano3,Calca,Slc37a1,Htr2a,Atp2b4,Atp1a1,Kcnc4,Gabra5,Htr2c,Fxyd1,Kcnh1,Kcnq5,Ppp3ca,Fxyd5,Kcng1,Kcnk4,Kcnt2,Kcnc3,Atox1,Itpr3,Kcnb1,Ptk2b,Asic2,Dpp10,Dbi,Calm3,Coro1a,Gabrb1,Wnk4,Rgs4,Sln,Hfe,Trpv2,Slc25a30,Plp1,Slc9a9,Kcnk9,Kcnv1,Tesc,Ppp3r1,Stim2,Atp2c1,Pde4b,Scn1b,Itgb1,Fyn,Slc9a3r1,Galr2,Ank2,Cacna1h,Thy1,Gstm7,Kcne1l,Kcnj14,Kcns3,Ano7,Kcnab2,Cacna1…
GOBP_INTEGRIN_MEDIATED_SIGNALING_PATHWAY	0.000686041057762705	0.0128173727200314	0.477270815362862	-0.45791094164881	-1.77131915212036	92	Itga7,Ptk2b,Lims1,Itga6,Itga4,Itga3,Itgb1,Thy1,Itga9,Cdh17,Fyb2,Rhoa,Tspan32,Ccn2,Zyx,Ptn,Itgb4,Bcar1,Adam15,Fgr,Arhgap35,Fn1,Itgb7,Tln1,Vav3,Sema7a,Itgad
GOBP_INTRACELLULAR_PROTEIN_TRANSPORT	3.53225670729278e-05	0.00122497739143108	0.557332238758646	-0.294387406114352	-1.4570786520646	794	Cd24a,Hspb1,Ramp2,Slc35d3,Tnfrsf1a,Arl5c,Prkcd,Gfap,Stat3,Agtr2,Cd81,Man1a,Ppp3ca,Cfl1,Ramp1,Cdk1,Txn1,Kcnb1,Insig1,Jup,Kpna4,Snx10,Tmed5,Prkaca,Rhob,Shh,Arf5,Kpna7,Golga7b,Clu,Nlgn1,Nup93,Ywhaz,Ube2g2,Ppp2r2b,Ppp3r1,Itgb1,Bcap31,Fyn,Lmna,Tomm40,Syngr2,Ppp1r3c,Vps37c,Ap2a2,Ap1s1,Vps35,Tmem30a,Mapk1,Zdhhc12,Septin8,Gipc1,Faf2,Apod,Tamalin,Ap2s1,Sorcs2,Vcp,Nup98,Romo1,Ap3m2,Snx3,Zdhhc18,Cacnb1,Rab1…
GOBP_ION_HOMEOSTASIS	5.59071687975975e-06	0.000348992279576532	0.610526878385931	-0.329086777651228	-1.57173470071263	548	Uts2,Calb2,Lcn2,Wfs1,Grin2b,Calca,Htr2a,Atp2b4,Atp1a1,Htr2c,Fxyd1,Fzd9,Agtr2,Kcnh1,Mt2,Prkcb,Atox1,Itpr3,Ptk2b,Anxa6,Cyb561,Dbi,Calm3,Calcb,Snx10,Fgfr1,Coro1a,Prkca,Wnk4,Xk,Hfe,B2m,Tgm2,Slc9a9,Scgn,S100b,Tesc,Stim2,Atp2c1,Bnip3,Ace,Fech,Bcap31,Trmt10a,Slc9a3r1,Ank2,Anxa7,Thy1,Gstm7,Pacs2,Mt1,Mapk1,Mt3,Alpl,Glrx3,Gp5,Edn2,Rap1gds1,Bola2,Rab39,Cib2,Camk2d,Bak1,Scnn1a,Mapk3,Csrp3,Calm2,Gnai2,Kdr,Fth…
GOBP_ION_TRANSMEMBRANE_TRANSPORT	4.56428433989777e-05	0.0015136307942186	0.557332238758646	-0.285676069400644	-1.41959196948718	873	Slc6a5,Fxyd7,Gabra2,Glra1,Mmp9,Lcn2,Dlg4,Gabrg1,Grin2b,Ano3,Calca,Slc37a1,Htr2a,Atp2b4,Atp1a1,Kcnc4,Gabra5,Slc44a4,Clic1,Htr2c,Prkcd,Gfap,Fxyd1,Kcnh1,Kcnq5,Ppp3ca,Fxyd5,Kcng1,Cfl1,Reln,Kcnk4,Kcnt2,Kcnc3,Atox1,Itpr3,Slc25a1,Kcnb1,Ptk2b,Asic2,Anxa6,Dpp10,Dbi,Calm3,Coro1a,Prkca,Gabrb1,Chrna3,Wnk4,Rgs4,Sln,Hfe,Trpv2,Slc25a30,Plp1,Slc9a9,Nlgn1,Kcnk9,Kcnv1,Tesc,Ppp3r1,Stim2,Atp2c1,Pde4b,Scn1b,Itgb1,Fyn…
GOBP_ISOPRENOID_BIOSYNTHETIC_PROCESS	0.00443326602663697	0.0432031260895064	0.407017918923954	-0.579707605441573	-1.79273911172759	31	Aldh1a3,Fdps,Mvd,Mvk,Fdft1,Idi1,Hmgcs1,Pmvk,Aldh1a2
GOBP_ISOPRENOID_METABOLIC_PROCESS	0.00233500939117937	0.0285473728792574	0.431707695803346	-0.436884818389569	-1.65647919857031	79	Aldh1a3,Fdps,Aldh1a7,Mvd,Cyp26b1,Mvk,Fdft1,Idi1,Hmgcs1,Dhrs3,Pmvk,Ttr,Aldh1a2,Cyp1b1
GOBP_KIDNEY_EPITHELIUM_DEVELOPMENT	0.00293887952167145	0.0331780739191249	0.431707695803346	-0.385067914284195	-1.58484902531498	141	Cd24a,Timeless,Sox8,Basp1,Agtr2,Hoxb7,Fgfr1,Wnk4,Gdf11,Shh,Pdgfb,Nog,Epha4,Crlf1,Ptpro,Pax2,Bmper,Prom1,Six4,Sox9,Foxc1,Wnt4,Ret,Ctnnbip1,Bmp7,Myc,Sall1,Heyl,Hey1,Hoxa11,Gdf6,Tfap2b,Tshz3,Gli3,Calb1,Cited2,Pgf,Ampd2
GOBP_KIDNEY_MESENCHYME_DEVELOPMENT	0.00184758397377785	0.0248814227534651	0.45505986738723	-0.805554109227662	-1.85269561582259	10	Shh,Pax2,Six4,Wnt4,Bmp7,Myc
GOBP_LAMELLIPODIUM_ASSEMBLY	0.000570188555427333	0.0112888823697665	0.477270815362862	-0.49201116560322	-1.81266743507616	71	Pmp22,Cdh13,Cfl1,Akirin1,Itgb1,Capzb,Ptpro,Clrn1,Mstn,Spata13,P2ry12,Twf2,Ablim3,Was,Actr2,Vav2,Hdac4,Arpc2,Vav3,Plxnb3,Actr3,Rac1,Ablim2,Dnm2,Nck2,Epha2,Cdc42,Carmil2,Golph3,Nck1,Ablim1,Srgap2
GOBP_LAMELLIPODIUM_ORGANIZATION	0.00266204434313449	0.0309754545716482	0.431707695803346	-0.435946222610468	-1.67474749565988	89	Pmp22,Cdh13,Cfl1,Wasf1,Akirin1,Itgb1,Capzb,Ptpro,Clrn1,Mstn,Spata13,P2ry12,Twf2,Ablim3,Was,Actr2,Cttn,Vav2,Hdac4,Arpc2,Vav3,Plxnb3,Actr3,Rac1,Abi1,Ablim2,Dnm2,Nck2,Epha2,Cdc42,Carmil2,Golph3,Arpc5,Nck1,Ablim1,Srgap2
GOBP_LEUKOCYTE_CELL_CELL_ADHESION	3.01980447564534e-05	0.00110214373173366	0.575610261071129	-0.347863926056947	-1.59467056548027	331	Cd24a,Hspb1,Capn1,Kitl,Calca,Il4ra,Cd55,Actb,Selplg,Cd81,Lgals3,Ppp3ca,Vcam1,Il7,Coro1a,Lgals1,Msn,Hfe,B2m,Shh,Cd300a,Gstp1,Podxl2,Flot2,Itga4,Itgb1,Thy1,Sema4d,Adam8,Tnfsf13b,Ephb6,Zp3,Rhoa,Tspan32,Mad1l1,Zc3h12a,Slc7a1,Fgl2,Bmp7,Ccl2,Il12a,Chst2,Runx1,Prnp,Dusp22,Dusp10,Cebpb,Pik3r6,Tnfrsf21
GOBP_LEUKOCYTE_CHEMOTAXIS	1.26727795310318e-05	0.000600676351603864	0.593325476396405	-0.429415888310153	-1.83975015473435	180	Calca,Lgals3,Ptk2b,Coro1a,Prkca,Pdgfb,Akirin1,Pde4b,Pla2g7,Mpp1,Csf1,Cxcl16,Cklf,Ptpro,Mapk1,Itga9,Saa2,Ppia,Adam8,Camk1d,Edn2,Plec,Lgmn,Mapk3,Adam10,Mstn,Il17rc,Fcgr3,Ptn,Ccl2,Nod2,Rpl13a,Il12a,Rin3,Il34,Vegfc,Ccl6,Mcu,Ptprj,Gas6,Cnr2,Hmgb1,Dysf,Vav3,Scg2,Pgf,Bst1,Rac1,Slc12a2,Ninj1,Prss56,Wnt5a,Calr
GOBP_LEUKOCYTE_MIGRATION	9.61888561168653e-14	5.10378070556087e-10	0.954541630725724	-0.489412076292554	-2.22494253600528	308	Cd24a,Mmp9,Hoxa7,Capn1,Kitl,Calca,Pdgfd,Itga7,Selplg,Cd81,Lgals3,Vcam1,Ptk2b,Coro1a,Prkca,Msn,Cd300a,Pdgfb,Akirin1,Wdr1,Podxl2,Itga6,Pde4b,Pla2g7,Itga4,Itga3,Itgb1,Mpp1,Csf1,Cxcl16,Cklf,Thy1,Ptpro,Mapk1,Itga9,Saa2,Apod,Ppia,Adam8,Camk1d,Edn2,Plec,Zp3,Lgmn,Rhoa,Mapk3,Adam10,P2rx4,Mstn,H2bc1,P2ry12,Il17rc,Ptger4,Fcgr3,Ptn,Ccl2,Emilin1,Nod2,Rpl13a,Il12a,Chst2,Rin3,Cd200,Il34,Tacr1,Il33,Vegfc,Ccl6,Mc…
GOBP_LEUKOCYTE_PROLIFERATION	0.00116377450937582	0.0185435061463906	0.45505986738723	-0.331788554141918	-1.5084987852923	297	Cd24a,Kitl,Prkcd,Cd55,Cd81,Lgals3,Ppp3ca,Npr3,Impdh1,Vcam1,Il7,Cd151,Coro1a,Msn,Shh,Cd300a,Clu,Gstp1,Dock2,Fyn,Csf1,Mapk1,Tnfsf13b,Ephb6,Lst1,Zp3,Ctps,Mapk3,Tnfrsf13b,Tspan32,Mad1l1,Wnt4,Clcf1,Slc7a1,Cd40,Cd38,Mapk8ip1,Ncstn,Myc,Il12a,Fkbp1a,Prnp,Hprt,Il34,Cebpb,Tacr1,Il33,Ocstamp,Lmo1,Tnfrsf21,Ndfip1,Hmgb1,Zc3h12d,Vav3,Stat5a,St6gal1,Ticam1,Csf2rb,Bst1,Znhit1,Itgad,Tnfsf9
GOBP_LIPID_BIOSYNTHETIC_PROCESS	9.8298629535816e-10	8.69287547195066e-07	0.788186810800237	-0.371998979534903	-1.78990062550788	591	Dkk3,Thrsp,Srd5a2,Htr2a,Tspo,Aldh1a3,Abhd2,Srebf2,Atp1a1,Cyb5r3,Ptges,A4galt,Hsd17b2,Htr2c,Prkcd,Ldlr,Fabp5,Agpat1,Pam,Fdps,Pla2g3,St8sia2,Ccdc3,Mvd,Hsd17b7,Fasn,Insig1,Mvk,Fdft1,Dbi,Dhcr24,Ptgs1,Sqle,Elovl4,Gstp2,Sc5d,Idi1,Hmgcs1,Pdgfb,Plp1,Tm7sf2,Gstp1,Prkag2,Scd1,Peds1,Pibf1,Hacd2,Pip5k1b,Ptges3,St8sia3,Pdgfa,Fads3,Pmvk,Abcd2,Atg7,Sik1,Agps,Alox8,Cacna1h,Ggt5,Ebp,Socs2,Cyp51,Acsl4,Gstm7,Aldh1a…
GOBP_LIPID_LOCALIZATION	0.000256649787925015	0.00613416114743301	0.49849310876659	-0.321349761716192	-1.49981312190791	402	Atp8a1,Ano3,Tspo,Srebf2,Anxa2,Ptges,Prkcd,Ldlr,Fabp5,Tnfaip8l3,Agtr2,Mest,Pla2g3,Abcg2,Dbi,Wnk4,Esyt1,Sqle,Shh,Vstm2a,Plin2,Nrip1,Atp11c,Ace,Abcd2,Nos2,Sigmar1,Acsl4,Tmem30a,Tmf1,Ano7,Apod,Abca17,Igfbp3,Selenom,Apoh,Oc90,Ehd1,Abcc3,Fabp4,Stard4,Zc3h12a,Trpc5,Stoml1,Apoa2,Abcd1,Abca7,Mapk9,Osbpl3,Sgpp1,Slc10a4-ps,Runx1,Soat2,Esyt2,Abca1,Stard10,C2cd2l,Plscr4,Tmem41b,Slc27a4,Zdhhc8,Plscr5,Slc10a4,I…
GOBP_LOCALIZATION_WITHIN_MEMBRANE	1.11506024737666e-05	0.000553151954011874	0.593325476396405	-0.31147110548455	-1.51932388622722	659	Cd24a,Syngap1,Ramp2,Dlg4,Tnfrsf1a,Grin2b,Atp2b4,Anxa2,S100a10,Arl5c,Cdh13,Fzd9,Actb,Cd81,Lgals3,Rab3b,Gsn,Pla2g3,Reln,Ramp1,Flot1,Rab3d,Kcnb1,Jup,Dpp10,Sh3pxd2b,Tspan15,Mal,Etv5,Golga7b,Nlgn1,Gm7271,Flot2,Tesc,Nptx1,Atp2c1,Dock2,Itga4,Itga3,Itgb1,Fyn,Slc9a3r1,Ank2,Lrrtm4,Ankrd50,Tspan33,Lmna,Csk,Tomm40,Thy1,Vps37c,Pacs2,Vps35,Zdhhc12,Stxbp6,Rock2,Camk2g,Tamalin,Camk2b,Fyb2,Shisa6,Camk2d,Gpc1,Ehd2…
GOBP_LOCOMOTORY_BEHAVIOR	0.00102380086741982	0.016870457771831	0.45505986738723	0.337736775180498	1.53964913424925	248	Chrna4,En1,Abat,Adcy8,Atp1a2,Kalrn,Grm1,Th,Zfhx3,Pbx3,Kcnd2,Fign,Usp2,Ncor1,Aph1b,Atp1a3,Ube3a,Klhl1,Chd7,Inpp5f,Foxa2,Tnr,Egr1,Htt,Dscam,Crhr1,Ntsr1,Apoe,Chat,Kcnma1,Myo5a,Kcnj10,Slc18a2,Lsamp,Npc1,Penk,Mecp2,Pum1,Rcan2,Zmpste24,Nms,Tsc1,Fshr,Btbd9,Elavl4,Tbce,Enpp1,Sod2,Atp7a,Apba1,Idua,Aplp2,Ndufs4,Lmx1b,Zic1,Adcy5,Gigyf2,Hexa,Ddhd2,Dpp4,Gpr52,Ghsr,Grin2d,Gaa,Mapk10
GOBP_LOCOMOTOR_RHYTHM	0.00390773215600385	0.0399507260496271	0.407017918923954	0.605461040365594	1.70116855183944	20	Zfhx3,Kcnd2,Usp2,Ncor1,Egr1,Kcnma1,Nms
GOBP_LONG_CHAIN_FATTY_ACID_METABOLIC_PROCESS	0.000127379283834937	0.00353860984307947	0.518848077743792	-0.492026784230797	-1.87838107903226	85	Lipe,Pam,Ptgs1,Gstp2,Plp1,Gstp1,Alox8,Acsl4,Gstm7,Ephx1,Cyp1b1,Dagla,Cpt1a,Mgll,Acot9,Cyp2e1,Abcd1,Gpx4,Sco1,Acadl,Cyp2c65,Slc27a4,Cyp2f2,Cpt2,Gpx1,Acad9,Cyp2j12,Cyp2d11,Cyp2d26,Acot7,Gstm4
GOBP_LYMPHOCYTE_ACTIVATION	0.000609039301234761	0.0117940238406994	0.477270815362862	-0.282912953291394	-1.3797075089047	660	Cd24a,Hspb1,Itm2a,Kitl,Myh9,Prkcd,Id2,Il4ra,Cd55,Fzd9,Actb,Ctla2a,Stat3,Cd81,Lgals3,Ppp3ca,Gsn,Impdh1,Prkcb,Cyp26b1,Vcam1,Il7,Ptk2b,Cd151,Tshr,Coro1a,Lgals1,Msn,Hfe,B2m,Shh,Cd300a,Flot2,Atp11c,Pibf1,Dock2,Fyn,Nfil3,Mettl3,Skap2,Csk,Thy1,Tmem98,Cdh17,Adam8,Tnfsf13b,Ephb6,Lst1,Zp3,Bak1,Rhoa,Foxp1,Ctps,Tnfrsf13b,Tspan32,Mad1l1,Zc3h12a,Wnt4,Clcf1,Ptger4,Slc7a1,Dock11,Mr1,Mink1,Cd40,Cd38,Gadd45g,Rab29…
GOBP_LYMPHOCYTE_MIGRATION	0.00500377927251564	0.0468254899823068	0.407017918923954	-0.434735918217382	-1.64522913635414	78	Ptk2b,Coro1a,Msn,Itga4,Cxcl16,Cklf,Saa2,Apod,Adam8,Plec,Rhoa,Adam10,Ccl2,Cd200,Ccl6,Gas6,Itgb7,Akt1,Slc12a2,Wnt5a,Wasl
GOBP_MACROPHAGE_CHEMOTAXIS	0.000325998084703367	0.00717736862006667	0.49849310876659	-0.597104775171839	-1.9181975007058	39	Lgals3,Ptk2b,Akirin1,Csf1,Cklf,Mapk1,Saa2,Edn2,Mapk3,Mstn,Ccl2,Rpl13a,Il34,Ptprj
GOBP_MACROPHAGE_MIGRATION	5.48154257542793e-05	0.00174162065300722	0.557332238758646	-0.572250893411793	-2.01382145223082	56	Cd81,Lgals3,Ptk2b,Akirin1,Csf1,Cklf,Mapk1,Saa2,Edn2,Mapk3,P2rx4,Mstn,P2ry12,Ccl2,Emilin1,Rpl13a,Cd200,Il34,Ptprj
GOBP_MACROPHAGE_PROLIFERATION	0.000294020634989043	0.00675356488853619	0.49849310876659	-0.818032771259567	-1.9368576429289	11	Clu,Csf1,Mapk1,Mapk3,Il34,Il33
GOBP_MAINTENANCE_OF_DNA_METHYLATION	0.00446742595801131	0.0432903234878518	0.407017918923954	0.762571640283054	1.75771236654152	10	Kcnq1ot1,Uhrf2,Dnmt3a,Zfp57,Zfp445,Usp7,Ctcf
GOBP_MAINTENANCE_OF_LOCATION	3.02418175949483e-05	0.00110214373173366	0.575610261071129	-0.367542187863802	-1.66811910152562	296	Tmsb10,Lcn2,Htr2a,Tspo,Tapt1,Srebf2,Tmsb4x,Htr2c,Lgals3,Skp1,Mest,Gsn,Itpr3,Txn1,Ptk2b,Insig1,Anxa6,Dbi,Calm3,Coro1a,Lgals1,Sqle,Pfn1,Vstm2a,Igsf11,Plin2,Nrip1,Kdelr2,Ank2,Thy1,Gstm7,Gp5,Ltbp1,Camk2d,Calm2,Ehd1,Fth1,Uvrag,Mad1l1,Stard4,Zc3h12a,Os9,Twf2,Slc30a8,Scin,F2rl3,Fkbp1a,Pex5l,Atg5,Htr2b,Asph,Nol3,Slc17a7,Slc30a3,Smim22,Dgat2,Dysf,Faf1,Pnpla2,Akt1,Ces1d,Stat5a,Plin3,Jph2
GOBP_MAINTENANCE_OF_LOCATION_IN_CELL	0.000606679655816048	0.0117913635668863	0.477270815362862	-0.36897248993195	-1.59149521326561	202	Tmsb10,Lcn2,Htr2a,Tspo,Tapt1,Tmsb4x,Htr2c,Skp1,Gsn,Itpr3,Txn1,Ptk2b,Insig1,Anxa6,Dbi,Calm3,Coro1a,Pfn1,Kdelr2,Ank2,Thy1,Gstm7,Gp5,Camk2d,Calm2,Fth1,Uvrag,Os9,Twf2,Slc30a8,Scin,F2rl3,Fkbp1a
GOBP_MAINTENANCE_OF_PROTEIN_LOCATION	0.000448943095742388	0.00919726666412784	0.49849310876659	-0.457010435865249	-1.79411788643225	99	Tmsb10,Tspo,Tapt1,Tmsb4x,Lgals3,Skp1,Gsn,Txn1,Insig1,Lgals1,Pfn1,Igsf11,Kdelr2,Ltbp1,Mad1l1,Os9,Twf2,Scin,Pex5l
GOBP_MAINTENANCE_OF_PROTEIN_LOCATION_IN_CELL	0.00105129965104887	0.0172166541619299	0.45505986738723	-0.480607206799445	-1.74063701094452	67	Tmsb10,Tspo,Tapt1,Tmsb4x,Skp1,Gsn,Txn1,Insig1,Pfn1,Kdelr2,Os9,Twf2,Scin
GOBP_MAMMARY_GLAND_DEVELOPMENT	0.00462002851345028	0.0444091871238536	0.407017918923954	-0.381205087214313	-1.53136857923093	126	Hoxa9,Hoxa5,Capn1,Hoxd9,Id2,Ccnd1,Fasn,Etv5,Elf3,Socs2,Csf1,Notch4,Mapk1,Agap2,Hoxb9,Sox9,Wnt4,Sostdc1,Brca2,Lrp5,Ar,Cebpb,Iqgap3,Gpx1,Arhgap35,Gli3
GOBP_MAPK_CASCADE	0.000230274530069126	0.00560475530526046	0.518848077743792	-0.285260365062633	-1.40013012107526	723	Cd24a,Syngap1,Tpd52l1,Grin2b,Kitl,Htr2a,Cryab,Pdgfd,Htr2c,Prkcd,Tnfaip8l3,Pik3r5,Cd81,Adra2c,Ltbr,Ptk2b,Fgfr1,Prkca,Ghr,Wnk4,Mapk11,Gstp2,Taok2,Akap13,Adra2a,Cd300a,Pdgfb,Mapk13,Gstp1,Cavin3,Gab1,Ywhaz,Ackr3,Trim12a,Pdgfa,Epha4,Slc9a3r1,Uchl1,Kars,Csk,Pja2,Naip2,Spry2,Mapk1,Mt3,Mbp,Rock2,Irak3,Ppia,Gadd45a,Adam8,Gadd45b,Rap1gds1,Errfi1,Bmper,Igfbp3,Camk2d,Mecom,Mapk3,Tpbg,Adra1d,Gnai2,Kdr,Sox9,Ad…
GOBP_MEMBRANE_ORGANIZATION	1.59494319178861e-05	0.000699402361622342	0.575610261071129	-0.30118054952478	-1.47466211789101	708	Col5a1,Cd24a,Pmp22,Dlg4,Atp8a1,Ano3,Myh9,Anxa2,S100a10,A4galt,Prkcd,Fzd9,Stat3,Gsn,Reln,Flot1,Syt4,Kcnb1,Insig1,Anxa6,Dhcr24,Pacsin3,Coro1a,Mal,Etv5,Cd300a,Clu,Nlgn1,Ier3,Bet1,Nup93,Atp11c,Atp2c1,Dock2,Bnip3,Itga3,Itgb1,Abcd2,Slc9a3r1,Sec16b,Them4,Atg7,Ank2,Lrrtm4,Trappc2,Anxa7,Lmna,Tomm40,Epn1,Syngr2,Tmem30a,Septin8,Stxbp6,Mt3,Atl1,Mbp,Ano7,Acaa2,Adam8,Shisa6,Plec,Rab39,Bak1,Rhoa,Ehd2,Csrp3,Romo…
GOBP_MEMBRANE_RAFT_ORGANIZATION	0.00172381782029091	0.0237573437778275	0.45505986738723	-0.665234006166505	-1.86170368292818	20	Pmp22,S100a10,Gsn,Flot1,Dock2,Abca7,Rftn1
GOBP_METAL_ION_HOMEOSTASIS	2.9941917740762e-07	4.41310598701342e-05	0.674962860011025	-0.365463907195169	-1.72482939038311	456	Uts2,Calb2,Lcn2,Wfs1,Grin2b,Calca,Htr2a,Atp2b4,Atp1a1,Htr2c,Fxyd1,Fzd9,Agtr2,Kcnh1,Mt2,Prkcb,Atox1,Itpr3,Ptk2b,Anxa6,Cyb561,Dbi,Calm3,Calcb,Snx10,Fgfr1,Coro1a,Prkca,Wnk4,Xk,Hfe,B2m,Tgm2,Scgn,S100b,Tesc,Stim2,Atp2c1,Bnip3,Ace,Fech,Bcap31,Trmt10a,Ank2,Anxa7,Thy1,Gstm7,Pacs2,Mt1,Mt3,Alpl,Glrx3,Gp5,Edn2,Rap1gds1,Bola2,Cib2,Camk2d,Bak1,Scnn1a,Csrp3,Calm2,Gnai2,Kdr,Fth1,Trpc5,Ptger4,Trf,Cd40,Slc30a8,Pi…
GOBP_METAL_ION_TRANSPORT	2.7153163469355e-06	0.000213317589616977	0.627256739718528	-0.304622066929659	-1.5089511761199	796	Slc6a5,Fxyd7,Lcn2,Ramp2,Wfs1,Grin2b,Calca,Htr2a,Tspo,Atp2b4,Atp1a1,Kcnc4,Magt1,Htr2c,Fxyd1,Plpp4,Lgals3,Kcnh1,Kcnq5,Ppp3ca,Fxyd5,Kcng1,Kcnk4,Kcnt2,Ramp1,Prkcb,Kcnc3,Pon3,Atox1,Itpr3,Kcnb1,Ptk2b,Asic2,Anxa6,Dpp10,Dbi,Calm3,Pacsin3,Coro1a,Wnk4,Cachd1,Rgs4,Kcnmb4,Sln,Hfe,B2m,Trpv2,Pdgfb,Plp1,Slc9a9,Kcnk9,Kcnv1,Tesc,Ppp3r1,Stim2,Nipal1,Atp2c1,Pde4b,Ace,Scn1b,Mchr1,Itgb1,Fyn,Slc9a3r1,Galr2,Nkain2,Ank2…
GOBP_METHYLATION	0.00043776565639804	0.00903807226789106	0.49849310876659	0.313927489581962	1.46963548134796	355	Atrx,Paxbp1,Kcnq1ot1,Chd5,Kmt2e,Sirt7,Mllt6,Trdmt1,Auts2,Ogt,Gnas,Satb1,Coprs,Mtf2,Tet1,Nsun7,Tfb2m,Mettl16,Trmt1,Mettl21e,Meg3,Tgs1,Setdb1,Kmt2a,Nsd2,Pik3ca,Dph5,Mecp2,Rnmt,Kansl3,Mettl17,Trmt2b,Dot1l,Zmpste24,Macroh2a1,Zfp369,Wdr6,Wdr5b,Tyms,Mettl18,Setd6,Mrm3,Kmt2b,Bhmt2,Phf19,Jarid2,Prdm15,Paxip1,Ezh2,Tarbp1,Zdbf2,Mettl4,Dnmt3a,Emg1,Ftx,Wdr61,Prmt9,Setd5,Rsl1,Dalrd3,Eed,Trmt11,Mettl5,Iws1,Mtr…
GOBP_MITOCHONDRIAL_RESPIRATORY_CHAIN_COMPLEX_ASSEMBLY	0.00141392975922909	0.0207246168576507	0.45505986738723	0.413338781258532	1.62022670582308	91	Tafazzin,Tmem126a,Samm50,Dmac2,ND4,Oxa1l,Chchd7,Ndufb5,Ndufb9,Tmem126b,Ndufs3,ND5,Ndufs4,Chchd4,ND1,Ndufa9,Bcs1l,Nubpl,Ndufs2,Uqcc1,Ndufaf6,Foxred1,Ndufs6,Ndufs1,Immp2l,Uqcc2,Timm21,Coa5,Ndufaf1,1190007I07Rik,Ndufb10,Uqcc3,Ndufaf4,Cox18,Surf1,Sco2,ND2
GOBP_MITOCHONDRIAL_TRANSCRIPTION	0.00429241289131282	0.0422752359464333	0.407017918923954	0.611720303640374	1.73242046580992	21	Sirt3,Chchd10,Mterf2,Tfb2m,Mettl4,Polrmt
GOBP_MITOPHAGY	0.00210248780065046	0.0265101355458658	0.431707695803346	0.545358591312015	1.8064641518511	38	Tafazzin,AW549877,Ogt,Vps13d,Pink1,Lrba,Vps13c,Retreg1,Slc25a5,Clec16a
GOBP_MITOTIC_SISTER_CHROMATID_COHESION	0.00369637500590914	0.0383815377325907	0.431707695803346	0.571083338156681	1.68969348340704	26	Atrx,Slf2,Slf1,Nsmce2,Macroh2a1,Pttg1,Smc5,Smc3,Mau2,Cdc20,Pogz,Pds5b,Nipbl
GOBP_MONOCARBOXYLIC_ACID_BIOSYNTHETIC_PROCESS	3.69366328716594e-06	0.000268473663037021	0.627256739718528	-0.450287731885904	-1.90608897138535	173	Gamt,Aldh1a3,Abhd2,Ldha,Ptges,Fabp5,Pla2g3,Fasn,Insig1,Ptgs1,Elovl4,Gstp2,Plp1,Gstp1,Prkag2,Scd1,Pibf1,Hacd2,Ptges3,Fads3,Abcd2,Alox8,Gstm7,Aldh1a2,Edn2,Gatm,Prxl2b,Mgll,Acsm3,Stard4,Elovl7,Abcd1,Mapk9,Sco1,Eif6,Ptgds,Acadl,Srebf1,Trib3
GOBP_MONOCARBOXYLIC_ACID_METABOLIC_PROCESS	3.23774475444187e-06	0.000238603800931508	0.627256739718528	-0.333032434176519	-1.58635684061459	530	Tnfrsf1a,Gamt,Htr2a,Aldh1a3,Abhd2,Lipe,Prkar2b,Ldha,Ptges,Fabp5,Stat3,Hadh,Pam,Pla2g3,Aldh1a7,Pon3,Cyp26b1,Fasn,Insig1,Dbi,Ptgs1,Elovl4,Gstp2,Fah,Adipor1,Plp1,Gstp1,Ier3,Prkag2,Scd1,Peds1,Pibf1,Hacd2,Sord,Ptges3,Ptgr1,Fads3,Sirt6,Abcd2,Them4,Lypla2,Alox8,Ggt5,Acsl4,Gstm7,Ephx1,Aldh1a2,Cyp1b1,Acaa2,Gm10358,Idh1,Dagla,Edn2,Cpt1a,Gatm,Acads,Prxl2b,Nfe2l1,Hkdc1,Sox9,Mgll,Cryl1,Fabp4,Acsm3,Glo1,Stard4…
GOBP_MONONUCLEAR_CELL_MIGRATION	8.41413114830379e-06	0.000465056040342707	0.593325476396405	-0.460856748937565	-1.90636658180632	142	Calca,Pdgfd,Lgals3,Ptk2b,Coro1a,Msn,Pdgfb,Akirin1,Pla2g7,Itga4,Csf1,Cxcl16,Cklf,Ptpro,Mapk1,Saa2,Apod,Adam8,Plec,Lgmn,Rhoa,Mapk3,Adam10,Mstn,H2bc1,Ccl2,Il12a,Cd200,Il34,Ccl6,Ptprj,Gas6,Hmgb1,Itgb7,Akt1,Slc12a2,Ninj1,Wnt5a,Wasl,Calr
GOBP_MORPHOGENESIS_OF_AN_EPITHELIUM	0.00129162880548192	0.019693627706572	0.45505986738723	-0.291184336079964	-1.38775214405892	520	Col5a1,Lcn2,Timeless,Hoxa5,Aldh1a3,Sox8,Rspo2,Actb,Agtr2,Sema3a,Cfl1,Vasp,Cd151,Hoxb7,Fgfr1,Sapcd2,Wnk4,Msn,Prkaca,Gbx2,Rhob,Pfn1,Etv5,Tgm2,Shh,Pdgfb,Wdr1,Nog,Ppp3r1,Pdgfa,Sirt6,Epha4,Slc9a3r1,Csf1,Ctsd,Notch4,Actg1,Aldh1a2,Spry2,Pax2,Rock2,Hoxb4,Sema5a,Ajap1,Serpinb5,Ctsz,Rhoa,Foxp1,Phldb2,Wnt10a,Six4,Kdr,Sox9,Rspo3,Wnt4,Sostdc1,Ret,Grhl2,Ctnnbip1,Angpt1,Rxra,Gorab,Lgr5,Lrp5,Hoxb2,Bmp7,Tcap,Myc,…
GOBP_MORPHOGENESIS_OF_A_BRANCHING_STRUCTURE	0.00493563441860978	0.0466573387404645	0.407017918923954	-0.333384808571601	-1.4652649555214	221	Timeless,Hoxa5,Sox8,Rspo2,Agtr2,Sema3a,Hoxb7,Fgfr1,Gbx2,Etv5,Tgm2,Shh,Pdgfb,Nog,Ppp3r1,Pdgfa,Sirt6,Csf1,Ctsd,Notch4,Spry2,Pax2,Sema5a,Ctsz,Six4,Kdr,Sox9,Rspo3,Wnt4,Grhl2,Ctnnbip1,Angpt1,Rxra,Lrp5,Bmp7,Tdgf1,Myc,Grb2,Ar,Sall1,Sema3c,Clic4,Socs3,Hoxa11,Ppp1ca,Ermn
GOBP_MRNA_CATABOLIC_PROCESS	0.00114838156430981	0.0184087993360358	0.45505986738723	0.344760457595585	1.54341054889297	223	Ybx2,Cnot3,Zcchc7,Cpeb3,Cnot10,Angel2,Gtpbp2,Cnot1,Mettl16,Fto,Tut4,Rnps1,Nudt16l1,Exosc10,Tnrc6a,Rbm10,Calcr,Patl1,Rc3h2,Xrn1,Hnrnpr,Pum1,Pan2,Smg1,Dcp2,Tnrc6c,Cnot6l,Gtpbp1,Igf2bp1,Cnot6,Elavl4,Cnot7,Parn,Fastkd5,Vegfa,Igf2bp3,Zfp36l2,Rbm46,Pum2,Cnot8,Hnrnpu,Gigyf2,Ago4,Tent5c,Ttc37,Tardbp,Rock1,Upf3a,Secisbp2,Exosc3,Fus,Helz2,Celf1,Cnot2,Tob1,Ybx1,Hnrnpa0,Hnrnpd,Ago3,Ago1,Upf2
GOBP_MRNA_METABOLIC_PROCESS	8.32563199570385e-09	4.01598212447315e-06	0.747739663149885	0.330994278311206	1.64642354595493	685	Tia1,Ybx2,Malat1,Paxbp1,Cnot3,Epas1,Zcchc7,Cpeb3,Bcl2l2,Celf6,Adarb1,Celf4,Prpf4b,Luc7l2,Celf3,Akap17b,Acin1,Cnot10,Tra2a,Rsrc1,Angel2,Hnrnpdl,Cdc40,Gtpbp2,Pnn,Cnot1,Cpsf6,Rprd1a,Mettl16,Srek1,Thoc7,Fto,Tut4,Rnps1,Nudt16l1,Exosc10,Tnrc6a,Rbm10,Prpf3,Calcr,Thoc5,Ddx17,Atf1,Papola,Patl1,Rc3h2,Xrn1,Cdk13,Hnrnpr,Rnmt,Pum1,Pan2,Prpf8,Smg1,Aqr,Gemin2,Grsf1,Cpsf1,Sltm,Srek1ip1,Dcp2,Cwf19l1,Jmjd6,Coil,Tn…
GOBP_MRNA_PROCESSING	9.85410416860121e-06	0.000528140168874728	0.593325476396405	0.328526385675419	1.5865425223039	459	Tia1,Malat1,Paxbp1,Cpeb3,Bcl2l2,Celf6,Adarb1,Celf4,Prpf4b,Luc7l2,Celf3,Akap17b,Acin1,Tra2a,Rsrc1,Cdc40,Pnn,Cpsf6,Rprd1a,Mettl16,Srek1,Thoc7,Rnps1,Rbm10,Prpf3,Thoc5,Ddx17,Papola,Cdk13,Rnmt,Pan2,Prpf8,Aqr,Gemin2,Grsf1,Cpsf1,Sltm,Srek1ip1,Cwf19l1,Jmjd6,Coil,Rbm4b,Cnot6l,Pcf11,Luc7l3,Srsf7,Cwf19l2,Thoc1,Nono,Ddx46,Ddx41,Rprd2,Snrnp70,Rngtt,Srpk2,Elavl4,Snrnp200,Htatsf1,Sugp1,Aff2,Prmt9,Fastkd5,Prpf38…
GOBP_MULTICELLULAR_ORGANISMAL_HOMEOSTASIS	0.000884190447652743	0.0154326135369916	0.477270815362862	-0.293673403382323	-1.39227576810088	495	Hoxc10,Lcn2,Wfs1,Slc35d3,Calca,Htr2a,Ptges,Il4ra,Cdhr1,Cd7,Fabp5,Stat3,Hadh,Npr3,Mc4r,Cyp26b1,Rab3d,Il7,Ptk2b,Tshr,Snx10,Coro1a,Prkca,Ptgs1,Eif4g1,Sln,Adipor1,Hfe,Trpv2,Ldb2,Scx,Scd1,Whrn,Sirt6,Itgb1,Ppp1r13l,Rac3,Csk,Csf1,Alpl,Mbp,Nphp4,Adam8,Edn2,Plec,Clrn1,Cib2,Gatm,Scnn1a,Prom1,Cldn1,Kdr,Sox9,Rheb,Fabp4,Foxc1,Lnpep,Ccn2,Ptger4,Decr1,Trf,Gpr55,Nkiras1,Cd38,Pwwp2b,Gcnt2,Cracd,Angpt1,Gadd45g,Nos…
GOBP_MULTICELLULAR_ORGANISMAL_SIGNALING	0.00157192975212361	0.022241758039381	0.45505986738723	0.373199584041598	1.57313034146821	147	Cartpt,Chrna4,Kcnd3,Isl1,Scn3b,Kcnd2,Hcn3,Pkp2,Scn7a,Hcn4,Cacnb2,Scn2a,Tnr,Kcna5,Kcnma1,Ntrk3,Gja1,Cacng4,Zmpste24,Pawr,Scn3a,Gjd2,Otoa,Kcnj5,Cxadr,Cacna1g,Hcn1,Scn5a,Ank3,Ghsr,Ghrl
GOBP_MULTI_MULTICELLULAR_ORGANISM_PROCESS	0.00256823385159129	0.0302151858459942	0.431707695803346	-0.39038389446775	-1.61554956858446	143	Mmp9,Tppp3,Calca,Adra2c,Abcg2,Sh3pxd2b,H2-Q2,Adra2a,Ldoc1,Acsl4,Epn1,Mapk1,A2m,Ubtfl1,Mapk3,Wnt4,Stx2,Akr1c18,Tle6,H2-Q7,Rxra,Ptn,Itgb4,Exoc1,Ar,Tacr1,Syde1,Maged2,Tekt4,Adra2b,Ppp3r2,Cdh1,Cited2,Akt1,Stat5a
GOBP_MUSCLE_CELL_DIFFERENTIATION	1.52398018064028e-05	0.000679515868779608	0.593325476396405	-0.348359257012733	-1.62493618004531	397	Pmp22,Il36g,Ramp2,Tmsb4x,Myh9,Id2,Il4ra,Agtr2,Cd81,Ppp3ca,Fdps,Flot1,Cyp26b1,Hopx,Eif5a,Popdc3,Rgs4,Bhlhe41,Xk,Akap13,Shh,Pdgfb,Rcan1,Pdlim5,Wdr1,Olfm2,Dock2,Fbxo22,Fhod3,Itgb1,Atg7,Ank2,Uchl1,Sik1,Lmna,Gata6,Csrp1,Actg1,Nln,Plec,Bvht,Camk2d,Foxp1,Klf5,Synb,Ehd2,Csrp3,Six4,Ehd1,Sox9,Adra1b,Wnt4,Ins2,Ptgfrn,Rxra,Capn2,Tcap,Tdgf1,Myc,Wfikkn2,Dock5,Atg5,Hdac4,Setd3,Hey1,Cdk9,Tpm1,Cfd,Gpx1,Tshz3,Myom…
GOBP_MUSCLE_CONTRACTION	0.000236227991981561	0.0057234051390601	0.518848077743792	-0.349883378716193	-1.58655800945553	293	Glra1,Chrm2,Irag1,Calca,Htr2a,Atp2b4,Atp1a1,Fxyd1,Gsn,Adra2c,Anxa6,Jup,Htr7,Calm3,Prkca,Ptgs1,Chrna3,Adra2a,Synm,Pde4b,Scn1b,Ppp1r13l,Ank2,Hsbp1,Cacna1h,Kcne1l,Rock2,Edn2,Myl6,Npy2r,Camk2d,Rhoa,Csrp3,Cacnb1,Calm2,P2rx4,Adra1b,Tacr2,Tacr3,Zc3h12a,Ccn2,Ptger4,Cd38,Tcap,Agrn,Arhgap42,Cttn,Fkbp1a,Adrb2,Mybpc2,Tacr1,Dock5,Kcnj2,Tpm3,Hdac4,Setd3,Npy1r,Tpm1,Htr2b,Rnf207,Dsp,Adra2b,Tshz3,Myom2,Mybpc1
GOBP_MUSCLE_HYPERTROPHY	0.00314465650646741	0.0347615571319085	0.431707695803346	-0.417640985036437	-1.64085591397748	101	Tnfrsf1a,Atp2b4,Agtr2,Ppp3ca,Fdps,Prkca,Rgs4,Akap13,Pdlim5,Mtpn,Lmna,Gata6,Rock2,Glrx3,Rap1gds1,Errfi1,Camk2d,Foxp1,Csrp3,P2rx4,Mstn,Adra1b,Tcap,Ar,Cdk9,Htr2b
GOBP_MUSCLE_ORGAN_DEVELOPMENT	0.00154286679096036	0.0220065892280528	0.45505986738723	-0.325109563277038	-1.47799805365813	308	Pmp22,Hoxd10,Cryab,Mnx1,Hoxd9,Sox8,Svil,Ppp3ca,Flot1,Cyp26b1,Popdc3,Xk,Shh,Akirin1,Rcan1,Sin3b,S100b,Etv1,Nog,Scx,Fbxo22,Boc,Sirt6,Itgb1,Cd164,Lmna,Cenpf,Nln,Nras,Fos,Plec,Myl6,Gpc1,Rhoa,Foxp1,Klf5,Synb,Unc45a,Csrp3,Cops2,Six4,Mstn,Fhl1,Foxc1,Angpt1,Rxra,Rbfox1,Nupr1,Serp1,Tcap,Myc,Fkbp1a,Zfpm2,Adrb2,Rtl1,Heyl,Hmgcr,Hdac4,Hey1,Tpm1,Dsp,Gpx1,Hdac9,Zbtb18,Dysf,Cfl2,Cited2,Usp19,Jph2,Mymk,Disp1,Mybp…
GOBP_MUSCLE_STRUCTURE_DEVELOPMENT	9.80435222594497e-07	0.000104043785821728	0.643551836150722	-0.329561562858823	-1.60780143344018	641	Pmp22,Il36g,Ramp2,Hoxd10,Cryab,Tmsb4x,Mnx1,Myh9,Hoxd9,Sox8,Id2,Il4ra,Actb,Svil,Agtr2,Cd81,Ppp3ca,Fdps,Flot1,Cyp26b1,Hopx,Eif5a,Popdc3,Rgs4,Lgals1,Bhlhe41,Xk,Akap13,Shh,Pdgfb,Akirin1,Rcan1,Sin3b,Pdlim5,Wdr1,S100b,Etv1,Flot2,Nog,Scx,Olfm2,Dock2,Fbxo22,Boc,Fhod3,Utrn,Sirt6,Itgb1,Atg7,Ank2,Cd164,Uchl1,Sik1,Lmna,Cenpf,Gata6,Csrp1,Actg1,Nln,Nras,Fos,Plec,Bvht,Myl6,Igfbp3,Camk2d,Gpc1,Rhoa,Foxp1,Klf5,Syn…
GOBP_MUSCLE_SYSTEM_PROCESS	5.13243353276632e-06	0.000332541523457614	0.610526878385931	-0.354176450586409	-1.64857993533994	394	Glra1,Chrm2,Irag1,Tnfrsf1a,Calca,Htr2a,Atp2b4,Atp1a1,Fxyd1,Agtr2,Ppp3ca,Fdps,Gsn,Adra2c,Anxa6,Jup,Htr7,Calm3,Prkca,Ptgs1,Chrna3,Rgs4,Sln,Akap13,Adra2a,Pdlim5,Synm,Mtpn,Pde4b,Scn1b,Ppp1r13l,Ank2,Hsbp1,Cacna1h,Lmna,Gata6,Kcne1l,Rock2,Camk2g,Glrx3,Edn2,Rap1gds1,Myl6,Gatm,Errfi1,Npy2r,Camk2d,Rhoa,Foxp1,Csrp3,Cacnb1,Calm2,P2rx4,Mstn,Adra1b,Tacr2,Tacr3,Zc3h12a,Ccn2,Ptger4,Cd38,Tcap,Nos3,Agrn,Arhgap42,C…
GOBP_MUSCLE_TISSUE_DEVELOPMENT	0.000134026130414152	0.00368467693252585	0.518848077743792	-0.317326028218076	-1.48703852734902	420	Pmp22,Hoxd10,Hoxd9,Sox8,Id2,Svil,Agtr2,Ppp3ca,Fdps,Flot1,Cdk1,Cyp26b1,Fgfr1,Popdc3,Rgs4,Mapk11,Xk,Akap13,Shh,Akirin1,Rcan1,Sin3b,Pdlim5,S100b,Nog,Scx,Fbxo22,Boc,Fhod3,Sirt6,Itgb1,Ppp1r13l,Atg7,Sik1,Lmna,Cenpf,Gata6,Csrp1,Aldh1a2,Mapk1,Nln,Nras,Fos,Plec,Bvht,Myl6,Camk2d,Gpc1,Rhoa,Foxp1,Klf5,Synb,Csrp3,Pim1,Cops2,Six4,Mstn,Sox9,Adra1b,Foxc1,Angpt1,Rxra,Rbfox1,Nupr1,Bmp7,Tcap,Tdgf1,Myc,Fkbp1a,Zfpm2,…
GOBP_MYELOID_LEUKOCYTE_MIGRATION	8.21956773537359e-07	9.08604716747755e-05	0.659444398037935	-0.450594408511026	-1.93507026402976	191	Kitl,Calca,Pdgfd,Cd81,Lgals3,Ptk2b,Prkca,Cd300a,Pdgfb,Akirin1,Wdr1,Pde4b,Pla2g7,Mpp1,Csf1,Cklf,Ptpro,Mapk1,Itga9,Saa2,Ppia,Adam8,Camk1d,Edn2,Lgmn,Mapk3,P2rx4,Mstn,P2ry12,Il17rc,Ptger4,Fcgr3,Ccl2,Emilin1,Nod2,Rpl13a,Rin3,Cd200,Il34,Vegfc,Ccl6,Mcu,Ptprj,Il1r1,Rhoh,Hmgb1,Gp2,Rhog,Cd9,Dysf,Vav3,Scg2,Pgf,Bst1,Rac1,Ninj1
GOBP_MYOBLAST_FUSION	0.000380650166012397	0.00807891912344712	0.49849310876659	-0.589004148664069	-1.93175640473778	41	Il36g,Myh9,Il4ra,Cd81,Flot1,Dock2,Synb,Ehd2,Ehd1,Ins2,Ptgfrn,Capn2,Dock5,Cd9,Dyrk1b,Mymk
GOBP_MYOTUBE_DIFFERENTIATION	2.68400896905482e-06	0.000213317589616977	0.627256739718528	-0.487579518552116	-1.95727297045107	121	Pmp22,Il36g,Myh9,Il4ra,Cd81,Ppp3ca,Flot1,Cyp26b1,Bhlhe41,Xk,Shh,Rcan1,Dock2,Fbxo22,Sik1,Nln,Plec,Klf5,Synb,Ehd2,Csrp3,Six4,Ehd1,Ins2,Ptgfrn,Capn2,Myc,Dock5,Hdac4,Gpx1,Hdac9,Cd9,Dysf
GOBP_NADH_DEHYDROGENASE_COMPLEX_ASSEMBLY	0.00170008701779724	0.0234913065532088	0.45505986738723	0.501874310326855	1.78789508351942	56	Tafazzin,Tmem126a,Dmac2,ND4,Oxa1l,Ndufb5,Ndufb9,Tmem126b,Ndufs3,ND5,Ndufs4,ND1,Ndufa9,Bcs1l,Nubpl,Ndufs2,Ndufaf6,Foxred1,Ndufs6,Ndufs1,Timm21,Ndufaf1,Ndufb10,Ndufaf4,ND2,Tmem186,Ndufa6,Ndufa8,Ndufb11,Ndufab1,Ndufb8,Ndufs7,Ndufa11
GOBP_NEGATIVE_REGULATION_OF_ACTIN_FILAMENT_POLYMERIZATION	1.0237925436667e-06	0.00010651457326854	0.643551836150722	-0.597587727938508	-2.15946579562665	66	Tmsb10,Capn1,Tmsb4x,Myh9,Prkcd,Svil,Gsn,Cfl1,Pfn1,Mtpn,Fhod3,Capzb,Vill,Capza2,Cracd,Dbnl,Twf2,Scin,Tpm1,Pfn2,Arpc2,Add3
GOBP_NEGATIVE_REGULATION_OF_AMYLOID_FIBRIL_FORMATION	0.00442035938507102	0.0432031260895064	0.407017918923954	-0.733622892499611	-1.77570988586521	12	Cryab,Ldlr,Clu,Pfdn2,Pfdn1,Vbp1,Pfdn6,Hspg2,Pfdn4
GOBP_NEGATIVE_REGULATION_OF_CATALYTIC_ACTIVITY	2.23639284056906e-06	0.000182558467877838	0.627256739718528	-0.336078519625684	-1.60518705023073	552	Hspb1,Mmp9,Serpinb6a,Lxn,Spock1,Cryab,Atp2b4,Prkar2b,Serpina3c,Pcp4,Prkcd,Actb,Serpina3n,Npr3,Il7,Dhcr24,Ppp1r1b,Prkca,Wnk4,Serpinf1,Gstp2,Cd300a,Gstp1,Serpina3i,Sh3bp4,Cast,Prkag2,Midn,Dffa,Col7a1,Galr2,Uchl1,Csk,Smr2,Thy1,Ptpro,Serpina3g,Naip2,Birc6,Spink8,Sema4d,Ppp1r11,Spry2,Mt3,Pax2,Pip4k2c,Rock2,Irak3,Ppia,Gadd45a,A2m,Gadd45b,Rap1gds1,Plec,Errfi1,Serpinb12,Serpinb5,Sh3bp5l,Serpinb8,Ppp4r4,I…
GOBP_NEGATIVE_REGULATION_OF_CELLULAR_COMPONENT_ORGANIZATION	1.00751225083115e-07	2.32428695778699e-05	0.704975715167238	-0.3330858796706	-1.63037955225002	701	Tmsb10,Pmp22,Il36g,Syngap1,Dlg4,Capn1,Tnfrsf1a,Grin2b,Spock1,Tspo,Cryab,Tmsb4x,Myh9,Prkcd,Gfap,Ldlr,Mctp1,Svil,Lgals3,Ppp3ca,Sema3a,Lrsam1,Rhpn2,Cgnl1,Gsn,Dleu2,Cfl1,Syt4,Ngef,Pacsin3,Coro1a,Eif4ebp1,Lgals1,Stmn2,Pfn1,B2m,Cd300a,Clu,Nlgn1,Ier3,Lrrtm1,Mtpn,Dync1li1,Bnip3,Fhod3,Ace,Itga3,Epha4,Mag,Itgb1,Sema4b,Fyn,Capzb,Lrpap1,Lmna,Thy1,Sema4d,Dnajb2,Dpysl3,Vps35,Spry2,Mt3,Mbp,Rock2,Acaa2,Irak3,Apo…
GOBP_NEGATIVE_REGULATION_OF_CELLULAR_RESPONSE_TO_GROWTH_FACTOR_STIMULUS	0.0045174184057768	0.043556498748579	0.407017918923954	-0.421812614598261	-1.64304481274541	97	Dcn,Atp2b4,Agtr2,Htra1,Nog,Crim1,Nanog,Spry2,Bmper,Epn2,Gpc1,Wnt4,Sostdc1,Ptpn1,Pik3cb,Emilin1,Il12a,Spry4,Bambi,Htra3
GOBP_NEGATIVE_REGULATION_OF_CELL_ADHESION	0.00499392931331777	0.0468158815131874	0.407017918923954	-0.314136803108441	-1.40626168994819	270	Cd24a,Hspb1,Hoxa7,Spock1,Prkcd,Cdh13,Il4ra,Lgals3,Cfl1,Lgals1,Hfe,Shh,Cd300a,Gstp1,Epha4,Notch4,Sema4d,Mbp,Cyp1b1,Apod,Adam8,Sema5a,Ajap1,Rhoa,Dab1,Phldb2,Adam10,Tspan32,Mad1l1,Zc3h12a,Plxna3,Gcnt2,Angpt1,Fgl2,Runx1,Prnp,Adrb2,Bcar1,Dusp22,Adam15,Cebpb,Spry4,Tnfrsf21,Rnd1,Ndfip1,Hmgb1,Podxl,Gli3,Cd9,Cdh1,Akt1,Zc3h12d,Plet1,Plxnb3,Lag3
GOBP_NEGATIVE_REGULATION_OF_CELL_DIFFERENTIATION	1.29055982063401e-05	0.000600676351603864	0.593325476396405	-0.309425169049058	-1.51121492072729	645	Hoxa9,Col5a1,Cd24a,Hspb1,Mmp9,Il36g,Syngap1,Hoxa7,Meis2,Isl2,Hoxa5,Calca,Tspo,Sox8,Ldlr,Id2,Il4ra,Actb,Stat3,Ppp3ca,Sema3a,Dleu2,Ccnd1,Syt4,Ptk2b,Insig1,Hopx,Disp3,Fgfr1,Rgs4,Bhlhe41,Adipor1,Gdf11,B2m,Shh,Pdgfb,Akirin1,Rcan1,E2f1,S100b,Nog,Crim1,Nanog,Epha4,Mag,Itgb1,Sema4b,Thy1,Notch4,Sema4d,Tmem98,Spry2,Mapk1,Mt3,Zadh2,Mbp,Lingo1,Sema5a,Rhoa,Foxp1,Dab1,Csrp3,Six4,Mstn,Sox9,Ythdf2,Ccdc85b,P2ry12…
GOBP_NEGATIVE_REGULATION_OF_CELL_PROJECTION_ORGANIZATION	0.00139553738078308	0.0206800077815088	0.45505986738723	-0.350233180201123	-1.51186538054514	204	Pmp22,Syngap1,Grin2b,Spock1,Prkcd,Gfap,Ppp3ca,Sema3a,Dleu2,Cfl1,Ngef,Lgals1,Stmn2,B2m,Nlgn1,Itga3,Epha4,Mag,Itgb1,Sema4b,Fyn,Capzb,Thy1,Sema4d,Dpysl3,Spry2,Mt3,Mbp,H2-D1,Sema5a,Ctsz,Rhoa,Dab1,Plxna3,Arf6,Trpc5,Cd38,Rab29,Evi5l,Lrp4,Prnp,Sema3c,Sema3b,Klk8,Crmp1,Pfn2,Vim,Plxnb3,Actr3,Sema7a,Itm2c,Rapgef2,Kremen1,Ccr5,Wnt5a,Slit1,Rap1gap2,Ywhah,Dnm2,Rnf6
GOBP_NEGATIVE_REGULATION_OF_CHEMOKINE_PRODUCTION	0.00495063733714315	0.0466573387404645	0.407017918923954	-0.606127518678547	-1.7822441996962	24	Cd24a,Gstp2,Gstp1,Apod
GOBP_NEGATIVE_REGULATION_OF_DEVELOPMENTAL_PROCESS	1.18035275054376e-05	0.000579902934665295	0.593325476396405	-0.291213989975378	-1.45363473076355	899	Hoxa9,Col5a1,Cd24a,Hspb1,Mmp9,Il36g,Syngap1,Dcn,Hoxa7,Meis2,Isl2,Hoxa5,Calca,Tspo,Atp2b4,Sox8,Ldlr,Rspo2,Id2,Il4ra,Actb,Stat3,Ppp3ca,Sema3a,Dleu2,Cfl1,Ccnd1,Syt4,Ptk2b,Insig1,Ngef,Hopx,Disp3,Fgfr1,Rgs4,Mapk11,Bhlhe41,Serpinf1,Efna3,Adipor1,Gdf11,B2m,Shh,Pdgfb,Nlgn1,Akirin1,Rcan1,E2f1,S100b,Nog,Crim1,Nanog,Bnip3,Plk2,Epha4,Mag,Itgb1,Sema4b,Sap30l,Lmna,Socs2,Epn1,Thy1,Notch4,Sema4d,Tmem98,Spry2,Map…
GOBP_NEGATIVE_REGULATION_OF_DNA_BIOSYNTHETIC_PROCESS	0.00448394139593372	0.0433365993566927	0.407017918923954	0.514364165496909	1.71745359987358	40	Dach1,Pot1a,Dusp1,Exosc10,Gja1,Dcp2,Acd,Hnrnpu,Ctc1,Parp3,Pparg,Src,Mcrs1,Ahr
GOBP_NEGATIVE_REGULATION_OF_ENDOCYTOSIS	4.09142855581216e-05	0.00137399493146451	0.557332238758646	-0.615939073303388	-2.04421650662149	45	Dlg4,Mctp1,Lgals3,Lrsam1,Pacsin3,Cd300a,Lrrtm1,Lrpap1,Unc119,Abca7,Rin3,Mtmr2,Neu3
GOBP_NEGATIVE_REGULATION_OF_ENDOPEPTIDASE_ACTIVITY	1.28117970055777e-05	0.000600676351603864	0.593325476396405	-0.467550187355126	-1.89665133812783	130	Mmp9,Serpinb6a,Spock1,Cryab,Serpina3c,Serpina3n,Dhcr24,Serpinf1,Serpina3i,Cast,Serpina3g,Naip2,Mt3,Pax2,A2m,Serpinb12,Serpinb5,Serpinb8,Serpina3k,Por,Serpinb6b,Serpinb6c,Serpina3m,Gas6,Nol3,Gpx1,Akt1,Triap1,Naip6,Rps6ka3,Serpinb9b,Mrtfa,Birc5
GOBP_NEGATIVE_REGULATION_OF_ESTABLISHMENT_OF_PROTEIN_LOCALIZATION	0.00122059843656311	0.0192398175037626	0.45505986738723	-0.404558925258048	-1.64411617462303	132	Uts2,Pde1c,Hadh,Ppp3ca,Syt4,Txn1,Kcnb1,Tbc1d1,Insig1,Adra2a,Ube2g2,Midn,Csk,Cyp51,Apod,Pim3,Snx3,Klf7,Chp1,Os9,Angpt1,Cabp1,Il12a,Srebf1,Cd200,Hmgcr,Rab23,Bag3,Nol3,Ndfip1,Mdfic,Eny2
GOBP_NEGATIVE_REGULATION_OF_GENE_EXPRESSION_EPIGENETIC	0.00132387179813363	0.0200127172675129	0.45505986738723	0.416286489160069	1.6317812835196	91	Kcnq1ot1,Uty,Gnas,Tet1,Epc1,Meg3,Setdb1,Pik3ca,Mecp2,Smchd1,Macroh2a1,Tasor,Kmt2b,Ubr2,Ezh2,Zdbf2,Dnmt3a,L3mbtl3,Trim27,Lhx2,Zfp57,Spi1,Cenpv,Zfp445,Lmnb2,Ctcf,Baz1a,Trim28,Resf1,Sirt1,Phf8,Atf7ip,Rif1,Tpr,Fam172a,Ndn,Morc2a,Sin3a,Lmnb1
GOBP_NEGATIVE_REGULATION_OF_HYDROLASE_ACTIVITY	2.78980824603247e-05	0.00104983847896796	0.575610261071129	-0.369991713528861	-1.65554759262412	271	Mmp9,Serpinb6a,Lxn,Spock1,Cryab,Serpina3c,Serpina3n,Dhcr24,Ppp1r1b,Serpinf1,Serpina3i,Sh3bp4,Cast,Dffa,Col7a1,Smr2,Serpina3g,Naip2,Birc6,Spink8,Sema4d,Ppp1r11,Spry2,Mt3,Pax2,Rock2,A2m,Rap1gds1,Serpinb12,Serpinb5,Serpinb8,Ppp4r4,Itih3,Gnai2,Serpina3k,Chp1,Bod1,Apoa2,Por,Wfdc3,Nos3,Serpinb6b,Wfikkn2,Serpinb6c,Gpsm1,Slc27a4,Serpina3m,Gas6,Nol3,Gpx1,Hdac9,Akt1,Plxnb3,Triap1,Naip6,Rps6ka3,Ppp1r15a,Ser…
GOBP_NEGATIVE_REGULATION_OF_INSULIN_SECRETION_INVOLVED_IN_CELLULAR_RESPONSE_TO_GLUCOSE_STIMULUS	0.00445570128387844	0.0432903234878518	0.407017918923954	-0.715399822474808	-1.83726903560987	15	Pde1c,Tbc1d1,Adra2a,Pim3,Klf7,Hmgcr,Eny2
GOBP_NEGATIVE_REGULATION_OF_ION_TRANSMEMBRANE_TRANSPORT	0.00418376430687437	0.0418061269534376	0.407017918923954	-0.40433431764352	-1.59555402398334	104	Mmp9,Calca,Ppp3ca,Calm3,Prkca,Rgs4,Sln,Ppp3r1,Slc9a3r1,Gstm7,Kcne1l,Camk2d,Calm2,Nedd4l,Stoml1,Cabp1,Agrn,Kcnrg,Ywhae,Arl6ip5,1810037I17Rik,Ppp3r2,Ubqln1,Dysf,Akt1,Tmbim6,Cbarp,Crbn,Prkce,Pln,Gsto1,Fmr1,Hecw1,Kcne3,Gem
GOBP_NEGATIVE_REGULATION_OF_ION_TRANSPORT	0.0032400361950798	0.0353052050110771	0.431707695803346	-0.368922189608766	-1.55727960731518	168	Mmp9,Calca,Htr2a,Agtr2,Ppp3ca,Ptk2b,Calm3,Pacsin3,Prkca,Ptgs1,Wnk4,Rgs4,Sln,Cd300a,Ppp3r1,Ace,Slc9a3r1,Acsl4,Gstm7,Kcne1l,Pxk,Camk2d,Calm2,P2ry12,Nedd4l,Stoml1,Cabp1,Nos3,Agrn,Npy5r,Vip,Plcb4,Kcnrg,Entpd1,Ywhae,Arl6ip5,1810037I17Rik,Ppp3r2,Ubqln1,Dysf,Akt1
GOBP_NEGATIVE_REGULATION_OF_KINASE_ACTIVITY	0.00140142474081161	0.0206800077815088	0.45505986738723	-0.360039405643224	-1.57617345738001	215	Hspb1,Prkar2b,Pcp4,Prkcd,Actb,Prkca,Wnk4,Gstp2,Cd300a,Gstp1,Prkag2,Midn,Uchl1,Csk,Thy1,Ptpro,Spry2,Pip4k2c,Irak3,Ppia,Gadd45a,Gadd45b,Plec,Errfi1,Sh3bp5l,Mstn,Chp1,Fabp4,Taf7,Gadd45g,Ptpn1,Mapk8ip1,Lrp5,Pik3cb,Bmp7,Trib3,Dusp22,Dusp10,Spry4,Ptprj,Hmgcr,Fem1a,Wars
GOBP_NEGATIVE_REGULATION_OF_LIPID_BIOSYNTHETIC_PROCESS	0.00417136477516105	0.041772366896039	0.407017918923954	-0.503337219699495	-1.70391977475067	48	Dkk3,Atp1a1,Ccdc3,Insig1,Pdgfb,Pibf1,Pdgfa,Atg7,Sik1,Wnt4,Acadl,Trib3,Wdtc1,Nr1h4
GOBP_NEGATIVE_REGULATION_OF_LIPID_METABOLIC_PROCESS	0.002322215009325	0.0285248171294239	0.431707695803346	-0.438021871341169	-1.68272138632189	89	Dkk3,Atp1a1,Ccdc3,Insig1,Dbi,Adra2a,Pdgfb,Pibf1,Pdgfa,Atg7,Sik1,Pip4k2c,Apod,Sox9,Wnt4,Apoa2,Acadl,Trib3,Ccnc,Wdtc1,Nr1h4,Dgat2,Akt1
GOBP_NEGATIVE_REGULATION_OF_LOCOMOTION	0.000842318415337128	0.0149476304741766	0.477270815362862	-0.325671655538352	-1.4949094058124	333	Dcn,Hoxa7,Abhd2,Atp2b4,Htr2c,Mctp1,Stat3,Rap2b,Sema3a,Egfl7,Cfl1,Jup,Arhgdia,Serpinf1,Gstp2,Rhob,Adipor1,Shh,Cd300a,Pdgfb,Gstp1,Sin3b,Nog,Epha4,Sema4b,Slc9a3r1,Sap30l,Thy1,Sema4d,Dpysl3,Cyp1b1,Apod,Gadd45a,Hdac1,Sema5a,Igfbp3,Rhoa,Phldb2,Apoh,Plxna3,Wnt4,Ptger4,Ptn,Was,Ccl2,Emilin1,Stk24,Rbbp4,Rin3,Cd200,Dusp22,Dusp10,Adam15,Il33,Sema3c,Clic4,Ptprj,Sema3b,Tpm1,Rnf41,Pfn2,Pdcd10,Hmgb1,Cdh1,Csnk2b,…
GOBP_NEGATIVE_REGULATION_OF_MOLECULAR_FUNCTION	1.41309005389946e-07	2.88379070230406e-05	0.690132458796796	-0.316205257166148	-1.57609671543178	890	Hspb1,Mmp9,Wfs1,Serpinb6a,Crtac1,Lxn,Spock1,Cryab,Atp2b4,Prkar2b,Serpina3c,Pcp4,Prkcd,Id2,Dap,Actb,Serpina3n,Ppp3ca,Npr3,Il7,Bhlhe40,Dhcr24,Calm3,Ppp1r1b,Prkca,Wnk4,Serpinf1,Gstp2,Sln,Hfe,B2m,Anxa4,Cd300a,Pdgfb,Gstp1,E2f1,Serpina3i,Sh3bp4,Nog,Cast,Prkag2,Ppp3r1,Midn,Ace,Itga4,Dffa,Slc9a3r1,Col7a1,Galr2,Lrpap1,Uchl1,Sik1,Csk,Smr2,Thy1,Gstm7,Ptpro,Serpina3g,Naip2,Birc6,Spink8,Sema4d,Kcne1l,Ppp1r11,…
GOBP_NEGATIVE_REGULATION_OF_NERVOUS_SYSTEM_PROCESS	0.00148025488248226	0.0214011782192122	0.45505986738723	-0.671823417262991	-1.90657377253547	21	Glra1,Kcnc4,Tmem98,Npy2r,Fig4,Mtmr2,Tnfrsf21,Klk8
GOBP_NEGATIVE_REGULATION_OF_NEURON_APOPTOTIC_PROCESS	0.0037256875572365	0.0385350841689997	0.431707695803346	-0.344784077379931	-1.47260536990755	184	Lcn2,Syngap1,Wfs1,Gabra5,Hyou1,Pcp4,Fzd9,Agtr2,Pla2g3,Ccnd1,Gclm,Ptk2b,Coro1a,Mag,Fyn,Nefl,Crlf1,Mt1,Mt3,Adam8,Lgmn,Agap2,Rhoa,Six4,Kdr,Gabrb3,Faim2,Clcf1,Aars,Angpt1,Ccl2,Ube2v2,Cebpb,Kif14
GOBP_NEGATIVE_REGULATION_OF_NEURON_DEATH	0.0041435674545993	0.0416397138524695	0.407017918923954	-0.323293761758792	-1.43545275614686	248	Lcn2,Syngap1,Wfs1,Gabra5,Hyou1,Pcp4,Fzd9,Stat3,Agtr2,Pla2g3,Ccnd1,Gclm,Ptk2b,Coro1a,Ghr,Serpinf1,Shh,Mag,Fyn,Atg7,Nefl,Crlf1,Csf1,Mt1,Vps35,Mt3,Adam8,Lgmn,Agap2,Rhoa,Six4,Kdr,Gabrb3,Faim2,Clcf1,Aars,Sncg,Ncoa7,Angpt1,Ccl2,Ppp5c,Ube2v2,Cd200,Cebpb,Kif14
GOBP_NEGATIVE_REGULATION_OF_NITRIC_OXIDE_METABOLIC_PROCESS	0.00299285702265359	0.0336442783097457	0.431707695803346	-0.678153605500966	-1.81908500549727	17	Tspo,Atp2b4,Khsrp,Rock2,Dynll1,Zc3h12a
GOBP_NEGATIVE_REGULATION_OF_PEPTIDASE_ACTIVITY	1.69510873285502e-05	0.000725342494881348	0.575610261071129	-0.430260912434224	-1.83237835567705	175	Mmp9,Serpinb6a,Lxn,Spock1,Cryab,Serpina3c,Serpina3n,Dhcr24,Serpinf1,Serpina3i,Cast,Col7a1,Smr2,Serpina3g,Naip2,Birc6,Spink8,Mt3,Pax2,A2m,Serpinb12,Serpinb5,Serpinb8,Itih3,Serpina3k,Por,Wfdc3,Serpinb6b,Wfikkn2,Serpinb6c,Serpina3m,Gas6,Nol3,Gpx1,Akt1,Triap1,Naip6,Rps6ka3,Serpinb9b,Mrtfa,Birc5
GOBP_NEGATIVE_REGULATION_OF_PHOSPHORUS_METABOLIC_PROCESS	0.000289591923642628	0.00670993339234841	0.49849310876659	-0.318641221195263	-1.49236715991003	426	Hspb1,Tspo,Prkar2b,Pcp4,Prkcd,Actb,Stat3,Cda,Ppp1r1b,Prkca,Wnk4,Gstp2,Eif4g1,Cd300a,Pdgfb,Gstp1,Ier3,Nog,Prkag2,Pibf1,Midn,Pdgfa,Sirt6,Uchl1,Csk,Thy1,Ptpro,Sema4d,Ppp1r11,Spry2,Pip4k2c,Rock2,Irak3,Ppia,Gadd45a,Gadd45b,Plec,Errfi1,Igfbp3,Bak1,Sh3bp5l,Dynll1,Pmepa1,Ppp4r4,Gnai2,Mstn,Chp1,Fkbp8,Fabp4,Zc3h12a,Taf7,Bod1,Mas1,Angpt1,Gadd45g,Ptpn1,Mapk8ip1,Nupr1,Lrp5,Pik3cb,Bmp7,Emilin1,Ppp5c,Prnp,Trib3…
GOBP_NEGATIVE_REGULATION_OF_PHOSPHORYLATION	0.00325686951074766	0.035411782016449	0.431707695803346	-0.303150466937759	-1.40447286427462	372	Hspb1,Prkar2b,Pcp4,Prkcd,Actb,Stat3,Prkca,Wnk4,Gstp2,Eif4g1,Cd300a,Gstp1,Ier3,Nog,Prkag2,Pibf1,Midn,Sirt6,Uchl1,Csk,Thy1,Ptpro,Sema4d,Spry2,Pip4k2c,Irak3,Ppia,Gadd45a,Gadd45b,Plec,Errfi1,Igfbp3,Bak1,Sh3bp5l,Dynll1,Pmepa1,Mstn,Chp1,Fkbp8,Fabp4,Zc3h12a,Taf7,Mas1,Angpt1,Gadd45g,Ptpn1,Mapk8ip1,Nupr1,Lrp5,Pik3cb,Bmp7,Emilin1,Ppp5c,Prnp,Trib3,Dusp22,Dusp10,Spry4,Gfra2,Ptprj,Hmgcr,Hdac4,Socs3,Rps23rg1,C…
GOBP_NEGATIVE_REGULATION_OF_PROTEIN_BINDING	0.000767819654677064	0.0139046112208754	0.477270815362862	-0.455392761008263	-1.76157817152479	92	Crtac1,Actb,Hfe,B2m,Pdgfb,Nog,Ace,Itga4,Lrpap1,Dnajb2,Ctsz,Mapk3,Ctnnbip1,Tle5,Tmc8,Myc,Wfikkn2,Adrb2,Adam15,Crmp1,Ppp1r2,Dysf,Akt1,Tmbim6,Pex14
GOBP_NEGATIVE_REGULATION_OF_PROTEIN_CONTAINING_COMPLEX_ASSEMBLY	6.30956006735667e-05	0.00195780852148506	0.538434096309916	-0.434454195876334	-1.80553878699097	148	Tmsb10,Capn1,Cryab,Tmsb4x,Myh9,Prkcd,Svil,Gsn,Cfl1,Eif4ebp1,Stmn2,Pfn1,Clu,Mtpn,Fhod3,Capzb,Vps35,Vill,Pmepa1,Capza2,Lamp2,Sox9,Ptger4,Ctnnbip1,Cracd,Dbnl,Twf2,Tmc8,Scin,Rpl13a,Lmo4,Kif14,Tpm1,Pfn2,Nol3,Hmgb1,Arpc2,Tbcd,Add3
GOBP_NEGATIVE_REGULATION_OF_PROTEIN_LOCALIZATION	0.000221967755627542	0.00547795772725459	0.518848077743792	-0.372608402478493	-1.60845338492477	204	Uts2,Pde1c,Dclk1,Fzd9,Hadh,Ppp3ca,Syt4,Txn1,Kcnb1,Tbc1d1,Insig1,Sapcd2,Adra2a,Ube2g2,Midn,Csk,Cyp51,Tmem98,Vps35,Rock2,Apod,Trim29,Abhd17c,Pim3,Abhd17b,Snx3,Klf7,Chp1,Nedd4l,Arf6,Os9,Angpt1,Cabp1,Il12a,Srebf1,Cd200,Hmgcr,Rab23,Mrap,Bag3,Nol3,Ndfip1,Cdh1,Mdfic,Eny2
GOBP_NEGATIVE_REGULATION_OF_PROTEIN_METABOLIC_PROCESS	3.00003798174161e-06	0.000230698572914797	0.627256739718528	-0.295619575156781	-1.48184055067934	956	Hspb1,Itm2a,Mmp9,Serpinb6a,Lxn,Spock1,Tspo,Cryab,Atp2b4,Anxa2,Prkar2b,Serpina3c,Pcp4,Prkcd,Ldlr,Actb,Ctla2a,Serpina3n,Khsrp,Mvk,Dbi,Dhcr24,Ppp1r1b,Paip1,Prkca,Wnk4,Eif4ebp1,Serpinf1,Gstp2,Eif4g1,Hfe,Shh,Cd300a,Clu,Gstp1,Nxn,Serpina3i,Flot2,Nog,Chac1,Cast,Plau,Prkag2,Cpeb2,Pibf1,Bace2,Exosc2,Epha4,Fyn,Col7a1,Atg7,Uchl1,Mettl3,Nos2,Cyp51,Smr2,Thy1,Ptpro,Serpina3g,Naip2,Birc6,Spink8,Rtn1,Sema4d,Tmem…
GOBP_NEGATIVE_REGULATION_OF_PROTEIN_POLYMERIZATION	2.19523134314117e-05	0.000882416477780838	0.575610261071129	-0.529287118115619	-2.00518501965617	82	Tmsb10,Capn1,Tmsb4x,Myh9,Prkcd,Svil,Gsn,Cfl1,Stmn2,Pfn1,Mtpn,Fhod3,Capzb,Vill,Capza2,Cracd,Dbnl,Twf2,Scin,Tpm1,Pfn2,Arpc2,Tbcd,Add3
GOBP_NEGATIVE_REGULATION_OF_PROTEOLYSIS	6.1455569860084e-06	0.00037054915190637	0.610526878385931	-0.388825424043388	-1.73892393363139	269	Mmp9,Serpinb6a,Lxn,Spock1,Cryab,Serpina3c,Ctla2a,Serpina3n,Dhcr24,Serpinf1,Hfe,Shh,Serpina3i,Chac1,Cast,Plau,Epha4,Col7a1,Smr2,Serpina3g,Naip2,Birc6,Spink8,Tmem98,Dnajb2,Mt3,Pax2,Gipc1,A2m,Serpinb12,Serpinb5,Ctsz,Serpinb8,Itih3,Serpina3k,Por,Wfdc3,Sco1,Serpinb6b,Wfikkn2,Serpinb6c,Rab23,Serpina3m,Gas6,Rybp,Nol3,Gpx1,Qrich2,Cdh1,Akt1,Usp19,Smarcc1,Triap1,Naip6,Rps6ka3,Ppp1r15a,Serpinb9b,Mrtfa,Birc5
GOBP_NEGATIVE_REGULATION_OF_REACTIVE_OXYGEN_SPECIES_METABOLIC_PROCESS	0.00490969342805926	0.0465193452308615	0.407017918923954	-0.489304217288759	-1.69208471001567	52	Cryab,Stat3,Pon3,Bnip3,Fyn,Abcd2,Mt3,Pax2,Rhoa,Ptger4,Abcd1,Atg5,Mpv17l,Akt1
GOBP_NEGATIVE_REGULATION_OF_RECEPTOR_MEDIATED_ENDOCYTOSIS	0.00413653083131837	0.0416397138524695	0.407017918923954	-0.587513404674394	-1.76112041298442	27	Dlg4,Lrrtm1,Lrpap1,Unc119,Rin3,Mtmr2,Neu3,Ubqln2,Fmr1,Sdcbp,Ankrd13a,Ankrd13d,Syt11,Abca2
GOBP_NEGATIVE_REGULATION_OF_RESPONSE_TO_FOOD	0.000111225331124069	0.00315594442216209	0.538434096309916	0.806243348358752	2.00347487086252	13	Cartpt,Ucn,Cck,Bbs4,Spx,Nenf,Ghsr,Bbs2,Mkks
GOBP_NEGATIVE_REGULATION_OF_SMALL_MOLECULE_METABOLIC_PROCESS	0.000416236197886661	0.00869507585034105	0.49849310876659	-0.471382062188954	-1.80369243728013	86	Dkk3,Tspo,Atp2b4,Stat3,Cda,Insig1,Dbi,Ier3,Pibf1,Sirt6,Sik1,Fam3c,Sox9,Wnt4,Fam3a,Nupr1,Acadl,Trib3,Entpd1,Slc27a4,Hdac4,Wdtc1,Dgat2,Parp1,Akt1
GOBP_NEGATIVE_REGULATION_OF_SUPRAMOLECULAR_FIBER_ORGANIZATION	0.000289212308608435	0.00670993339234841	0.49849310876659	-0.402158887315889	-1.70771177105156	174	Tmsb10,Capn1,Cryab,Tmsb4x,Myh9,Prkcd,Ldlr,Svil,Rhpn2,Cgnl1,Gsn,Cfl1,Coro1a,Stmn2,Pfn1,Clu,Mtpn,Fhod3,Capzb,Ckap2,Gmfb,Vill,Pfdn2,Phldb2,Capza2,Cracd,Dbnl,Twf2,Was,Emilin1,Scin,Map1b,Tpm1,Pfn2,Dysf,Arpc2,Tbcd,Add3,Pfdn1,Ctnna2,Vbp1,Pfdn6,Clip3,Hspg2,Mid1ip1,Pfdn4,Tmeff2
GOBP_NEGATIVE_REGULATION_OF_TRANSFERASE_ACTIVITY	0.0038732348106792	0.0397098374893218	0.431707695803346	-0.325875587602786	-1.44385180335059	250	Hspb1,Prkar2b,Pcp4,Prkcd,Actb,Prkca,Wnk4,Gstp2,Cd300a,Gstp1,Prkag2,Midn,Uchl1,Csk,Thy1,Ptpro,Spry2,Pip4k2c,Irak3,Ppia,Gadd45a,Gadd45b,Plec,Errfi1,Sh3bp5l,Mstn,Chp1,Fabp4,Taf7,Gadd45g,Ptpn1,Mapk8ip1,Lrp5,Pik3cb,Bmp7,Trib3,Dusp22,Dusp10,Spry4,Ptprj,Hmgcr,Dtx3l,Fem1a,Wars
GOBP_NEGATIVE_REGULATION_OF_TRANSMEMBRANE_TRANSPORT	0.0036889450763959	0.0383794952457974	0.431707695803346	-0.386231982720042	-1.56792160736321	131	Mmp9,Calca,Fabp5,Ppp3ca,Prkcb,Calm3,Prkca,Rgs4,Sln,Ppp3r1,Ace,Sirt6,Slc9a3r1,Gstm7,Kcne1l,Camk2d,Calm2,Nedd4l,Stoml1,Cabp1,Agrn,Myc,Kcnrg,Ywhae,Arl6ip5,1810037I17Rik,Ppp3r2,Ubqln1,Dysf,Akt1,Tmbim6,Cbarp,Crbn,Prkce,Pln,Gsto1,Fmr1,Hecw1,Ostn,Kcne3,Gem
GOBP_NEGATIVE_REGULATION_OF_TRANSPORT	8.25957339150823e-08	1.99205892797012e-05	0.704975715167238	-0.371709520908558	-1.75327375424163	459	Uts2,Mmp9,Dlg4,Pde1c,Tnfrsf1a,Calca,Htr2a,Tspo,Cryab,Srebf2,Mctp1,Fabp5,Agtr2,Lgals3,Hadh,Ppp3ca,Lrsam1,Prkcb,Syt4,Txn1,Kcnb1,Tbc1d1,Ptk2b,Insig1,Abcg2,Calm3,Pacsin3,Coro1a,Prkca,Ptgs1,Wnk4,Rgs4,Sln,Adra2a,Shh,Cd300a,Lrrtm1,Ube2g2,Ppp3r1,Midn,Ace,Sirt6,Slc9a3r1,Atg7,Lrpap1,Csk,Cyp51,Acsl4,Gstm7,Kcne1l,Pxk,Vps35,Apod,Pim3,Edn2,Npy2r,Unc119,Igfbp3,Camk2d,Snx3,Klf7,Calm2,Gnai2,Chp1,Tacr2,P2ry12,Nedd…
GOBP_NEGATIVE_REGULATION_OF_TRANSPORTER_ACTIVITY	0.00426171398079969	0.0421092260374733	0.407017918923954	-0.427752663496852	-1.62052542675817	82	Mmp9,Ppp3ca,Calm3,Prkca,Sln,Ppp3r1,Slc9a3r1,Gstm7,Kcne1l,Camk2d,Calm2,Nedd4l,Stoml1,Apoa2,Cabp1,Agrn,Kcnrg,Ywhae,1810037I17Rik,Ndfip1,Ppp3r2,Ubqln1,Dysf,Cbarp,Crbn,Pln,Gsto1,Fmr1,Hecw1,Kcne3,Gem
GOBP_NEPHRON_DEVELOPMENT	0.000511280996976096	0.0102371961130384	0.477270815362862	-0.40022522916358	-1.66043959253268	146	Cd24a,Timeless,Sox8,Basp1,Pdgfd,Agtr2,Ppp3ca,Hoxb7,Wnk4,Enpep,Shh,Pdgfb,Nog,Itga3,Ptpro,Pax2,Prom1,Six4,Sox9,Foxc1,Wnt4,Ret,Ctnnbip1,Angpt1,Bmp7,Myc,Kirrel3,Sec61a1,Dchs2,Sall1,Heyl,Hey1,Hoxa11,Tfap2b,Gli3,Calb1,Cited2,Pgf,Ampd2
GOBP_NEURON_DEATH	0.00116948098951671	0.0185786411089091	0.45505986738723	-0.300543118732174	-1.40738473265029	416	Lcn2,Syngap1,Wfs1,Tnfrsf1a,Grin2b,Gabra5,Hyou1,Pcp4,Fzd9,Stat3,Agtr2,Pla2g3,St8sia2,Ccnd1,Kcnb1,Gclm,Ptk2b,Coro1a,Ghr,Ube2m,Serpinf1,Shh,Clu,Plau,Ppp2r2b,Bnip3,Mag,Fyn,Atg7,Nefl,Crlf1,Sigmar1,Csf1,Mt1,Vps35,Mt3,Fos,Adam8,Ctsz,Lgmn,Agap2,Rhoa,Six4,Kdr,Gabrb3,Chp1,Faim2,Egln3,Clcf1,Aars,Trpc5,Sncg,Ncoa7,Cdc34,Angpt1,Rab29,Capn2,Nqo1,Nupr1,Ncstn,Ccl2,Agrn,Ppp5c,Prnp,Ube2v2,Cd200,Ache,Cebpb,Tnfrsf21,…
GOBP_NEUROPEPTIDE_SIGNALING_PATHWAY	0.00200133738102441	0.0260271964306753	0.431707695803346	0.442888225443825	1.66645632729616	73	Cartpt,Ucn,Glra2,Gal,Crhr1,Scg5,Ntsr1,Hcrtr2,Adcyap1,Penk,Nms,Hcrtr1,Npy,Agrp,Prok2
GOBP_NEUTRAL_LIPID_CATABOLIC_PROCESS	7.67746398957934e-05	0.0022885743780173	0.538434096309916	-0.678004169428941	-2.0967201068956	31	Abhd2,Lipe,Ldlr,Lypla2,Dagla,Apoh,Mgll,Apoa2,Cps1,Abhd16a,Abhd16b,Pnpla2,Ces1d
GOBP_NEUTRAL_LIPID_METABOLIC_PROCESS	0.000247877108875731	0.00595129384477209	0.49849310876659	-0.429463141630857	-1.72209438286388	123	Thrsp,Abhd2,Lipe,Ldlr,Insig1,Dbi,Scd1,Lypla2,Sik1,Acsl4,Dagla,Abca17,Gpat3,Cpt1a,Apoh,Mgll,Plpp1,Cyp2e1,Apoa2,Mogat1,Srebf1,Ccnc,Cps1,Abhd16a,Agpat5,Gpx1,Mboat7,Abhd16b,Apobr,Nr1h4,Dgat2,Pnpla2,Ces1d,Ctdnep1
GOBP_NEUTROPHIL_MIGRATION	0.00462941719652988	0.0444189649996158	0.407017918923954	-0.420424331162919	-1.63200106786159	95	Lgals3,Prkca,Wdr1,Pde4b,Mpp1,Cklf,Itga9,Ppia,Adam8,Camk1d,Edn2,Ptger4,Fcgr3,Ccl2,Nod2,Ccl6,Mcu,Il1r1,Rhoh,Gp2,Rhog,Dysf,Vav3,Bst1,Rac1
GOBP_NUCLEAR_TRANSCRIBED_MRNA_CATABOLIC_PROCESS	0.00312727676296687	0.0347615571319085	0.431707695803346	0.382960528202456	1.55177845184483	117	Cnot3,Zcchc7,Cpeb3,Gtpbp2,Cnot1,Rnps1,Exosc10,Tnrc6a,Patl1,Rc3h2,Xrn1,Pan2,Smg1,Dcp2,Tnrc6c,Cnot6l,Igf2bp1,Cnot6,Cnot7,Parn,Zfp36l2,Cnot8,Hnrnpu,Ttc37,Upf3a,Secisbp2,Exosc3,Helz2,Cnot2,Tob1,Ybx1,Hnrnpd,Ago1,Upf2,Btg2,Mlh1,Dxo,Dis3l2,Dhx34,Exosc8,Tnrc6b,Eif4enif1,Gspt2
GOBP_NUCLEAR_TRANSCRIBED_MRNA_POLY_A_TAIL_SHORTENING	0.00276756202886793	0.0319232263590722	0.431707695803346	0.582217396227878	1.72263639052722	26	Cnot3,Cpeb3,Cnot1,Tnrc6a,Pan2,Tnrc6c,Cnot6l,Cnot6,Cnot7,Parn,Cnot2,Tob1,Btg2,Mlh1,Tnrc6b,Eif4enif1
GOBP_ORGANIC_ACID_BIOSYNTHETIC_PROCESS	7.74195217732438e-06	0.000444150191020219	0.593325476396405	-0.391991364485379	-1.74047615851035	248	Gamt,Aldh1a3,Abhd2,Atp2b4,Glul,Ldha,Ptges,Fabp5,Mtap,Pla2g3,Fasn,Insig1,Plod2,Ptgs1,Elovl4,Gstp2,Plp1,Gstp1,Prkag2,Scd1,Pibf1,Hacd2,Ptges3,Fads3,Abcd2,Alox8,Ggt5,Sephs2,Gstm7,Aldh1a2,Edn2,Gatm,Prxl2b,Pycr2,Mgll,Acsm3,Stard4,Elovl7,Abcd1,Mapk9,Sco1,Eif6,Ptgds,Acadl,Ggt1,Mthfd1l,Srebf1,Trib3,Agxt2,Plod3,Acsf3
GOBP_ORGANIC_ACID_METABOLIC_PROCESS	1.36028481253397e-05	0.000627623583939588	0.593325476396405	-0.297841830844186	-1.47764344061945	813	Glyat,Tnfrsf1a,Gamt,Htr2a,Aldh1a3,Abhd2,Lipe,Atp2b4,Glul,Prkar2b,Ldha,Ptges,Fabp5,Stat3,Mtap,Hadh,Pam,Pla2g3,Aldh1a7,Pon3,Cyp26b1,Gclm,Fasn,Insig1,Gldc,Dbi,Fgfr1,Plod2,Ghr,Ptgs1,Elovl4,Gstp2,Fah,Adipor1,Plp1,Gstp1,Ier3,Prkag2,Scd1,Peds1,Pibf1,Csgalnact1,Hacd2,Sord,Ptges3,Ptgr1,Fads3,Sirt6,Pcbd1,Abcd2,Them4,Lypla2,Alox8,Kars,Ggt5,Nos2,Acsl4,Sephs2,Gstm7,Ephx1,Aldh1a2,Nars,Cyp1b1,Acaa2,Gm10358,Sdha…
GOBP_ORGANIC_ACID_TRANSPORT	0.000392458982140357	0.00829636398102285	0.49849310876659	-0.34441297473863	-1.54972127942297	280	Slc6a5,Grin2b,Slc32a1,Ptges,Htr2c,Prkcd,Gfap,Fxyd1,Fabp5,Agtr2,Pla2g3,Syt4,Slc25a1,Abcg2,Rgs4,Xk,Slc25a30,Plin2,Ace,Itgb1,Abcd2,Slc9a3r1,Acsl4,Slc25a2,Gipc1,Dpysl2,Nfe2l1,Slc1a4,Slc1a7,Oc90,Abcc3,Fabp4,Slc7a1,Lrrc8e,Abcd1,Mapk9,Slc38a10,Slc6a15,Myc,Slc10a4-ps,Npy5r,Slc19a1,Slc6a19,Slc27a4,Arl6ip5,Slc15a1,Abcc5,Slc26a1,Slc10a4,Slc7a7,Slc13a5,Grm2,Slc17a7,Nr1h4,Nmur2,Slc7a14,Slc25a29,Akt1,Slc26a7
GOBP_ORGANIC_ANION_TRANSPORT	0.0027568764611889	0.0318692516406717	0.431707695803346	-0.315349608678795	-1.43444995759281	298	Slc6a5,Grin2b,Slc32a1,Slc44a4,Ptges,Htr2c,Prkcd,Gfap,Agtr2,Pla2g3,Syt4,Slc25a1,Abcg2,Rgs4,Slc25a30,Ace,Itgb1,Slc9a3r1,Nos2,Slc16a6,Acsl4,Slc35b2,Slc25a2,Gipc1,Dpysl2,Slc16a9,Nfe2l1,Slc1a4,Slc1a7,Oc90,Abcc3,Slc7a1,Lrrc8e,Slc2a9,Mapk9,Slc6a15,Myc,Slc10a4-ps,Npy5r,Slc19a1,Slc4a11,Stard10,Slc25a24,Slc27a4,Arl6ip5,Slco6c1,Abcc5,Slc26a1,Slc10a4,Slc13a5,Grm2,Slc17a7,Nr1h4,Nmur2,Slc25a29,Slc26a7,Ces1d
GOBP_ORGANIC_CATION_TRANSPORT	0.00179746242707461	0.0243921627571813	0.45505986738723	-0.497631501662441	-1.72829101951242	53	Slc44a4,Htr2c,Actb,Agtr2,Kcnb1,Slc35f3,Ptgs1,Chrna3,Slc44a2,Tacr2,P2ry12
GOBP_ORGANIC_HYDROXY_COMPOUND_BIOSYNTHETIC_PROCESS	0.0033153177082049	0.0356816952530125	0.431707695803346	-0.35052146926091	-1.51371233473219	200	Dkk3,Srd5a2,Srebf2,Cyb5r3,Ldha,Agtr2,Fdps,Mvd,Hsd17b7,Ptk2b,Insig1,Mvk,Fdft1,Dhcr24,Sqle,Sc5d,Hmgcs1,Tm7sf2,Pmvk,Pcbd1,Alox8,Cacna1h,Ebp,Cyp51,Ephx1,Vps35,Msmo1,Gipc1,Erg28,Stard4,Wnt4,Dao,Mas1,Por,Sptlc1
GOBP_ORGANIC_HYDROXY_COMPOUND_METABOLIC_PROCESS	0.0023637172283801	0.0287344904436104	0.431707695803346	-0.2924488021499	-1.38384534312995	467	Dkk3,Pmp22,Srd5a2,Lipe,Srebf2,Cyb5r3,Ldha,Htr2c,Ldlr,Agtr2,Fdps,Reln,Mvd,Cyp26b1,Hsd17b7,Ptk2b,Insig1,Mvk,Fdft1,Disp3,Dhcr24,Fgfr1,Sqle,Fah,Sc5d,Hmgcs1,Tm7sf2,Sord,Dhrs3,Fech,Pmvk,Pcbd1,Ttr,Alox8,Cacna1h,Ebp,Cyp51,Ephx1,Vps35,Msmo1,Mt3,Gipc1,Alpl,Coq3,Cyp1b1,Plpp2,Idh1,Maoa,Nfe2l1,Erg28,Tacr3,Glo1,Stard4,Wnt4,Plpp1,Saa1,Akr1c18,Cyp2e1,Dao,Apoa2,Mas1,Mogat1,Por,Sptlc1,Nqo1,Lrp5,Acadl,Sgpp1,Gatd1,S…
GOBP_ORGANOPHOSPHATE_ESTER_TRANSPORT	0.00301559726018897	0.0338282432612319	0.431707695803346	-0.408633060744621	-1.62123693403739	109	Atp8a1,Ano3,Slc37a1,Slc44a4,Prkcd,Ldlr,Tnfaip8l3,Dbi,Atp11c,Tmem30a,Slc35b2,Ano7,Gjb1,Trpc5,Lrrc8e,Apoa2,Abca7,Slc19a1,Abca1,Slc25a24,Plscr4,Plscr5,Abcc5,Pitpnm2,Triap1,Prelid2,Vapa
GOBP_OSSIFICATION	0.00077451044409864	0.0139730194928301	0.477270815362862	-0.31516568634743	-1.4581940842991	361	Mmp9,Calca,Tapt1,Sox8,Clic1,Rspo2,Id2,Fzd9,Ppp3ca,Ptk2b,Snx10,Fgfr1,Sh3pxd2b,Mapk11,Prkaca,Shh,Omd,Nog,Scx,Crim1,Csgalnact1,Dhrs3,Lmna,Kazald1,Ebp,Csf1,Sema4d,Ibsp,Mapk1,Alpl,Sgms2,Igfbp3,Rhoa,Mapk3,Klf10,Rpl38,Sox9,Foxc1,Bmpr1b,Wnt4,Ccn2,Gfra4,Ptger4,Ctnnbip1,Rxra,Ptn,Lrp5,Lrp4,Bmp7,Hoxa2,Runx1,Pdlim7,Adrb2,Tent5a,Cebpb,Tacr1,Bambi,Vegfc,Hdac4,Id4,Fgr,Hey1
GOBP_PATTERN_SPECIFICATION_PROCESS	0.00019531366587647	0.00500644594753888	0.518848077743792	-0.32277288977994	-1.51171797236384	426	Hoxc10,Hoxa9,Hoxc8,Hoxd8,Syngap1,Hoxb5,Hoxa7,Meis2,Hoxc9,Hoxd10,Hoxa5,Hoxa10,Hoxb6,Mnx1,Hoxd9,Sema3a,Hoxc6,Reln,Cyp26b1,Bhlhe40,Hoxb7,Fgfr1,Hoxc4,Hoxd4,Bhlhe41,Prkaca,Gbx2,Gdf11,Shh,Nrp2,Nog,Nanog,Hoxa1,Aldh1a2,Pax2,Hoxb4,Hoxb9,Peg12,Fkbp8,Dmrt3,Foxc1,Bmpr1b,Sostdc1,Ctnnbip1,Hoxa4,Gorab,Lrp5,Hoxb2,Lrp4,Hoxc11,Bmp7,Tcap,Hoxa2,Tdgf1,Ripply3,Ar,Sema3c,Noto,Heyl,Shroom3,Rab23,Hey1,Tdrd1,Hoxa11,Rnf207…
GOBP_PEPTIDE_TRANSPORT	0.0018648344239931	0.0250085007313643	0.45505986738723	0.317228760111498	1.46072945891712	279	Cartpt,Ucn,Abat,Adcy8,Kalrn,Isl1,Nkx6-1,Kcnj11,Cpe,Clock,Inhbb,Baiap3,Chd7,Syt7,Vsnl1,Rbp4,Doc2b,Foxa2,Htt,Crhr1,Ildr2,Myo5a,Pfkfb2,Oga,Nr0b2,Slc18a2,Adcyap1,Gja1,Acvr1c,Pclo,Rph3al,Mpc2,Ptpn11,Abcg1,Nnat,Slc16a2,Dio2,Slc22a8,Epha5,Syt9,Madd,Abcc8,Glrx,Gper1,Stxbp5l,Itsn1,Sidt2,Hmgn3,Adcy5,Raf1,Cplx3,Ghsr,Ghrl,Rbm4,Pparg,Tardbp,Rptor,Stxbp4,Rims2,Myt1,Tcirg1
GOBP_PEPTIDYL_LYSINE_ACETYLATION	0.000708447820495722	0.0130070039292398	0.477270815362862	0.352490081059942	1.55573427935496	196	Isl1,Sirt3,Chd5,Mbtd1,Yeats2,Kmt2e,Atat1,Ercc6,Auts2,Ogt,Baz1b,Epc1,Kmt2a,Twist1,Kat6a,Mecp2,Mllt3,Kansl3,Zmpste24,Brd8,Brd7,Paxip1,Atf2,Smc5,Tada2a,Yeats4,Setd5,Sf3b3,Ep400,Ep300,Lef1,Atxn7,Phf20l1,Myocd,Pwwp2a,Iws1,Actl6a,Supt20,Brd8dc,Spi1,Smarcb1,Sgf29,Kansl2,Kat14,Rps6ka4,Zfp451,Sf3b1,Map3k7,Mcrs1,Ctcf,Jade1,Gata2,Taf2,Nat8f3,Irf4,Epc2,Msl3,Msl2,Mrgbp,Kat5,Sirt1,Meaf6,Trrap,Naa40,Snca,Usp22,…
GOBP_PEPTIDYL_LYSINE_MODIFICATION	2.98882845500747e-05	0.00110214373173366	0.575610261071129	0.335318061062816	1.58735876000407	387	Eya1,Isl1,Sirt3,Atrx,Chd5,Mbtd1,Yeats2,Kmt2e,Sirt7,Atat1,Mllt6,Ercc6,Auts2,Ogt,Egr1,Baz1b,Bcl11a,Mtf2,Mettl21e,Epc1,Setdb1,Kmt2a,Twist1,Nsmce2,Nsd2,Kat6a,Mecp2,Mllt3,Kansl3,Dot1l,Cbx7,Zmpste24,Macroh2a1,Zfp369,Brd8,Wdr5b,Mettl18,Setd6,Jmjd6,Kmt2b,Brd7,Desi1,Phf19,Jarid2,Paxip1,Ezh2,Atf2,Smc5,Sirt5,Wdr61,Tada2a,Atp7a,Yeats4,Hmg20a,Setd5,Sf3b3,Ep400,Ep300,Zmiz1,Vipas39,Lef1,Atxn7,Phf20l1,Eed,Myocd,…
GOBP_PEPTIDYL_TYROSINE_MODIFICATION	1.2461107766489e-05	0.000600676351603864	0.593325476396405	-0.385825616292645	-1.72819125725944	277	Cd24a,Dlg4,Tnfrsf1a,Kitl,Htr2a,Pdgfd,Prkcd,Cd81,Rap2b,Reln,Il7,Ptk2b,Jak1,Fgfr1,Prkca,Ctf2,Ghr,Dyrk3,Adra2a,Cd300a,Pdgfb,Ppp2r5b,Pibf1,Ace,Pdgfa,Epha4,Itgb1,Fyn,Gfra1,Crlf1,Thy1,Sema4d,Errfi1,Unc119,Sh3bp5l,Mapk3,Kdr,Clcf1,Ptger4,Ins2,Cd40,Angpt1,Ptpn1,Lrp4,Agrn,Nod2,Il12a,Prnp,Dusp22,Il34,Ptprj,Fgr,Socs3
GOBP_PERIPHERAL_NERVOUS_SYSTEM_DEVELOPMENT	0.00189136662108244	0.0251518578733419	0.45505986738723	-0.468195700863901	-1.72492650478397	71	Pmp22,Hoxd10,Hoxd9,Sox8,Nefh,Etv1,Ppp3r1,Adgrb2,Plec,Gpc1,Cldn1,Itgb4,Lgi4,Heyl,Adam22,Cited2,Akt1,Pou3f2,Sox10,Egr3
GOBP_PHOSPHOLIPASE_C_ACTIVATING_G_PROTEIN_COUPLED_RECEPTOR_SIGNALING_PATHWAY	0.000182460952216902	0.00472262347542868	0.518848077743792	-0.484117324532456	-1.84527727080594	84	Trhr,Gna14,Calca,Htr2a,Htr2c,Npr3,Adra2a,Tgm2,Slc9a3r1,Galr2,Adra1d,Adra1b,P2ry12,Gpr55,F2rl3,Vip,Htr2b,Gnb1,Pth1r,Nmur2,F2rl2,Gna11,Gpr139
GOBP_PHOSPHOLIPID_METABOLIC_PROCESS	0.00193690038201415	0.025375786239425	0.45505986738723	-0.313020844023341	-1.44058596376309	343	Htr2a,Htr2c,Prkcd,Ldlr,Fabp5,Serinc2,Plpp4,Agpat1,Fdps,Pla2g3,Mvd,Mvk,Fdft1,Dbi,Idi1,Hmgcs1,Pdgfb,Pip5k1b,Pla2g7,Pdgfa,Pmvk,Alox8,Socs2,Gata6,Mtmr1,Pip4k2c,Plpp2,Idh1,Sgms2,Prdx6,Gpat3,Chpt1,Oc90,Chp1,Uvrag,Plpp1,Apoa2,Pik3c2g,Sptlc1,Capn2,Pgs1,Them5,Pik3cb,Pla2g4d,Sgpp1,Fig4,Mtmr2,Socs3,Pip4p1,Htr2b,Abhd16a,Agpat5,Etnk2,Samd8,Pnpla6,Mboat7,Abhd16b,Crls1,Aspg,Nr1h4
GOBP_PLASMA_MEMBRANE_ORGANIZATION	1.63702107668603e-05	0.000711969986302957	0.575610261071129	-0.45262989139154	-1.87233560290631	142	Col5a1,Ano3,Myh9,Anxa2,S100a10,A4galt,Prkcd,Gsn,Flot1,Anxa6,Pacsin3,Clu,Itga3,Abcd2,Slc9a3r1,Ank2,Ano7,Plec,Ehd2,Csrp3,Epb41l3,Stx2,Trpc5,Abcd1,Abca7,Agrn,Ar,Plscr4,Plscr5,Chmp2b,Stx4a,Cd9,Dysf,Akt1,Tlcd2,Mymk,Chmp1a,Wasl
GOBP_POSITIVE_REGULATION_OF_BINDING	0.00523243554559142	0.048622246943797	0.407017918923954	-0.339884839873325	-1.45234467907677	186	Mmp9,Ramp2,Anxa2,S100a10,Ramp1,Flot1,Txn1,Eif4g1,Mapre3,Hfe,B2m,Plk2,Ace,Epha4,Ephb6,Eif2b1,H2bc1,Foxc1,Eif3d,Hnrnpl,Pou4f2,Agrn,Myc,Dhx9,Trib3,Bambi,Gpsm1,Map1lc3b,Cdk9,Derl1,Dtx3l,Hmgb1,Parp1,Trim6,Actr3,Ticam1,Rapgef2,Wnt5a,Aktip,Tlr4,Parp9,Rapgef3,Edf1,Fmr1,Sting1,Hmbox1,Pax6,Ripk2,Nme1,Pin1,Ripor1,Met,Niban2,Usp9x,Ide
GOBP_POSITIVE_REGULATION_OF_CATALYTIC_ACTIVITY	1.70683978671089e-06	0.000153499862852338	0.643551836150722	-0.298781742814352	-1.49992607145099	987	Cd24a,Tpd52l1,Dlg4,Grin2b,Kitl,Calca,Htr2a,Atp2b4,S100a10,Gnat1,Pdgfd,Prkcd,Dap,Sipa1l3,Tnfaip8l3,Pik3r5,Stat3,Serinc2,Agtr2,Ube2s,Cd81,Skp1,Pdp1,Gsn,Npr3,Reln,Adra2c,Ccnd1,Net1,Gclm,Tbc1d1,Ptk2b,Ngef,Rgs6,Dbi,Irgm1,Tshr,Calm3,Elmod1,Fgfr1,Ghr,Chrna3,Wnk4,Rgs4,Nek7,Efna3,Mapre3,Akap13,Adra2a,Cd300a,Pdgfb,Clu,Casp12,Lims1,Gab1,Itga6,Prkag2,Pibf1,Rgs11,Camkk1,Ptges3,Ace,Pdgfa,Epha4,Arrdc4,Itgb1,Bca…
GOBP_POSITIVE_REGULATION_OF_CATION_CHANNEL_ACTIVITY	0.0032400361950798	0.0353052050110771	0.431707695803346	0.396390198048586	1.55379077387639	91	Gal,Akap5,Lrrc38,Kcnc2,Lrrc52,Kcnj11,Akap7,Ephb2,Cacnb2,Pkd2,Htt,Ntsr1,Arc,Cacng4,Plcg2,Actn2,Hap1,Stimate,Abcc8,Gper1,Hcn1,Ikbkb,Ank3,Ppp3cc,Stac3,Adrb1,Amigo1
GOBP_POSITIVE_REGULATION_OF_CD4_POSITIVE_ALPHA_BETA_T_CELL_ACTIVATION	0.00193266211850705	0.025375786239425	0.45505986738723	-0.577404508385325	-1.80495921531816	34	Cd24a,Il4ra,Cd55,Cd81
GOBP_POSITIVE_REGULATION_OF_CD4_POSITIVE_ALPHA_BETA_T_CELL_PROLIFERATION	0.00174771557021251	0.0239004608648134	0.45505986738723	-0.807021885720666	-1.85607135811283	10	Cd24a,Cd55,Cd81
GOBP_POSITIVE_REGULATION_OF_CELLULAR_COMPONENT_BIOGENESIS	1.5762402123653e-06	0.000146728606435268	0.643551836150722	-0.342801109750943	-1.6283287582742	500	Trhr,Cd24a,Tppp3,Tapt1,S100a10,Cbln2,Lgals3,Lrsam1,Cfl1,St8sia2,Flot1,Lrrc4b,Ptk2b,Asic2,Hopx,Vasp,Prkca,Sh3pxd2b,1810058I24Rik,Nek7,Msn,Eif4g1,Pfn1,Septin9,Clu,Ldb2,Nlgn1,Akirin1,Ppp2r5b,Lims1,Lrrtm1,Clstn2,Slitrk4,Lrrtm4,Lrrtm3,Epn1,Thy1,Sema4d,Dpysl3,Adgrb2,Pip4k2c,Rock2,Cdh17,Espn,Anln,Nphp4,Usp50,Vcp,Clrn1,Bak1,Rhoa,Dynll1,Phldb2,Lrrn1,Tpbg,Cldn1,Kdr,Stam,Mstn,Sox9,P2ry12,Wnt4,Ccn2,Arf6,Dock…
GOBP_POSITIVE_REGULATION_OF_CELL_ADHESION	5.44898048957292e-05	0.00174162065300722	0.557332238758646	-0.331428071076804	-1.55807902487734	437	Cd24a,Capn1,Kitl,Calca,S100a10,Cdh13,Il4ra,Cd55,Actb,Cd81,Ppp3ca,Cfl1,Flot1,Vcam1,Il7,Ptk2b,Jup,Jak1,Coro1a,Prkca,Adam19,Lgals1,B2m,Tgm2,Shh,Pdgfb,Lims1,Flot2,Itga6,Egflam,Itga4,Utrn,Itga3,Epha4,Itgb1,Rac3,Csf1,Thy1,Ibsp,Saa2,Adam8,Tnfsf13b,Ephb6,Zp3,Npy2r,Rhoa,Kdr,P2ry12,Wnt4,Ptger4,Slc7a1,Ret,Vit,Triobp,Gcnt2,Angpt1,Ptn,Bmp7,Ccl2,Emilin1,Tdgf1,Il12a,Chst2,Runx1,Dusp10,Dock5,Ccdc80,Pik3r6,Ptprj,…
GOBP_POSITIVE_REGULATION_OF_CELL_CELL_ADHESION	0.00385786483127174	0.0397098374893218	0.431707695803346	-0.322074585579123	-1.43606025162475	263	Cd24a,Capn1,Kitl,Il4ra,Cd55,Actb,Cd81,Ppp3ca,Flot1,Vcam1,Il7,Jak1,Coro1a,Adam19,Lgals1,B2m,Shh,Flot2,Itga6,Itga4,Thy1,Adam8,Tnfsf13b,Ephb6,Zp3,Rhoa,Slc7a1,Gcnt2,Bmp7,Ccl2,Il12a,Chst2,Runx1,Dusp10,Pik3r6,Rhoh,Hmgb1,Podxl,Gli3,Cdh1,Cited2,Stat5a,Smarcc1,Egr3,Tnfsf9,Ccr5,Wnt5a,Nck2,Vnn1,Cd59a,Ets1,Arid1b,Phf10,Hsph1,H2-DMb1,Socs1,Carmil2,Ripk2,L1cam,Tfrc,Il2ra,Il6ra,Lgals8,Ceacam2,Nck1
GOBP_POSITIVE_REGULATION_OF_CELL_DEATH	7.46722336741151e-07	8.85411043744206e-05	0.659444398037935	-0.327915152743388	-1.5942093461611	629	Cd24a,Mmp9,Lcn2,Tpd52l1,Hoxa5,Capn1,Tnfrsf1a,Grin2b,Tspo,Aldh1a3,Ldha,Prkcd,Agtr2,Htra1,Gsn,St8sia2,Net1,Ltbr,Htatip2,Eif5a,Calm3,Lgals1,Ube2m,Mal,Phlda3,Eif4g1,Rhob,Tgm2,Clu,Unc5c,Casp12,E2f1,S100b,Fndc1,Itga6,Tnfrsf10b,Ppp2r2b,Bnip3,Ace,Itga4,Dffa,Itgb1,Bcap31,Fyn,Slc9a3r1,Atg7,Sik1,Nos2,Ctsd,Tomm40,Gata6,Aldh1a2,Mt3,Cyp1b1,Fos,Gadd45a,Camk2b,Adam8,Camk1d,Gadd45b,Rnf122,Tex261,Ctsz,Igfbp3,Camk2…
GOBP_POSITIVE_REGULATION_OF_CELL_DIFFERENTIATION	1.08685552763441e-06	0.000108979254337174	0.643551836150722	-0.308849535579124	-1.53883776682917	887	Uts2,Cd24a,Ramp2,Hoxa5,Kitl,Calca,Htr2a,Tspo,Tmsb4x,S100a10,Sox8,Clic1,Chodl,Pcp4,Htr2c,Gfap,Id2,Il4ra,Actb,Stat3,Rnf112,Ppp3ca,Fdps,Pla2g3,Reln,Ccdc3,Adra2c,Cyp26b1,Il7,Rgs6,Hopx,Dpf1,Eif5a,Fgfr1,Prkca,Sh3pxd2b,Ctf2,Serpinf1,Eif4g1,Trpv2,Etv5,Tgm2,Shh,Vstm2a,Clu,Akirin1,E2f1,Lims1,Nog,Tesc,Atp11c,Olfm2,Boc,Ace,Nap1l2,Epha4,Mag,Itgb1,Ppp1r13l,Rac3,Nefl,Alox8,Lmna,Socs2,Aamdc,Cyp51,Csf1,Gata6,Sema…
GOBP_POSITIVE_REGULATION_OF_CELL_JUNCTION_ASSEMBLY	0.000534271568400066	0.0106173967862575	0.477270815362862	-0.42902549256463	-1.72733778556541	120	S100a10,Cbln2,Cfl1,St8sia2,Flot1,Lrrc4b,Asic2,Hopx,Prkca,Nlgn1,Lims1,Lrrtm1,Clstn2,Slitrk4,Lrrtm4,Lrrtm3,Thy1,Sema4d,Adgrb2,Nphp4,Lrrn1,Tpbg,Cldn1,Kdr,Wnt4,Agrn,Nlgn2,Ube2v2,Flrt3,Ptprj,Il1rap
GOBP_POSITIVE_REGULATION_OF_CELL_POPULATION_PROLIFERATION	6.1405615914231e-07	7.6468104789868e-05	0.659444398037935	-0.308374751362104	-1.53349848095495	859	Uts2,Cd24a,Mmp9,Crip2,Meis2,Kitl,Htr2a,Tspo,Glul,Anxa2,Sox8,Pdgfd,Gfap,Cdh13,Id2,Cd55,Fzd9,Actb,Stat3,Agtr2,Cd81,Lgals3,Htra1,Ppp3ca,Egfl7,Lifr,Mvd,Ccnd1,Cdk1,Vcam1,Il7,Ptk2b,Disp3,Tshr,Fgfr1,Coro1a,Sapcd2,Prkca,Ctf2,Prkaca,Etv5,Shh,Pdgfb,Vstm2a,Clu,E2f1,S100b,Nog,Scx,Plau,Rad51b,Nanog,Cnbp,Itga4,Pdgfa,Sirt6,Epha4,Itgb1,Crlf1,Csf1,Gata6,Birc6,Aldh1a2,Mapk1,Pax2,Hsf4,Nras,Hdac1,Tnfsf13b,Edn2,Sema5…
GOBP_POSITIVE_REGULATION_OF_CELL_PROJECTION_ORGANIZATION	0.00442889482493482	0.0432031260895064	0.407017918923954	-0.289221530078419	-1.35349741204303	418	Cd24a,Hspb1,Lcn2,Dlg4,Tapt1,Chodl,Pcp4,Pla2g3,Cfl1,Reln,Ptk2b,Fgfr1,Serpinf1,Stmn2,Pfn1,Septin9,Trpv2,Nlgn1,Akirin1,Ppp2r5b,Itga6,Negr1,Itga3,Scn1b,Epha4,Itgb1,Fyn,Nefl,Mark2,Sema4d,Dpysl3,Tmem30a,Espn,Anln,Nckipsd,Camk2b,Camk1d,Sema5a,Clrn1,Dynll1,Ss18l2,Tubb2b,Snx3,Ehd1,Mstn,P2ry12,Plxna3,Map6,Trpc5,Dock11,Ret,Dbnl,Twf2,Ptn,Adamts1,Pou4f2,Mien1,Bmp7,Actr2,Agrn,Stk24,Tenm1,Ube2v2,Fig4,Ache,Rab21…
GOBP_POSITIVE_REGULATION_OF_CHEMOTAXIS	5.28362222080322e-06	0.00033374880361407	0.610526878385931	-0.479380644316742	-1.94464244717613	130	Hspb1,Pdgfd,Cdh13,Ptk2b,Fgfr1,Prkca,Shh,Pdgfb,Akirin1,Pla2g7,Csf1,Mapk1,Camk1d,Edn2,Sema5a,Lgmn,Mapk3,Tpbg,Adam10,P2rx4,Kdr,Mstn,P2ry12,Ptn,Ccl2,Cttn,Il12a,Il34,Vegfc,Mcu,Ptprj,Fgf16,Gas6,Fn1,Stx4a,Hmgb1,Dysf,Scg2,Pgf,Rac1,Smoc2,Prss56,Wnt5a,Wasl,Calr
GOBP_POSITIVE_REGULATION_OF_CIRCADIAN_RHYTHM	0.00243769476839383	0.0293297243562305	0.431707695803346	-0.65675687243404	-1.86381628823903	21	Uts2,Timeless,Nlgn1,Npy2r,Fbxw11,Ptger4
GOBP_POSITIVE_REGULATION_OF_CYTOKINE_PRODUCTION	0.000698799200849932	0.0129644355234606	0.477270815362862	-0.310504217789994	-1.45078786249361	409	Hspb1,Il36g,Tnfrsf1a,Calca,Il4ra,Polr3g,Cd55,Stat3,Agtr2,Cd81,Agpat1,Pla2g3,Flot1,Il7,1810058I24Rik,Mapk11,B2m,Adra2a,Mapk13,Clu,Pibf1,Pde4b,Nmbr,Alox8,Nos2,Gata6,Mbp,Tmf1,Rock2,Cyp1b1,Irak3,Saa2,Nras,Adam8,Usp50,Zp3,Foxp1,Casp4,Mapkapk2,Il17rc,Ptger4,H2-Q7,Apoa2,Cd40,Fcgr3,Mapk9,Rnf135,Ticam2,Ccl2,Nod2,Il12a,Dhx9,Runx1,Cd200,Zc3hav1,Cebpb,Il33,Chil6,Tnfsf15,Ptprj,Rftn1,Il1r1,Fgr,Il1rap,Htr2b,Ari…
GOBP_POSITIVE_REGULATION_OF_CYTOSOLIC_CALCIUM_ION_CONCENTRATION	0.000297310253249471	0.00679969053336937	0.49849310876659	-0.384281151462719	-1.64614567380199	189	Trhr,Uts2,Cd24a,Dlg4,Calca,Htr2a,Htr2c,Cd55,Itpr3,Ptk2b,Eif5a,Ackr3,Mchr1,Bcap31,Galr2,Saa2,Edn2,Cib2,Npy2r,Bak1,Adra1d,P2rx4,Kdr,Adra1b,Trpc5,Ptger4,Gpr55,Cd38,F2rl3,Tacr1,Asph,Gnb1,Pth1r,Gng3,Hmgb1,Nmur2
GOBP_POSITIVE_REGULATION_OF_ENDOTHELIAL_CELL_CHEMOTAXIS	0.000272249808222852	0.00639184726739139	0.49849310876659	-0.747692727596924	-2.00561733869448	17	Hspb1,Fgfr1,Shh,Pdgfb,Sema5a,Lgmn,P2rx4,Kdr
GOBP_POSITIVE_REGULATION_OF_ENDOTHELIAL_CELL_MIGRATION	0.0022264065315336	0.027730781822341	0.431707695803346	-0.417762290559216	-1.6485424923984	104	Hspb1,Lcn2,Ptk2b,Fgfr1,Prkca,Rhob,Shh,Pdgfb,Plk2,Rock2,Sema5a,Lgmn,Foxp1,P2rx4,Kdr,Zc3h12a,Cd40,Angpt1,Pik3cb,Nos3,Bcar1,Vegfc,Fgf16,Hdac9,Hmgb1,Akt1,Stat5a,Map2k3,Rac1,Smoc2,Wnt5a,Calr,Emc10,Jcad,Wnt7a,Angpt4
GOBP_POSITIVE_REGULATION_OF_EPITHELIAL_CELL_MIGRATION	0.000200234359009016	0.00501152598538604	0.518848077743792	-0.402366557380237	-1.6760503781527	151	Hspb1,Mmp9,Lcn2,Ptk2b,Fgfr1,Prkca,Rhob,Pfn1,Shh,Pdgfb,Plk2,Itga3,Rock2,Sema5a,Lgmn,Foxp1,Rab11a,P2rx4,Kdr,Sox9,Zc3h12a,Arf6,Cd40,Angpt1,Pik3cb,Nos3,Bcar1,Tacr1,Vegfc,Dock5,Fgf16,Hdac9,Hmgb1,Akt1,Stat5a,Map2k3,Rac1,Smoc2,Wnt5a,Calr,Emc10,Jcad,Prkce,Wnt7a,Angpt4,Fgf10
GOBP_POSITIVE_REGULATION_OF_FEAR_RESPONSE	0.000184680772518793	0.00475687465526562	0.518848077743792	0.808794230356426	1.90208321179957	11	Ucn,Mef2c,Cck,Gja1,Penk,Grpr
GOBP_POSITIVE_REGULATION_OF_FEEDING_BEHAVIOR	0.000899673877434258	0.0155968433470051	0.477270815362862	0.767784163840272	1.8056377178687	11	Sgip1,Npy,Agrp,Nr4a3,Insl5,Ghsr,Ghrl,Cfap20
GOBP_POSITIVE_REGULATION_OF_FIBROBLAST_MIGRATION	0.00317764599446411	0.0350532009285376	0.431707695803346	-0.623421562745681	-1.83309523149746	24	Uts2,Fgfr1,Pdgfb,Itgb1,Akap12,Akt1,Actr3,Prkce,Ddr2
GOBP_POSITIVE_REGULATION_OF_HORMONE_SECRETION	0.00422067169211094	0.0419379850156192	0.407017918923954	0.355620610405598	1.49903053540954	147	Ucn,Gal,Abat,Adcy8,Isl1,Nkx6-1,Inhbb,Baiap3,Vsnl1,Rbp4,Doc2b,Pfkfb2,Oga,Nr0b2,Adcyap1,Gja1,Rph3al,Mpc2,Ptpn11,Abcg1,C1qtnf3,Nnat,Spp1,Acvr2a,Glrx,Gper1,Itsn1
GOBP_POSITIVE_REGULATION_OF_IMMUNE_SYSTEM_PROCESS	1.90816873239502e-05	0.000784863821247129	0.575610261071129	-0.29967442495684	-1.47352344150427	765	Cd24a,Mmp9,Kitl,Calca,Pdgfd,Id2,Il4ra,Polr3g,Cd55,Actb,Cd81,Lgals3,Ppp3ca,Pla2g3,Prkcb,Vcam1,Il7,Ptk2b,Irgm1,Coro1a,Prkca,Lgals1,H2-Q2,B2m,Shh,Cd300a,Akirin1,Flot2,Tesc,Atp11c,Pde4b,Pla2g7,Trim12a,Itga4,Fyn,H2-Bl,Kars,Csk,Ubash3a,Csf1,Btnl4,Thy1,Mapk1,Mfap4,Irak3,H2-D1,Nras,Fos,A2m,Adam8,Tnfsf13b,Camk1d,Edn2,Fyb2,Ephb6,Zp3,Eif2b1,Lgmn,Rhoa,Foxp1,Mapk3,Klf10,Casp4,Adam10,P2rx4,Mstn,Nlrc5,P2ry12,Ma…
GOBP_POSITIVE_REGULATION_OF_INFLAMMATORY_RESPONSE	0.000163406290576579	0.00436566756459762	0.518848077743792	-0.459199381243523	-1.83688243455606	115	Cd24a,Tnfrsf1a,Ldlr,Cd81,Pla2g3,Fgfr1,Prkca,Lgals1,Ace,Kars,Adam8,Zp3,Casp4,Fabp4,Ptger4,Fcgr3,Nupr1,Dhx9,Nkg7,Npy5r,Cebpb,Il33,Fem1a,Stat5a,Adora3,Ninj1,Pdcd4,Ccr5,Wnt5a,Tlr4
GOBP_POSITIVE_REGULATION_OF_INFLAMMATORY_RESPONSE_TO_ANTIGENIC_STIMULUS	0.00267483588660685	0.0309883825640523	0.431707695803346	-0.752096022558269	-1.8204234846411	12	Cd24a,Cd81,Kars,Zp3,Fcgr3
GOBP_POSITIVE_REGULATION_OF_INTRACELLULAR_SIGNAL_TRANSDUCTION	0.00401385248695214	0.040799810911433	0.407017918923954	-0.253721732363375	-1.26537060300504	891	Cd24a,Dcn,Tpd52l1,Nts,Kitl,Htr2a,Pdgfd,Htr2c,Prkcd,Cdh13,Tnfaip8l3,Pik3r5,Cd81,Ppp3ca,Reln,Adra2c,Prkcb,Net1,Ltbr,Ptk2b,Fgfr1,Prkca,Ghr,Taok2,Akap13,Adra2a,Pdgfb,Clu,Nlgn1,S100b,Lims1,Cavin3,Gab1,Ackr3,Ppp3r1,Dock2,Dync1li1,Trim12a,Pdgfa,Epha4,Itgb1,Bcap31,Fyn,Slc9a3r1,Csk,Csf1,Pja2,Naip2,Sema4d,Spry2,Mt3,Olfr78,Rock2,Ptp4a3,Ppia,Gadd45a,Adam8,Gadd45b,Sema5a,Bmper,Igfbp3,Camk2d,Agap2,Rhoa,Mapk3,L…
GOBP_POSITIVE_REGULATION_OF_KIDNEY_DEVELOPMENT	5.8609974443555e-06	0.000361609912090119	0.610526878385931	-0.891539432900461	-2.11089949602745	11	Sox8,Agtr2,Ppp3ca,Nog,Pax2,Sox9,Wnt4,Ret,Myc
GOBP_POSITIVE_REGULATION_OF_KINASE_ACTIVITY	5.23142453459018e-05	0.00169255723052046	0.557332238758646	-0.337110373072322	-1.5725056517024	400	Cd24a,Tpd52l1,Dlg4,Kitl,Calca,Htr2a,Atp2b4,Pdgfd,Prkcd,Tnfaip8l3,Pik3r5,Cd81,Reln,Adra2c,Ccnd1,Ptk2b,Irgm1,Fgfr1,Ghr,Chrna3,Wnk4,Mapre3,Akap13,Adra2a,Cd300a,Pdgfb,Clu,Gab1,Prkag2,Pibf1,Camkk1,Ace,Pdgfa,Epha4,Csk,Csf1,Mt3,Ppia,Adam8,Ephb6,Unc119,Agap2,Rhoa,Dab1,Pim1,Kdr,Ect2,Cdc6,Ret,Ins2,Mas1,Cd40,Angpt1,Ptpn1,Agrn,Tdgf1,Nod2,Prnp,Tenm1,Adrb2,Il34,Lmo4,Vegfc,Pik3r6,Kif14,Tnfsf15,Vav2,Fgr,Magi3,Ht…
GOBP_POSITIVE_REGULATION_OF_LEUKOCYTE_CHEMOTAXIS	0.00441256724248447	0.0432031260895064	0.407017918923954	-0.418419495109173	-1.58670015681526	83	Ptk2b,Akirin1,Pla2g7,Csf1,Mapk1,Camk1d,Edn2,Lgmn,Mapk3,Adam10,Mstn,Ptn,Ccl2,Il12a,Il34,Vegfc,Mcu,Ptprj,Gas6,Hmgb1,Dysf,Pgf,Rac1,Prss56,Wnt5a,Calr
GOBP_POSITIVE_REGULATION_OF_LEUKOCYTE_MIGRATION	1.54078134565145e-05	0.000681282151668883	0.575610261071129	-0.477101061713208	-1.94849440527008	135	Mmp9,Kitl,Pdgfd,Lgals3,Ptk2b,Coro1a,Akirin1,Pla2g7,Itga4,Csf1,Thy1,Mapk1,Adam8,Camk1d,Edn2,Zp3,Lgmn,Rhoa,Mapk3,Adam10,P2rx4,Mstn,P2ry12,Ptger4,Ptn,Ccl2,Il12a,Il34,Tacr1,Vegfc,Mcu,Ptprj,Il1r1,Gas6,Hmgb1,Dysf,Pgf,Lyve1,Adora3,Rac1,Prss56,Wnt5a,Calr
GOBP_POSITIVE_REGULATION_OF_LIPID_CATABOLIC_PROCESS	0.00495063733714315	0.0466573387404645	0.407017918923954	-0.606283774825409	-1.78270365187884	24	Prkcd,Ldlr,Abcd2,Cpt1a,Apoh,Apoa2,Abcd1,Pnpla2,Mtln,Prkce
GOBP_POSITIVE_REGULATION_OF_LIPID_METABOLIC_PROCESS	0.000624063147904116	0.0119540760389142	0.477270815362862	-0.396402624743974	-1.65520091513659	155	Htr2a,Srebf2,Htr2c,Prkcd,Ldlr,Tnfaip8l3,Cd81,Fdps,Pla2g3,Ccdc3,Ptk2b,Dbi,Disp3,Pdgfb,Scd1,Abcd2,Cpt1a,Apoh,Chp1,Crebl2,Stard4,Wnt4,Ins2,Apoa2,Abcd1,Por,Mapk9,Capn2,Nod2,Srebf1,Vav2,Fgr,Htr2b,Nr1h4,Dgat2,Pnpla2,Akt1,Ces1d,Vav3,Ctdnep1,Rac1,Nucb2,Mtln,Prkce,Mid1ip1
GOBP_POSITIVE_REGULATION_OF_LOCOMOTION	3.2841900735624e-08	1.02505367825424e-05	0.719512826338911	-0.356822037920763	-1.7066884444922	556	Uts2,Hspb1,Mmp9,Lcn2,Atp8a1,Kitl,Tmsb4x,Pdgfd,Cdh13,Stat3,Lgals3,Ppp3ca,Sema3a,Cfl1,Reln,Ptk2b,Cd151,Fgfr1,Coro1a,Prkca,Rhob,Pfn1,Adra2a,Shh,Pdgfb,Plp1,Akirin1,Gab1,Itga6,Plau,Ackr3,Pla2g7,Plk2,Itga4,Itga3,Pdgfa,Epha4,Itgb1,Sema4b,Csf1,Cxcl16,Thy1,Actg1,Sema4d,Vps35,Spry2,Mapk1,Rock2,Cyp1b1,Adam8,Camk1d,Edn2,Sema5a,Zp3,Lgmn,Camk2d,Rhoa,Foxp1,Mapk3,Maz,Tpbg,Rab11a,Adam10,Gnai2,P2rx4,Cldn1,Kdr,Mstn…
GOBP_POSITIVE_REGULATION_OF_MACROPHAGE_DIFFERENTIATION	0.0033151599019296	0.0356816952530125	0.431707695803346	-0.724977411129911	-1.86186592048323	15	Calca,Id2,Prkca,Csf1,Il34
GOBP_POSITIVE_REGULATION_OF_MACROPHAGE_MIGRATION	0.00240431566502082	0.0289938611786375	0.431707695803346	-0.608580771494417	-1.8242716014669	27	Akirin1,Csf1,Mapk1,Mapk3,P2rx4,Mstn,P2ry12,Ccl2,Il34,Ptprj
GOBP_POSITIVE_REGULATION_OF_MAPK_CASCADE	0.0025650693771424	0.0302151858459942	0.431707695803346	-0.294505413312177	-1.39024565018587	462	Cd24a,Tpd52l1,Kitl,Htr2a,Pdgfd,Htr2c,Prkcd,Tnfaip8l3,Pik3r5,Cd81,Adra2c,Ltbr,Ptk2b,Fgfr1,Prkca,Ghr,Taok2,Akap13,Adra2a,Pdgfb,Cavin3,Gab1,Ackr3,Trim12a,Pdgfa,Epha4,Csk,Pja2,Naip2,Spry2,Mt3,Rock2,Ppia,Gadd45a,Adam8,Gadd45b,Bmper,Igfbp3,Camk2d,Mapk3,Tpbg,Adra1d,Gnai2,Kdr,Adra1b,Zc3h12a,Ccn2,Ret,Ins2,Gpr55,Mink1,Cd40,Gcnt2,Angpt1,Gadd45g,Ptpn1,Abca7,Mapk8ip1,Ccl2,Tdgf1,Nod2,Prok1,Npy5r,Tenm1,Adrb2,Du…
GOBP_POSITIVE_REGULATION_OF_MAP_KINASE_ACTIVITY	3.11494234848769e-05	0.00110797494479135	0.557332238758646	-0.467156215460731	-1.88499177757259	119	Cd24a,Tpd52l1,Kitl,Htr2a,Pdgfd,Prkcd,Pik3r5,Ptk2b,Fgfr1,Ghr,Akap13,Adra2a,Pdgfb,Gab1,Pdgfa,Epha4,Csk,Adam8,Cd40,Ptpn1,Tdgf1,Nod2,Tenm1,Il34,Pik3r6,Magi3,Htr2b,Pdcd10
GOBP_POSITIVE_REGULATION_OF_MORPHOGENESIS_OF_AN_EPITHELIUM	1.89517521420057e-05	0.000784863821247129	0.575610261071129	-0.671329120488645	-2.14197688073197	37	Lcn2,Sox8,Agtr2,Hoxb7,Nog,Sirt6,Pax2,Six4,Sox9,Wnt4,Ar,Sall1
GOBP_POSITIVE_REGULATION_OF_MYELOID_CELL_DIFFERENTIATION	0.00152495973960996	0.0219280118655025	0.45505986738723	-0.441743463393263	-1.70877912245341	92	Hoxa5,Kitl,Calca,Id2,Stat3,Ppp3ca,Pla2g3,Prkca,Tesc,Csf1,Fos,Klf10,Ctnnbip1,Pou4f2,Scin,Runx1,Il34,Ocstamp,Inhba,Hmgb1,Tal1
GOBP_POSITIVE_REGULATION_OF_MYELOID_LEUKOCYTE_DIFFERENTIATION	0.00204954461816957	0.0262678351304535	0.431707695803346	-0.49370250122434	-1.74137265082488	57	Kitl,Calca,Id2,Ppp3ca,Pla2g3,Prkca,Tesc,Csf1,Fos,Klf10,Ctnnbip1,Pou4f2,Runx1,Il34,Ocstamp
GOBP_POSITIVE_REGULATION_OF_NERVOUS_SYSTEM_DEVELOPMENT	0.0012470597566394	0.0192912509292381	0.45505986738723	-0.312042076168356	-1.43781336593095	342	Tspo,Cbln2,Sox8,Chodl,Gfap,Id2,Rnf112,Reln,St8sia2,Lrrc4b,Asic2,Prkca,Ctf2,Serpinf1,Trpv2,Etv5,Tgm2,Shh,Nlgn1,E2f1,Nog,Lrrtm1,Clstn2,Ace,Slitrk4,Epha4,Mag,Itgb1,Lrrtm4,Nefl,Lrrtm3,Sema4d,Adgrb2,Prpf19,Camk2b,Hdac1,Sema5a,Ss18l2,Lrrn1,Tpbg,Kdr,Rheb,Plxna3,Map6,Tle6,Clcf1,Trpc5,Trf,Otp,Dbnl,Twf2,Ptn,Pou4f2,Actr2,Agrn,Myc,Nlgn2,Ube2v2,Ache,Il34,Flrt3,Faim,Il33,Vegfc,Rab21,Map1b,Id4,Il1rap
GOBP_POSITIVE_REGULATION_OF_NERVOUS_SYSTEM_PROCESS	0.000298968517374199	0.00680827018535408	0.49849310876659	0.55031339626709	1.94320382642608	53	Cartpt,Abat,Igf1,Igsf9b,Cck,Tenm4,Tnr,Ntsr1,Pawr,Rims1,Zfp488
GOBP_POSITIVE_REGULATION_OF_PEPTIDYL_TYROSINE_PHOSPHORYLATION	3.02418175949483e-05	0.00110214373173366	0.575610261071129	-0.433710272385752	-1.82249458329712	159	Cd24a,Dlg4,Tnfrsf1a,Kitl,Htr2a,Cd81,Reln,Ptk2b,Ctf2,Ghr,Adra2a,Pdgfb,Pibf1,Ace,Epha4,Itgb1,Fyn,Gfra1,Crlf1,Sema4d,Unc119,Clcf1,Ptger4,Ins2,Cd40,Angpt1,Ptpn1,Lrp4,Agrn,Nod2,Il12a,Prnp,Il34,Ptprj
GOBP_POSITIVE_REGULATION_OF_PHOSPHORUS_METABOLIC_PROCESS	0.000115842158311995	0.00326946006384811	0.538434096309916	-0.288974339001957	-1.43045183318468	809	Cd24a,Mmp9,Tpd52l1,Dlg4,Tnfrsf1a,Kitl,Calca,Htr2a,Atp2b4,Anxa2,Pdgfd,Htr2c,Prkcd,Tnfaip8l3,Pik3r5,Stat3,Agtr2,Cd81,Rap2b,Reln,Flot1,Adra2c,Ccnd1,Txn1,Ptk2b,Irgm1,Calm3,Fgfr1,Prkca,Ctf2,Ghr,Chrna3,Wnk4,Eif4g1,Mapre3,Hfe,Gdf11,Akap13,Adra2a,Cd300a,Pdgfb,Clu,Fndc1,Gab1,Itga6,Prkag2,Pibf1,Camkk1,Ptges3,Ace,Cdk2ap1,Pdgfa,Epha4,Itgb1,Fyn,Gfra1,Nos2,Crlf1,Csk,Csf1,Sema4d,Spry2,Mapk1,Mt3,Fxr2,Rock2,Ppia,…
GOBP_POSITIVE_REGULATION_OF_POTASSIUM_ION_TRANSMEMBRANE_TRANSPORTER_ACTIVITY	0.00520475960148506	0.048449920079789	0.407017918923954	0.560524511496459	1.68846227031634	27	Gal,Lrrc38,Kcnc2,Lrrc52,Akap7,Atp1b2,Actn2,Abcc8
GOBP_POSITIVE_REGULATION_OF_PROTEIN_CONTAINING_COMPLEX_ASSEMBLY	0.00205752892413208	0.0262861335120829	0.431707695803346	-0.361774177827091	-1.54761332480626	183	Trhr,Cd24a,Tppp3,Lgals3,Ptk2b,Vasp,1810058I24Rik,Nek7,Msn,Eif4g1,Pfn1,Clu,Ppp2r5b,Epn1,Cdh17,Usp50,Vcp,Bak1,Rhoa,P2ry12,Arf6,Cracd,Mapk9,Psmc6,Cttn,Grb2,Tenm1,Abca1,Map1b,Wars,Pfn2,Tal1,Faf1,Arpc2,Actr3,Rac1,Tlr4,Fnip2,Mtln,Crbn,Prkce,Nck2,Lcp1
GOBP_POSITIVE_REGULATION_OF_PROTEIN_KINASE_ACTIVITY	3.09098125349932e-05	0.00110797494479135	0.557332238758646	-0.365759389142298	-1.67391456286736	327	Cd24a,Tpd52l1,Dlg4,Kitl,Calca,Htr2a,Atp2b4,Pdgfd,Prkcd,Pik3r5,Reln,Adra2c,Ccnd1,Ptk2b,Irgm1,Fgfr1,Ghr,Chrna3,Wnk4,Mapre3,Akap13,Adra2a,Cd300a,Pdgfb,Clu,Gab1,Prkag2,Pibf1,Camkk1,Ace,Pdgfa,Epha4,Csk,Csf1,Mt3,Ppia,Adam8,Unc119,Agap2,Rhoa,Dab1,Pim1,Ect2,Cdc6,Mas1,Cd40,Angpt1,Ptpn1,Agrn,Tdgf1,Nod2,Prnp,Tenm1,Adrb2,Il34,Vegfc,Pik3r6,Kif14,Tnfsf15,Magi3,Htr2b,Ppp2r3c,Gas6,Pdcd10,Adra2b
GOBP_POSITIVE_REGULATION_OF_PROTEIN_MODIFICATION_PROCESS	7.04447900819606e-06	0.00041913839949758	0.610526878385931	-0.290199459252396	-1.45353228691698	926	Cd24a,Mmp9,Wfs1,Tpd52l1,Dlg4,Tnfrsf1a,Kitl,Calca,Htr2a,Atp2b4,Anxa2,Pdgfd,Prkcd,Pik3r5,Agtr2,Ube2s,Cd81,Rap2b,Skp1,Reln,Ramp1,Flot1,Adra2c,Ccnd1,Txn1,Ptk2b,Irgm1,Calm3,Fgfr1,Prkca,Ctf2,Ghr,Chrna3,Wnk4,Eif4g1,Mapre3,Hfe,Gdf11,Akap13,Adra2a,Cd300a,Kpna7,Pdgfb,Clu,Fndc1,Gab1,Prkag2,Pibf1,Camkk1,Ace,Mgat4a,Cdk2ap1,Pdgfa,Nap1l2,Epha4,Arrdc4,Itgb1,Fyn,Gfra1,Atg7,Lmna,Crlf1,Csk,Csf1,Sema4d,Dnajb2,Spry2,…
GOBP_POSITIVE_REGULATION_OF_PROTEIN_PHOSPHORYLATION	1.11506024737666e-05	0.000553151954011874	0.593325476396405	-0.318194097383561	-1.55217206248882	658	Cd24a,Mmp9,Tpd52l1,Dlg4,Tnfrsf1a,Kitl,Calca,Htr2a,Atp2b4,Anxa2,Pdgfd,Prkcd,Pik3r5,Cd81,Rap2b,Reln,Flot1,Adra2c,Ccnd1,Txn1,Ptk2b,Irgm1,Fgfr1,Prkca,Ctf2,Ghr,Chrna3,Wnk4,Eif4g1,Mapre3,Hfe,Gdf11,Akap13,Adra2a,Cd300a,Pdgfb,Clu,Fndc1,Gab1,Prkag2,Pibf1,Camkk1,Ace,Cdk2ap1,Pdgfa,Epha4,Itgb1,Fyn,Gfra1,Crlf1,Csk,Csf1,Sema4d,Spry2,Mapk1,Mt3,Fxr2,Rock2,Ppia,Adam8,Unc119,Agap2,Rhoa,Dab1,Mapk3,Pim1,Kdr,Mstn,Sox…
GOBP_POSITIVE_REGULATION_OF_PROTEIN_SERINE_THREONINE_KINASE_ACTIVITY	4.95759942329577e-05	0.00162376682345724	0.557332238758646	-0.406583395019376	-1.73735089384228	186	Cd24a,Tpd52l1,Kitl,Htr2a,Atp2b4,Pdgfd,Prkcd,Pik3r5,Ccnd1,Ptk2b,Irgm1,Fgfr1,Ghr,Mapre3,Akap13,Adra2a,Pdgfb,Gab1,Pdgfa,Epha4,Csk,Adam8,Rhoa,Pim1,Cdc6,Cd40,Ptpn1,Tdgf1,Nod2,Tenm1,Adrb2,Il34,Pik3r6,Magi3,Htr2b,Pdcd10
GOBP_POSITIVE_REGULATION_OF_PROTEIN_TYROSINE_KINASE_ACTIVITY	0.00123648280602771	0.0192398175037626	0.45505986738723	-0.565870797978876	-1.81785843212039	39	Dlg4,Reln,Adra2a,Pdgfb,Ace,Epha4,Unc119,Ptpn1,Agrn,Prnp,Il34,Gas6,Fbxw7,Abi1
GOBP_POSITIVE_REGULATION_OF_PROTEOLYSIS	0.00161321754318023	0.0225850456045233	0.45505986738723	-0.322519302783872	-1.47602433119145	327	Grin2b,Myh9,S100a10,Dap,Stat3,Gsn,Cfl1,Ptk2b,Pacsin3,Efna3,Adra2a,Clu,Casp12,Usp5,Fbxo22,Plk2,Sirt6,Epha4,Bcap31,Fyn,Atg7,Ctsd,Dnajb2,Psenen,Mbp,Rock2,Adam8,Usp50,Vcp,Lgmn,Rps27l,Bak1,Rhoa,Fbxw11,Casp4,Perp,Zc3h12a,Ccn2,Ret,Agtpbp1,Mapk9,Nupr1,Ncstn,Nkd2,Myc,Cyct,Ube2v2,Trib3,Rnf19b,Nub1,Il33,Tnfsf15,Arl6ip5,Plk3,Asph,Fzr1,Akirin2,Hmgb1,Ubqln1,Map3k5,Akt1,Ecscr
GOBP_POSITIVE_REGULATION_OF_REACTIVE_OXYGEN_SPECIES_METABOLIC_PROCESS	0.000956590659626625	0.0162161982107951	0.477270815362862	-0.483970389193713	-1.75281760180374	67	Lcn2,Tspo,Prkcd,Ptk2b,Eif5a,Pdgfb,Gstp1,Plau,Cyp1b1,Gadd45a,Romo1,Gnai2,Zc3h12a,Grb2,Hdac4,Rnf41
GOBP_POSITIVE_REGULATION_OF_REPRODUCTIVE_PROCESS	0.00319066913378568	0.0351238390536656	0.431707695803346	-0.431671461238365	-1.65832541070729	89	Glra1,Sema3a,Hoxc4,Shh,Unc5c,Plau,Cacna1h,Cyp51,Sgo2a,Camk2b,Zp3,Sox9,Tacr2,Tacr3,Wnt4,Ptger4,Runx1,Zfpm2,Vip,Ar,Tacr1,Syde1,Hdac4,Inhba,Retn,Cited2,Rac1,Fgf9,Wnt5a,Eif4g3
GOBP_POSITIVE_REGULATION_OF_RESPONSE_TO_EXTERNAL_STIMULUS	2.03476338221604e-07	3.2011170619974e-05	0.690132458796796	-0.375953981987058	-1.74562137409008	379	Cd24a,Hspb1,Tnfrsf1a,Pdgfd,Cdh13,Ldlr,Polr3g,Cd81,Lrsam1,Pla2g3,Ptk2b,Irgm1,Fgfr1,Prkca,Lgals1,Shh,Pdgfb,Akirin1,Plau,Pla2g7,Ace,Trim12a,Kars,Csf1,Mapk1,Adam8,Camk1d,Edn2,Sema5a,Zp3,Lgmn,Mapk3,Tpbg,Casp4,Apoh,Adam10,P2rx4,Kdr,Mstn,Fabp4,Nlrc5,Oasl1,P2ry12,Ptger4,Fcgr3,Ptn,Nupr1,Ccl2,Emilin1,Cttn,Stk24,Nod2,Znfx1,Il12a,Dhx9,Nkg7,Npy5r,Srebf1,Il34,Zc3hav1,Cebpb,Il33,Vegfc,Mcu,Ptprj,Fgf16,Fem1a,Gas6…
GOBP_POSITIVE_REGULATION_OF_STRIATED_MUSCLE_CELL_APOPTOTIC_PROCESS	0.00216446909690401	0.0271144374072525	0.431707695803346	-0.666178718834462	-1.93219744431862	23	Capn1,Eif5a,Casp12,Fndc1,Bnip3,Gata6,Igfbp3,Camk2d,Pou4f2,Capn2,Hmgcr
GOBP_POSITIVE_REGULATION_OF_SYNAPTIC_TRANSMISSION	0.00335195068236614	0.0357487110886362	0.431707695803346	-0.341101436363694	-1.47096211673418	196	Uts2,Calb2,Dlg4,Grin2b,Glul,Htr2c,Gfap,Reln,Flot1,Itpr3,Ptk2b,Dbi,Unc13a,Nlgn1,Scgn,S100b,Igsf11,Nog,Lrrtm1,Clstn2,Plk2,Gria1,Epha4,Mapk1,Zdhhc12,Camk2b,Lgmn,Tacr2,Ptger4,Ptn,Ncstn,Ccl2,Cacng5,Nlgn2,Prnp,Tacr1,Stau1,Syde1,Iqsec2,Tshz3,Prrt1,Cacng3,Stx4a,Retn,Calb1
GOBP_POSITIVE_REGULATION_OF_TRANSFERASE_ACTIVITY	8.50697358165473e-07	9.21183710699184e-05	0.659444398037935	-0.349428603085502	-1.65489333726921	486	Cd24a,Tpd52l1,Dlg4,Kitl,Calca,Htr2a,Atp2b4,Pdgfd,Prkcd,Tnfaip8l3,Pik3r5,Serinc2,Ube2s,Cd81,Skp1,Reln,Adra2c,Ccnd1,Ptk2b,Dbi,Irgm1,Fgfr1,Ghr,Chrna3,Wnk4,Nek7,Mapre3,Akap13,Adra2a,Cd300a,Pdgfb,Clu,Gab1,Prkag2,Pibf1,Camkk1,Ptges3,Ace,Pdgfa,Epha4,Arrdc4,Csk,Csf1,Mapk1,Mt3,Ppia,Gins2,Adam8,Ephb6,Unc119,Agap2,Rhoa,Dab1,Mapk3,Pim1,Kdr,Ect2,Cdc6,Ret,Ins2,Grhl2,Mas1,Cd40,Angpt1,Ptpn1,Agrn,Tdgf1,Nod2,Myc,P…
GOBP_POSITIVE_REGULATION_OF_TRANSMISSION_OF_NERVE_IMPULSE	7.29438447786191e-05	0.00219909113860996	0.538434096309916	0.866167485948594	1.99649871713418	10	Cartpt,Tnr,Pawr
GOBP_POSITIVE_REGULATION_OF_TRANSPORT	0.000867253197166356	0.0153388182138823	0.477270815362862	-0.270722719481641	-1.35590587936379	925	Lcn2,Wfs1,Slc35d3,Tnfrsf1a,Atp8a1,Grin2b,Tspo,Glul,Anxa2,S100a10,Ptges,Pcp4,Htr2c,Prkcd,Fxyd1,Il4ra,Agtr2,Cd81,Lgals3,Ppp3ca,Rab3b,Pla2g3,Cfl1,Reln,Flot1,Cdk1,Syt4,Rab3d,Kcnb1,Asic2,Jup,Cd151,Dbi,Calm3,Fgfr1,Prkca,Unc13a,Wnk4,Msn,Prkaca,Hfe,B2m,Trpv2,Shh,Pdgfb,Plp1,Clu,Nlgn1,Tesc,Ppp3r1,Stim2,Atp2c1,Dock2,Scn1b,Mchr1,Itgb1,Bcap31,Fyn,Slc9a3r1,Galr2,Atg7,Ank2,Cacna1h,Acsl4,Thy1,Gstm7,Kcne1l,Vps35,…
GOBP_POSITIVE_REGULATION_OF_T_CELL_MEDIATED_IMMUNITY	0.000177243410367415	0.00467887331049505	0.518848077743792	-0.54924663442213	-1.95132875160129	62	Cd24a,Cd55,Cd81,H2-Q2,B2m,H2-Bl,H2-D1,Zp3,H2-Q7,Mr1,Il12a,Il1r1,Arid5a,Stx7
GOBP_POSITIVE_REGULATION_OF_VASCULATURE_DEVELOPMENT	1.55640812663302e-06	0.000146728606435268	0.643551836150722	-0.468005250585961	-1.95337005595223	153	Uts2,Hspb1,Mmp9,Ramp2,Tnfrsf1a,Stat3,Lgals3,Prkcb,Ptk2b,Jup,Jak1,Prkca,Rhob,Shh,Gab1,Sirt6,Itgb1,Notch4,Gata6,Cyp1b1,Nras,Sema5a,Bmper,Kdr,Ddah1,Zc3h12a,Cd40,Emilin1,Nos3,Runx1,Vegfc,Pik3r6,Cysltr2,Mtdh,Hmgb1,Pgf,Ninj1,Smoc2,Wnt5a,Emc10,Itga5,Ptgis,Jcad,Angpt4,Rapgef3
GOBP_POSITIVE_REGULATION_OF_VASOCONSTRICTION	0.000813854776470876	0.0145888967701164	0.477270815362862	-0.552834488658608	-1.83478112710821	45	Htr2a,Htr2c,Adra2c,Ptgs1,Pdgfb,Ace,Rhoa,Adra1d,Adra1b,Mgll,Cd38,Tacr1,Hmgcr,Npy1r,Akt1,Add3,Smad6
GOBP_POSITIVE_REGULATION_OF_VESICLE_FUSION	0.00137435020454217	0.0205416962966219	0.45505986738723	0.746188267735134	1.80730625614729	12	Syt1,Syt7,Doc2b,Syt9,C2cd5
GOBP_POST_TRANSCRIPTIONAL_REGULATION_OF_GENE_EXPRESSION	0.000276481255183761	0.00646259709253319	0.49849310876659	0.296002275332025	1.44102193770095	477	Ucn,Hbb-b1,Msi2,Tia1,Igf1,Ybx2,Mir124a-1hg,Rmnd1,Cnot3,Sarnp,Ncor1,Mir124-2hg,Cpeb3,Dph7,Trdmt1,Helz,Cnot10,Angel2,Paip2,Guf1,Cnot1,Tsn,Mettl16,Fto,Tut4,Tnrc6a,Rbm10,Calcr,Prkdc,Pink1,Patl1,Rc3h2,Dph5,Mecp2,Xrn1,Hnrnpr,Pum1,Pan2,Zmpste24,Dcp2,Tsc1,Usp16,Tyms,Zfp706,Mettl18,Tnrc6c,Rbm4b,Cnot6l,Wtip,Paip2b,Igf2bp1,Rps6kb2,Cnot6,Mif4gd,Zc3h7b,Impact,Elavl4,Cnot7,Ngdn,Parn,Fastkd5,Vegfa,Igf2bp3,Zfp36…
GOBP_POTASSIUM_ION_TRANSMEMBRANE_TRANSPORT	0.00208981435509277	0.0265101355458658	0.431707695803346	0.343830845447966	1.51606363110471	187	Kcnd3,Gal,Lrrc38,Kcnn1,Atp1a2,Kcnc2,Lrrc52,Kcnj11,Kcnj9,Kcnd2,Hcn3,Neto1,Akap7,Atp1a3,Kcnk1,Hcn4,Kcnq3,Pkd2,Cd63,Klhl24,Kcna5,Kcnma1,Kcnj10,Kcnab3,Slc12a6,Tmem175,Abcb8,Atp1b2,Kcnj16,Actn2,Kcnj5,Slc12a5,Abcc8,Nalcn,Kcna4,Hcn1,Kcnip4,Kcng4,Slc12a1,Kcnf1,Kcnt1,Kcns2,Kcnj3,Sumo1,Ank3
GOBP_PREPULSE_INHIBITION	0.00447099458562811	0.0432903234878518	0.407017918923954	0.640227256428631	1.74799726798429	18	Ucn,Aph1b,Slc6a3
GOBP_PRIMARY_AMINO_COMPOUND_METABOLIC_PROCESS	0.00204935765880335	0.0262678351304535	0.431707695803346	0.669966831772771	1.82919452400641	18	Tph2,Ddc,Fev,Btbd9,Gch1,Atp7a,Tph1
GOBP_PROSTANOID_BIOSYNTHETIC_PROCESS	9.55917785911644e-05	0.00277163921969792	0.538434096309916	-0.699964483420954	-2.09820189685702	27	Ptges,Fabp5,Pla2g3,Ptgs1,Pibf1,Ptges3,Edn2,Prxl2b,Mapk9,Sco1,Ptgds
GOBP_PROSTANOID_METABOLIC_PROCESS	1.34900288834216e-07	2.86312373021741e-05	0.690132458796796	-0.696304186016195	-2.28817362373094	43	Tnfrsf1a,Ptges,Fabp5,Pla2g3,Ptgs1,Gstp2,Gstp1,Pibf1,Ptges3,Ptgr1,Edn2,Prxl2b,Akr1c18,Mapk9,Sco1,Ptgds
GOBP_PROTEIN_ACETYLATION	0.00314004115791776	0.0347615571319085	0.431707695803346	0.323598104738251	1.45400066334733	225	Isl1,Sirt3,Chd5,Clock,Mbtd1,Yeats2,Kmt2e,Atat1,Ercc6,Auts2,Ogt,Baz1b,Epc1,Kmt2a,Twist1,Kat6a,Mecp2,Mllt3,Kansl3,Zmpste24,Brd8,Brd7,Paxip1,Atf2,Smc5,Tada2a,Yeats4,Setd5,Sf3b3,Ep400,Ep300,Lef1,Atxn7,Phf20l1,Myocd,Pwwp2a,Iws1,Actl6a,Supt20,Brd8dc,Spi1,Smarcb1,Sgf29,Kansl2,Kat14,Rps6ka4,Zfp451,Sf3b1,Map3k7,Naa15,Mcrs1,Ctcf,Jade1,Gata2,Taf2,Nat8f3,Naa30,Irf4,Epc2,Msl3,Cep295,Msl2,Mrgbp,Kat5,Sirt1,Meaf…
GOBP_PROTEIN_CATABOLIC_PROCESS	0.00335178342962854	0.0357487110886362	0.431707695803346	-0.252643705141296	-1.2666461825728	938	Mmp9,Pmp22,Wfs1,Capn1,Anxa2,Gfap,Ldlr,Fbxo2,Ctla2a,Ube2s,Cd81,Skp1,Man1a,Lrsam1,Pcyox1l,Yme1l1,Ptk2b,Pacsin3,Kctd6,Dnajb12,Msn,Prkaca,Hfe,Adra2a,Shh,Clu,Casp12,Ier3,Usp5,Cast,Ube2g2,Sdf2l1,Fbxo22,Bnip3,Plk2,Psmb2,Sirt6,Epha4,Arrdc4,Bcap31,Fyn,Atg7,Lypla2,Uchl1,Nos2,Cyp51,Ctsd,Vps37c,Ppp1r11,Dnajb2,Vps35,Spsb1,Nln,Gipc1,Tmf1,Irak3,Faf2,Prpf19,Abhd17c,Adam8,Usp50,Rnf122,Vcp,Abhd17b,Ctsz,Lgmn,Agap2,…
GOBP_PROTEIN_EXIT_FROM_ENDOPLASMIC_RETICULUM	0.00161847820140164	0.0225990666753608	0.45505986738723	-0.559546170134242	-1.7975405820061	39	Slc35d3,Cd81,Insig1,Ube2g2,Bcap31,Tmem30a,Faf2,Vcp,Os9,Syvn1,Derl1
GOBP_PROTEIN_LOCALIZATION_TO_CELL_JUNCTION	0.00469409810786505	0.0447161302698958	0.407017918923954	-0.377012581477869	-1.51342808130637	121	Hspb1,Dlg4,Actb,Cgnl1,Reln,Asic2,Jak1,Nlgn1,Lrrtm1,Nptx1,Nectin1,Actg1,Vps35,Zdhhc12,Tamalin,Abhd17b,Rab11a,Adam10,Mapk9,Nlgn2,Nrxn2,Stau1,Dsp,Iqsec2,Cacng3,Stx4a,Adam22,Tjp2,Kif5b,Klc1
GOBP_PROTEIN_LOCALIZATION_TO_CELL_PERIPHERY	0.00210342387199576	0.0265101355458658	0.431707695803346	-0.30786062212257	-1.42409204490103	364	Ramp2,Dlg4,Tnfrsf1a,Atp2b4,Anxa2,S100a10,Actb,Cd81,Lgals3,Rab3b,Ramp1,Flot1,Rab3d,Kcnb1,Jup,Dpp10,Sapcd2,Tspan15,Mal,Flot2,Tesc,Nptx1,Atp2c1,Itga3,Itgb1,Slc9a3r1,Ank2,Tspan33,Csk,Pacs2,Vps35,Rock2,Camk2g,Tamalin,Camk2b,Fyb2,Camk2d,Ehd2,Csrp3,Tpbg,Rab11a,Adam10,Ehd1,Epb41l3,Trarg1,Tspan32,Arf6,Rab29,Sco1,Nkd2,Prnp,Ar,Arl6ip5,Mrap,Rab7,Iqsec2,Kcnb2,Gas6,Sec23a,Tmem88,Cacng3,Stx4a,Rhog,Ankrd39,Adam2…
GOBP_PROTEIN_LOCALIZATION_TO_ORGANELLE	0.0023954617561206	0.0289528931161182	0.431707695803346	-0.259051212469941	-1.29189469870848	881	Lamp5,Dlg4,Tnfrsf1a,Htr2a,Tspo,Tapt1,Glul,Dclk1,Arl5c,Prkcd,Stat3,Agtr2,Cd81,Skp1,Man1a,Ppp3ca,Lrsam1,Cfl1,Cdk1,Txn1,Insig1,Jup,Kpna4,Snx10,Msn,Prkaca,Mapre3,Shh,Kpna7,Clu,Sh3bp4,Nup93,Ywhaz,Nptx1,Pibf1,Ppp2r2b,Kdelr2,Ppp3r1,Sirt6,Bcap31,Fyn,Sec16b,Ank2,Lmna,Tomm40,Vps37c,Tmem98,Vps35,Tmem30a,Mapk1,Scml2,Rock2,Apod,Trim29,Nphp4,Abhd17c,Rap1gds1,Vcp,Abhd17b,Nup98,Lamtor4,Csrp3,Romo1,Rab11a,Lamp2,A…
GOBP_PROTEIN_LOCALIZATION_TO_PLASMA_MEMBRANE	0.00287469200363413	0.0326619181397917	0.431707695803346	-0.319395093518026	-1.4521510901614	297	Ramp2,Tnfrsf1a,Atp2b4,Anxa2,S100a10,Actb,Cd81,Lgals3,Rab3b,Ramp1,Flot1,Rab3d,Kcnb1,Jup,Dpp10,Tspan15,Flot2,Tesc,Atp2c1,Itga3,Itgb1,Slc9a3r1,Ank2,Tspan33,Csk,Pacs2,Vps35,Rock2,Camk2g,Tamalin,Camk2b,Fyb2,Camk2d,Ehd2,Csrp3,Tpbg,Rab11a,Ehd1,Epb41l3,Trarg1,Tspan32,Arf6,Sco1,Nkd2,Prnp,Ar,Arl6ip5,Mrap,Rab7,Kcnb2,Gas6,Sec23a,Tmem88,Stx4a,Rhog,Ankrd39,Cdh1,Stx7,Akt1,Actr3,Kif5b,Rac1,Myo5b,Rapgef2,Slc9a3r2…
GOBP_PROTEIN_POLYMERIZATION	2.11101375184161e-05	0.000855041142539814	0.575610261071129	-0.381005251661981	-1.69496183193492	256	Tmsb10,Capn1,Tppp3,Tmsb4x,Myh9,Prkcd,Svil,Ube2s,Gsn,Cfl1,Arpc1b,Ptk2b,Vasp,Coro1a,Msrb1,Cyria,Stmn2,Mapre3,Pfn1,Mtpn,Arpc4,Fhod3,Capzb,Nefl,Plekhg2,Vill,Rhoa,Capza2,Arf6,Prune1,Cracd,Dbnl,Twf2,Gpx4,Was,Rnf135,Cotl1,Scin,Cttn,Grb2,Tenm1,Nedd1
GOBP_PROTEIN_REFOLDING	0.0013190756458495	0.0199971867910784	0.45505986738723	-0.647909293737484	-1.90509842419033	24	Hspb1,Cryab,B2m,Dnajb2,St13,Hspb2,Hspa1b,Dnaja2,Dnaja1,Hspa1a
GOBP_PROTEIN_SUMOYLATION	0.00424363547209336	0.0420088242815809	0.407017918923954	0.513414337358038	1.71130284014555	41	Eya1,Egr1,Bcl11a,Nsmce2,Cbx7,Hmg20a,Zmiz1,Sumo1,Capn3,Traf7,Arnt,Zfp451,Stx1a,Pias2,Egr2
GOBP_PROXIMAL_DISTAL_PATTERN_FORMATION	0.00182011951649152	0.0245739291463206	0.45505986738723	-0.600493609771856	-1.88730068398477	32	Hoxc10,Hoxa9,Hoxc9,Hoxd10,Hoxa10,Hoxd9,Cyp26b1,Aldh1a2,Hoxb9,Lrp4,Hoxc11
GOBP_REACTIVE_NITROGEN_SPECIES_METABOLIC_PROCESS	0.000149745924017911	0.00407462498891814	0.518848077743792	-0.489638346120892	-1.85649787090654	79	Tspo,Atp2b4,Cyb5r3,Khsrp,Ptk2b,Clu,Nos2,Rock2,Cyp1b1,Dynll1,P2rx4,Ddah1,Ddah2,Zc3h12a,Por,Mapk9,Nos3,Agxt2,Cps1,Akt1,Rora,Ulbp1,Spr,Ticam1,Rac1,Tlr4,Dnm2,Ptgis
GOBP_REACTIVE_OXYGEN_SPECIES_METABOLIC_PROCESS	0.000914999761381989	0.0157119376501386	0.477270815362862	-0.359184169564058	-1.57219455297907	217	Lcn2,Tspo,Cryab,Prkcd,Gpx3,Stat3,Pon3,Ptk2b,Eif5a,Sh3pxd2b,Pdgfb,Gstp1,Ier3,Plau,Bnip3,Fyn,Abcd2,Nos2,Hbq1b,Mt3,Pax2,Cyp1b1,Rfk,Gadd45a,Prdx6,Rhoa,Romo1,Hbq1a,Gnai2,Zc3h12a,Ccn2,Il19,Ptger4,Abcd1,Nqo1,Nos3,Eif6,Cyct,Grb2,Pdk3,Atg5,Hdac4
GOBP_RECEPTOR_CLUSTERING	0.000176436358939939	0.00467887331049505	0.518848077743792	-0.49879171294742	-1.85673699264505	74	Syngap1,Dlg4,Grin2b,Fzd9,Cd81,Gsn,Reln,Etv5,Nlgn1,Itga4,Lrrtm4,Thy1,Shisa6,Ptn,Lrp5,Lrp4,Agrn,Nlgn2,Nrxn2
GOBP_RECEPTOR_MEDIATED_ENDOCYTOSIS	0.000991391251464241	0.0165228209305653	0.45505986738723	-0.347400988957277	-1.53772167861981	243	Ramp2,Dlg4,Calca,Anxa2,Sag,Ldlr,Cd81,Ramp1,Flot1,Wasf1,Prkca,Hfe,B2m,Cd300a,Clu,Lrrtm1,Ackr3,Ppp3r1,Itga4,Gria1,Itgb1,Lrpap1,Cxcl16,Ap2a2,Ap2s1,Unc119,Clta,Trf,Angpt1,Dbnl,Cltb,Cacng5,Cttn,Grb2,Rin3,Adrb2,Tmem108,Ache,Mtmr2,Rab21,Cap1,Rspo1,Htr2b,Neu3,Siglech,Stab2,Eps15,Ap1g1,Cacng3,Ap2a1
GOBP_REGIONALIZATION	1.48825470886788e-05	0.000673796056414022	0.593325476396405	-0.361399222627633	-1.6589073318839	333	Hoxc10,Hoxa9,Hoxc8,Hoxd8,Hoxb5,Hoxa7,Hoxc9,Hoxd10,Hoxa5,Hoxa10,Hoxb6,Mnx1,Hoxd9,Sema3a,Hoxc6,Reln,Cyp26b1,Bhlhe40,Hoxb7,Fgfr1,Hoxc4,Hoxd4,Bhlhe41,Prkaca,Gbx2,Gdf11,Shh,Nrp2,Nog,Hoxa1,Aldh1a2,Pax2,Hoxb4,Hoxb9,Fkbp8,Dmrt3,Foxc1,Bmpr1b,Sostdc1,Ctnnbip1,Hoxa4,Gorab,Lrp5,Hoxb2,Lrp4,Hoxc11,Tcap,Hoxa2,Tdgf1,Ar,Sema3c,Noto,Heyl,Rab23,Hey1,Tdrd1,Hoxa11
GOBP_REGULATION_OF_ACTIN_FILAMENT_BASED_PROCESS	3.05426742765238e-06	0.00023151347101605	0.627256739718528	-0.358551801806948	-1.66619641950423	391	Tmsb10,Capn1,Tmsb4x,Myh9,Atp1a1,S100a10,Prkcd,Fxyd1,Svil,Pam,Rhpn2,Cgnl1,Gsn,Cfl1,Arpc1b,Wasf1,Ptk2b,Vasp,Jup,Coro1a,Sh3pxd2b,Rgs4,Arhgdia,Cyria,Rhob,Taok2,Pfn1,Akap13,Wdr1,Mtpn,Pde4b,Arpc4,Fhod3,Capzb,Ank2,Rac3,Cacna1h,Actg1,Rock2,Plekhg2,Gmfb,Sema5a,Vill,Rhoa,Phldb2,Csrp3,Capza2,Ect2,Wnt4,Ccn2,Arf6,Ptger4,Cracd,Naa80,Washc4,Dbnl,Twf2,Was,Cotl1,Scin,Cttn,Frmd6,Grb2,Tenm1,Tacr1,Kcnj2,Rnd1,Fgr,Tpm…
GOBP_REGULATION_OF_ACTIN_FILAMENT_LENGTH	7.10939614677388e-06	0.00041913839949758	0.610526878385931	-0.458961944893673	-1.92392596405818	158	Tmsb10,Capn1,Tmsb4x,Myh9,Prkcd,Svil,Gsn,Cfl1,Arpc1b,Ptk2b,Vasp,Coro1a,Cyria,Pfn1,Wdr1,Mtpn,Arpc4,Fhod3,Capzb,Plekhg2,Sema5a,Vill,Rhoa,Capza2,Arf6,Cracd,Naa80,Dbnl,Twf2,Was,Cotl1,Scin,Cttn,Grb2,Tenm1,Tpm1,Pfn2,Arhgap35,Cfl2,Arpc2,Add3,Actr3,Rac1
GOBP_REGULATION_OF_ACTIN_FILAMENT_ORGANIZATION	2.73483710408787e-05	0.00103727500840641	0.575610261071129	-0.377215525587267	-1.68692079772221	267	Tmsb10,Capn1,Tmsb4x,Myh9,S100a10,Prkcd,Svil,Rhpn2,Cgnl1,Gsn,Cfl1,Arpc1b,Wasf1,Ptk2b,Vasp,Coro1a,Sh3pxd2b,Rgs4,Cyria,Pfn1,Wdr1,Mtpn,Arpc4,Fhod3,Capzb,Actg1,Rock2,Plekhg2,Gmfb,Sema5a,Vill,Rhoa,Phldb2,Capza2,Wnt4,Ccn2,Arf6,Ptger4,Cracd,Naa80,Washc4,Dbnl,Twf2,Was,Cotl1,Scin,Cttn,Grb2,Tenm1
GOBP_REGULATION_OF_ANATOMICAL_STRUCTURE_MORPHOGENESIS	7.97459073049401e-11	2.11565892080006e-07	0.839088935621274	-0.339313531396052	-1.69737401394977	920	Uts2,Hspb1,Mmp9,Lcn2,Syngap1,Ramp2,Dcn,Dlg4,Hoxa5,Tnfrsf1a,Atp2b4,Glul,Palm3,Myh9,S100a10,Sox8,Chodl,Rspo2,Itga7,Stat3,Agtr2,Lgals3,Ppp3ca,Sema3a,Cfl1,Reln,Prkcb,Ust,Syt4,Ptk2b,Ngef,Jup,Htatip2,Hoxb7,Jak1,Fgfr1,Coro1a,Sapcd2,Prkca,Unc13a,Chrna3,Arhgdia,Serpinf1,Msn,Efna3,Xk,Rhob,Taok2,Trpv2,Etv5,Shh,Cpne6,Nlgn1,Pdlim5,Wdr1,S100b,Lims1,Gab1,Nog,Scx,Arhgap15,Bnip3,Plk2,Pdgfa,Sirt6,Epha4,Mag,Itgb1,S…
GOBP_REGULATION_OF_ANATOMICAL_STRUCTURE_SIZE	2.05122465337187e-07	3.2011170619974e-05	0.690132458796796	-0.353395003918805	-1.68392749671448	518	Uts2,Uts2b,Tmsb10,Irag1,Capn1,Calca,Htr2a,Tmsb4x,Myh9,Htr2c,Prkcd,Svil,Agtr2,Sema3a,Rab3b,Gsn,Npr3,Cfl1,Adra2c,Arpc1b,Gclm,Ptk2b,Asic2,Vasp,Htr7,Coro1a,Ptgs1,Cyria,Xk,Pfn1,Trpv2,Adra2a,Pdgfb,Wdr1,Mtpn,Arpc4,Fhod3,Ace,Mag,Sema4b,Slc9a3r1,Capzb,Nefl,Anxa7,Sema4d,Ttl,Mt3,Nefm,Pax2,Rock2,Tmem123,Plekhg2,Dpysl2,Edn2,Sema5a,Vill,Rhoa,Lamtor4,Rab11a,Capza2,Adra1d,P2rx4,Kdr,Adra1b,Mgll,Foxc1,Plxna3,Arf6,…
GOBP_REGULATION_OF_ANIMAL_ORGAN_MORPHOGENESIS	0.00246785453823847	0.029625421221478	0.431707695803346	-0.393759064969855	-1.58338689668472	122	Sox8,Rspo2,Agtr2,Hoxb7,Fgfr1,Sapcd2,Etv5,Shh,Nog,Pdgfa,Csf1,Pax2,Ajap1,Wnt10a,Six4,Sox9,Dmrt3,Wnt4,Hoxc11,Bmp7,Ar,Ankrd6,Sall1,Hoxa11,Sfrp5,Cdh1,Cited2,Rac1,Wnt5a,Wnt7a,Fgf10,Jhy,Wnt9b,Fgf3,Plekha4,Met,Maged1,Fgf7,Tgfb1,Ror2,Cthrc1
GOBP_REGULATION_OF_APOPTOTIC_SIGNALING_PATHWAY	0.000269880390143332	0.00636437933378009	0.49849310876659	-0.319778683868713	-1.48478944840339	379	Hspb1,Mmp9,Pmp22,Wfs1,Tpd52l1,Hyou1,Prkcd,Agtr2,Lgals3,Ltbr,Il7,Gclm,Fgfr1,Mal,Gstp2,Clu,Gstp1,Ier3,Nog,Itga6,Ackr3,Bcap31,Fyn,Slc9a3r1,Lmna,Birc6,Acaa2,Ppia,Camk2b,Hdac1,Agap2,Maz,Gnai2,Faim2,Bmpr1b,Wnt4,Il19,Ret,Eef1e1,Ptpn1,Mapk9,Mapk8ip1,Nupr1,Pik3cb,Tmc8,Ppp2r1b,Cttn,Syvn1,Myc,Cyct,Ar,Faim,Grina,Tmem14a,Ppp1ca,G0s2,Il20ra,Nol3,Gpx1,Inhba,Gsdme,Stx4a,Mpv17l,Ubqln1,Deptor,Parp1,Faf1,Akt1,Scg2,…
GOBP_REGULATION_OF_APPETITE	0.000302750731383182	0.00683572502433687	0.49849310876659	0.679406819825397	1.97146947218633	23	Cartpt,Ucn,Cck,Bbs4,Npy,Spx,Slc22a3,Nenf,Ghsr,Ghrl,Bbs2
GOBP_REGULATION_OF_BINDING	0.000706046162817607	0.0130070039292398	0.477270815362862	-0.311330344793321	-1.44499013271925	377	Mmp9,Ramp2,Crtac1,Anxa2,S100a10,Id2,Actb,Ppp3ca,Ramp1,Flot1,Txn1,Hopx,Eif4g1,Mapre3,Sln,Hfe,B2m,Ldoc1,Pdgfb,E2f1,Nog,Plk2,Ace,Itga4,Epha4,Pcbd1,Lrpap1,Mark2,Dnajb2,Ephb6,Ctsz,Eif2b1,Mapk3,H2bc1,Foxc1,Eif3d,Hnrnpl,Ins2,Ctnnbip1,Angpt1,Pou4f2,Tle5,Tmc8,Agrn,Myc,Dhx9,Wfikkn2,Adrb2,Trib3,Adam15,Bambi,Gpsm1,Hdac4,Map1lc3b,Hey1,Cdk9,Derl1,Dtx3l,1810037I17Rik,Crmp1,Ppp1r2,Hmgb1,Dysf,Parp1,Akt1,Trim6,Act…
GOBP_REGULATION_OF_BLOOD_CIRCULATION	3.23814410916838e-05	0.00113785381743361	0.557332238758646	-0.384010024720359	-1.70255803418567	244	Uts2,Chrm2,Calca,Htr2a,Atp2b4,Atp1a1,Htr2c,Fxyd1,Agtr2,Sema3a,Adra2c,Asic2,Hopx,Jup,Calm3,Prkca,Ptgs1,Rgs4,Adra2a,Pdgfb,Pde4b,Ace,Scn1b,Ank2,Cacna1h,Nos2,Kcne1l,Glrx3,Cacna1e,Edn2,Rhoa,Csrp3,Adra1d,Calm2,Gnai2,P2rx4,Adra1b,Mgll,Tacr3,Zc3h12a,Ccn2,Cd38,Tnni3k,Nos3,Agrn,Arhgap42,Srebf1,Adrb2,Tacr1,Dock5,Kcnj2,Hmgcr,Hdac4,Npy1r,Tpm1,Rnf207,Dsp
GOBP_REGULATION_OF_BRANCHING_INVOLVED_IN_URETERIC_BUD_MORPHOGENESIS	0.00262416839907479	0.0308049502776346	0.431707695803346	-0.662357989059783	-1.92111572690954	23	Sox8,Agtr2,Hoxb7,Nog,Pax2,Six4,Sox9,Sall1
GOBP_REGULATION_OF_CATION_TRANSMEMBRANE_TRANSPORT	0.00321761678097361	0.0352741211567065	0.431707695803346	-0.29810993159247	-1.37985652830102	374	Fxyd7,Mmp9,Lcn2,Dlg4,Calca,Atp2b4,Fxyd1,Ppp3ca,Fxyd5,Kcng1,Cfl1,Reln,Ptk2b,Asic2,Dpp10,Dbi,Calm3,Coro1a,Wnk4,Rgs4,Sln,Plp1,Nlgn1,Tesc,Ppp3r1,Stim2,Pde4b,Scn1b,Itgb1,Fyn,Slc9a3r1,Galr2,Ank2,Thy1,Gstm7,Kcne1l,Kcnab2,Shisa6,Camk2d,Bak1,Cacnb1,Calm2,P2rx4,Chp1,Kcnc1,Fhl1,Nedd4l,Stoml1,Mink1,Cabp1,Ccl2,Cacng5,Agrn,Sco1,F2rl3,Fkbp1a,Kcns1,Nlgn2,Cnih2,Prnp,Adrb2,Kcnrg,Slc31a2,Ywhae,Kcnj2,Atg5
GOBP_REGULATION_OF_CELLULAR_AMIDE_METABOLIC_PROCESS	0.0037361714578721	0.0385683380456603	0.431707695803346	0.283957295962631	1.36192510205903	419	Ucn,Hbb-b1,Msi2,Tia1,Igf1,Ybx2,Sirt3,Rmnd1,Cnot3,Sarnp,Cpeb3,Dph7,Cnot10,Apoe,Paip2,Guf1,Cnot1,Mettl16,Fto,Tut4,Tnrc6a,Prkdc,Pink1,Patl1,Rc3h2,Dph5,Xrn1,Hnrnpr,Pum1,Pan2,Dcp2,Tsc1,Usp16,Abcg1,Tyms,Zfp706,Mettl18,Tnrc6c,Rbm4b,Cnot6l,Hap1,Paip2b,Igf2bp1,Rps6kb2,Cnot6,Mif4gd,Impact,Elavl4,Casp3,Cnot7,Ngdn,Parn,Igf2bp3,Zfp36l2,Rps6kb1,Ddx25,Eif2s3y,Pum2,Mettl5,Sp1,Cnot8,Mknk1,Rack1,Hnrnpu,Gigyf2,Gga3…
GOBP_REGULATION_OF_CELLULAR_COMPONENT_BIOGENESIS	2.7440026820709e-08	9.70645215404546e-06	0.73376198835648	-0.317950178680385	-1.59294654741299	930	Trhr,Cd24a,Tmsb10,Capn1,Tppp3,Tapt1,Cryab,Tmsb4x,Myh9,S100a10,Cbln2,Prkcd,Svil,Lgals3,Lrsam1,Rhpn2,Cgnl1,Gsn,Cfl1,St8sia2,Flot1,Lrrc4b,Arpc1b,Ptk2b,Asic2,Hopx,Vasp,Irgm1,Coro1a,Prkca,Sh3pxd2b,1810058I24Rik,Unc13a,Eif4ebp1,Cyria,Nek7,Stmn2,Msn,Prkaca,Eif4g1,Mapre3,Pfn1,Septin9,Clu,Ldb2,Nlgn1,Akirin1,Ppp2r5b,Pdlim5,Lims1,Lrrtm1,Clstn2,Nptx1,Mtpn,Arpc4,Negr1,Plk2,Fhod3,Ace,Slitrk4,Capzb,Atg7,Lrrtm4,…
GOBP_REGULATION_OF_CELLULAR_COMPONENT_SIZE	0.000883568471868867	0.0154326135369916	0.477270815362862	-0.314011787111163	-1.45346118491999	374	Tmsb10,Capn1,Tmsb4x,Myh9,Prkcd,Svil,Sema3a,Rab3b,Gsn,Cfl1,Arpc1b,Ptk2b,Vasp,Coro1a,Cyria,Xk,Pfn1,Trpv2,Wdr1,Mtpn,Arpc4,Fhod3,Mag,Sema4b,Slc9a3r1,Capzb,Nefl,Anxa7,Sema4d,Ttl,Mt3,Nefm,Tmem123,Plekhg2,Dpysl2,Sema5a,Vill,Rhoa,Lamtor4,Rab11a,Capza2,Mgll,Plxna3,Arf6,Trpc5,Lrrc8e,Ret,Cracd,Naa80,Dbnl,Twf2,Pou4f2,Was,Cotl1,Scin,Cttn,Grb2,Rin3,Tenm1,Sema3c,Rab21,Map1b,Sema3b,Tpm1,Slc12a8,Iqgap3,Pfn2,Arhga…
GOBP_REGULATION_OF_CELLULAR_LOCALIZATION	6.48258140086126e-05	0.0019998009833122	0.538434096309916	-0.279899978095456	-1.40432777177515	978	Uts2,Lcn2,Dlg4,Pde1c,Slc35d3,Tnfrsf1a,Calca,Cryab,Atp2b4,Glul,Dclk1,Anxa2,Prkcd,Fzd9,Actb,Agtr2,Cd81,Lgals3,Hadh,Ppp3ca,Pam,Gsn,Pla2g3,Cfl1,Cdk1,Syt4,Txn1,Kcnb1,Tbc1d1,Insig1,Nefh,Jup,Dpp10,Sapcd2,Arhgdia,Msn,Prkaca,Hfe,Adra2a,Shh,Nlgn1,Ier3,Fndc1,Ube2g2,Atp2c1,Midn,Trim12a,Itga3,Sirt6,Itgb1,Bcap31,Fyn,Atg7,Nos2,Lmna,Csk,Cyp51,Acsl4,Ctsd,Notch4,Tmem98,Dnajb2,Vps35,Tmem30a,Mapk1,Septin8,Olfr78,Roc…
GOBP_REGULATION_OF_CELL_ACTIVATION	0.0015844897716075	0.0223598476812484	0.45505986738723	-0.284445893981284	-1.35973097139198	554	Cd24a,Hspb1,Kitl,Prkcd,Ldlr,Id2,Il4ra,Cd55,Actb,Ctla2a,Cd81,Lgals3,Ppp3ca,Pla2g3,Cyp26b1,Vcam1,Il7,Fgfr1,Coro1a,Prkca,Lgals1,Hfe,B2m,Shh,Cd300a,Pdgfb,Flot2,Atp11c,Pibf1,Pdgfa,Mettl3,Kars,Csk,Thy1,Pja2,Adam8,Gp5,Tnfsf13b,Ephb6,Lst1,Zp3,Rhoa,Tnfrsf13b,Tspan32,Mad1l1,Zc3h12a,Ccn2,Clcf1,Slc7a1,Cd40,Cd38,Fgl2,Mapk8ip1,Ccl2,Emilin1,Nod2,Il12a,Runx1,Prnp,Cd200,Adrb2,Dusp22,Dusp10,Cebpb,Tacr1,Il33,Lmo4,L…
GOBP_REGULATION_OF_CELL_ADHESION	2.56662358634987e-05	0.000999503277605096	0.575610261071129	-0.302115953580978	-1.47984902855016	706	Cd24a,Hspb1,Hoxa7,Capn1,Kitl,Calca,Spock1,S100a10,Prkcd,Cdh13,Il4ra,Cd55,Actb,Cd81,Lgals3,Ppp3ca,Gsn,Cfl1,Flot1,Vcam1,Il7,Ptk2b,Jup,Jak1,Coro1a,Prkca,Adam19,Lgals1,Hfe,Taok2,B2m,Tgm2,Shh,Cd300a,Pdgfb,Gstp1,Lims1,Flot2,Itga6,Tesc,Plau,Egflam,Itga4,Utrn,Itga3,Epha4,Itgb1,Rac3,Csf1,Thy1,Notch4,Actg1,Sema4d,Ibsp,Mbp,Cyp1b1,Saa2,Apod,Adam8,Tnfsf13b,Ephb6,Sema5a,Ajap1,Zp3,Npy2r,Rhoa,Dab1,Phldb2,Adam10,…
GOBP_REGULATION_OF_CELL_CELL_ADHESION	0.00206088042612637	0.0262861335120829	0.431707695803346	-0.297329126210403	-1.39023850938304	411	Cd24a,Hspb1,Capn1,Kitl,Prkcd,Il4ra,Cd55,Actb,Cd81,Lgals3,Ppp3ca,Flot1,Vcam1,Il7,Jak1,Coro1a,Prkca,Adam19,Lgals1,Hfe,Taok2,B2m,Shh,Cd300a,Gstp1,Flot2,Itga6,Itga4,Thy1,Notch4,Mbp,Adam8,Tnfsf13b,Ephb6,Zp3,Rhoa,Tspan32,Mad1l1,Zc3h12a,Wnt4,Slc7a1,Mink1,Gcnt2,Fgl2,Bmp7,Ccl2,Il12a,Chst2,Runx1,Prnp,Adrb2,Dusp22,Dusp10,Cebpb,Pik3r6,Tnfrsf21,Rhoh,Ndfip1,Hmgb1,Podxl,Gli3,Cd9,Cdh1,Cited2,Akt1,Zc3h12d,Stat5a,…
GOBP_REGULATION_OF_CELL_DEVELOPMENT	0.003669256052225	0.0382967266892227	0.431707695803346	-0.276502571539121	-1.32063884262651	552	Cd24a,Syngap1,Tnfrsf1a,Tspo,Anxa2,S100a10,Sox8,Chodl,Gfap,Ldlr,Id2,Rnf112,Ppp3ca,Sema3a,Dleu2,Reln,Syt4,Bhlhe40,Ctf2,Bhlhe41,Serpinf1,B2m,Trpv2,Etv5,Tgm2,Shh,E2f1,Lims1,Nog,Fbxo22,Ace,Epha4,Mag,Itgb1,Sema4b,Atg7,Rac3,Nefl,Cyp51,Thy1,Sema4d,Tmem98,Mt3,Mbp,Rock2,Lingo1,Prpf19,Camk2b,Hdac1,Sema5a,Dab1,Ss18l2,Kdr,Rheb,Ythdf2,Plxna3,Map6,Tle6,Clcf1,Trpc5,Ret,Trf,Otp,Triobp,Prune1,Dbnl,Twf2,Ptn,Mapk9,P…
GOBP_REGULATION_OF_CELL_JUNCTION_ASSEMBLY	0.000617036560652429	0.0119054399666247	0.477270815362862	-0.368572675892537	-1.60730352768977	210	S100a10,Cbln2,Cfl1,St8sia2,Flot1,Lrrc4b,Asic2,Hopx,Prkca,Prkaca,Eif4g1,Nlgn1,Pdlim5,Lims1,Lrrtm1,Clstn2,Nptx1,Negr1,Ace,Slitrk4,Lrrtm4,Lrrtm3,Nectin1,Thy1,Actg1,Sema4d,Adgrb2,Rock2,Apod,Nphp4,Phldb2,Lrrn1,Tpbg,Cldn1,Six4,Kdr,Nedd4l,Wnt4,Arf6,Agrn,Nlgn2,Ube2v2,Dusp22,Flrt3,Ptprj,Il1rap
GOBP_REGULATION_OF_CELL_PROJECTION_ORGANIZATION	0.000199939131977243	0.00501152598538604	0.518848077743792	-0.290999854865156	-1.42663533999727	720	Cd24a,Hspb1,Pmp22,Lcn2,Syngap1,Dlg4,Grin2b,Spock1,Tapt1,Chodl,Pcp4,Prkcd,Gfap,Ppp3ca,Sema3a,Dleu2,Pla2g3,Cfl1,Reln,Ust,Ptk2b,Ngef,Fgfr1,Chrna3,Lgals1,Serpinf1,Stmn2,Xk,Pfn1,Septin9,B2m,Trpv2,Nlgn1,Akirin1,Ppp2r5b,Pdlim5,Itga6,Negr1,Itga3,Scn1b,Epha4,Mag,Itgb1,Sema4b,Fyn,Capzb,Nefl,Thy1,Mark2,Sema4d,Dpysl3,Vps35,Tmem30a,Spry2,Mt3,Nefm,Fxr2,Mbp,H2-D1,Camk2g,Dpysl2,Espn,Anln,Nckipsd,Camk2b,Camk1d,Ab…
GOBP_REGULATION_OF_CELL_SHAPE	0.000314965814232436	0.00699250464567909	0.49849310876659	-0.405152344288669	-1.69173584930087	155	Palm3,Myh9,Itga7,Cfl1,Ptk2b,Coro1a,Arhgdia,Msn,Rhob,Taok2,Wdr1,S100b,Arhgap15,Fyn,Slc9a3r1,Rac3,Anxa7,Mark2,Sema4d,Lst1,Rhoa,Fam171a1,Kdr,Rhou,Epb41l3,Plxna3,Ptn,Ccl2,Bambi,Rnd1,Shroom3,Fgr,Tpm1,Pakap,Rhoh,Ermn,Arhgap35,Fn1,Gas2,Rhog,Rhof,Plxnb3,Sprr2a1,Rnd3,Rac1
GOBP_REGULATION_OF_CHEMOTAXIS	2.62703315282943e-05	0.00101007521079079	0.575610261071129	-0.407006214299591	-1.75481028241825	203	Hspb1,Pdgfd,Cdh13,Sema3a,Ptk2b,Fgfr1,Prkca,Gstp2,Shh,Pdgfb,Akirin1,Gstp1,Pla2g7,Sema4b,Mpp1,Csf1,Sema4d,Mapk1,Camk1d,Edn2,Sema5a,Lgmn,Tubb2b,Mapk3,Tpbg,Adam10,P2rx4,Kdr,Mstn,P2ry12,Plxna3,Ptn,Pou4f2,Ccl2,Agrn,Cttn,Nod2,Il12a,Rin3,Il34,Vegfc,Sema3c,Mcu,Ptprj,Sema3b,Fgf16,Gas6,Fn1,Stx4a,Hmgb1,Dysf,Scg2,Pgf,St6gal1,Sema7a,Bst1,Rac1,Ninj1,Smoc2,Prss56,Wnt5a,Wasl,Slit1,Calr
GOBP_REGULATION_OF_CHROMATIN_ORGANIZATION	0.00309388646980902	0.0345603402290667	0.431707695803346	0.506189669445317	1.72393303134758	43	Tet1,Epc1,Setdb1,Pik3ca,Mllt3,Tasor,Mettl4,Ssrp1,Setd5,L3mbtl3,Hnrnpu,Zfp57,Zfp445,Baz1a,Trim28,Kat5,Resf1,Phf8,Atf7ip,Tpr,Morc2a,Sin3a,Mki67,Setdb2,Morc2b,Ing3
GOBP_REGULATION_OF_CYSTEINE_TYPE_ENDOPEPTIDASE_ACTIVITY	0.00143938049489521	0.0209242545367507	0.45505986738723	-0.355612363612555	-1.55321506648673	212	Mmp9,Grin2b,Cryab,Dap,Gsn,Dhcr24,Casp12,Cast,Bcap31,Fyn,Ctsd,Naip2,Mt3,Pax2,Usp50,Vcp,Lgmn,Rps27l,Bak1,Rhoa,Casp4,Perp,Ccn2,Ret,Por,Mapk9,Myc,Cyct,Tnfsf15,Arl6ip5,Asph,Gas6,Nol3,Gpx1,Hmgb1,Cdh1,Map3k5,Akt1,Triap1,Naip6,Rps6ka3,Anp32b,Mrtfa,Birc5,Tnfrsf23
GOBP_REGULATION_OF_CYTOSKELETON_ORGANIZATION	0.000153980941770506	0.00416848406650155	0.518848077743792	-0.307813336957565	-1.46589975519189	519	Tmsb10,Capn1,Tmsb4x,Myh9,S100a10,Prkcd,Svil,Pam,Rhpn2,Cgnl1,Gsn,Cfl1,Arpc1b,Trim36,Wasf1,Ptk2b,Vasp,Coro1a,Sh3pxd2b,Rgs4,Arhgdia,Cyria,Stmn2,Mapre3,Rhob,Taok2,Pfn1,Akap13,Wdr1,Mtpn,Arpc4,Fhod3,Capzb,Rac3,Mark2,Actg1,Mapk1,Rock2,Ckap2,Plekhg2,Espn,Gmfb,Sema5a,Vill,Pfdn2,Rhoa,Phldb2,Mapk3,Capza2,Ect2,Plxna3,Wnt4,Ccn2,Arf6,Map6,Ptger4,Prune1,Cracd,Naa80,Washc4,Dbnl,Twf2,Capn2,Was,Ska1,Cotl1,Agrn,Sci…
GOBP_REGULATION_OF_CYTOSOLIC_CALCIUM_ION_CONCENTRATION	0.00406770685138276	0.0411894132699178	0.407017918923954	-0.493739065539605	-1.70273903212387	51	Calb2,Grin2b,Calca,Atp2b4,Fxyd1,Fzd9,Kcnh1,Calcb,Scgn
GOBP_REGULATION_OF_ENDOPEPTIDASE_ACTIVITY	2.25905045587127e-07	3.42472049110085e-05	0.690132458796796	-0.404468902223822	-1.829228112917	289	Mmp9,Serpinb6a,Grin2b,Spock1,Cryab,Serpina3c,Dap,Stat3,Serpina3n,Gsn,Dhcr24,Serpinf1,Efna3,Casp12,Serpina3i,Cast,Epha4,Bcap31,Fyn,Ctsd,Serpina3g,Naip2,Psenen,Mt3,Pax2,Mbp,Rock2,A2m,Usp50,Hdac1,Vcp,Serpinb12,Serpinb5,Lgmn,Rps27l,Bak1,Rhoa,Serpinb8,Casp4,Perp,Serpina3k,Ccn2,Ret,Por,Mapk9,Ncstn,Myc,Serpinb6b,Cyct,Serpinb6c,Tnfsf15,Arl6ip5,Serpina3m,Asph,Gas6,Nol3,Gpx1,Akirin2,Hmgb1,Cdh1,Map3k5,Akt1,…
GOBP_REGULATION_OF_ENDOTHELIAL_CELL_CHEMOTAXIS	0.00207107344819236	0.026352795482275	0.431707695803346	-0.659859968387295	-1.84666406403767	20	Hspb1,Fgfr1,Shh,Pdgfb,Sema5a,Lgmn,P2rx4,Kdr
GOBP_REGULATION_OF_ENDOTHELIAL_CELL_MIGRATION	0.000601369616729614	0.0117311293616446	0.477270815362862	-0.396409080083394	-1.66936005512214	161	Hspb1,Lcn2,Dcn,Atp2b4,Glul,Ptk2b,Jup,Fgfr1,Prkca,Serpinf1,Rhob,Shh,Pdgfb,Plk2,Rock2,Gadd45a,Sema5a,Bmper,Lgmn,Rhoa,Foxp1,Apoh,P2rx4,Kdr,Zc3h12a,Cd40,Angpt1,Pik3cb,Nos3,Bcar1,Vegfc,Fgf16,Pdcd10,Hdac9,Hmgb1,Csnk2b,Akt1,Mmrn2,Stat5a,Map2k3,Fbxw7,Rac1,Smoc2,Wnt5a,Calr,Emc10,Jcad,Wnt7a,Angpt4
GOBP_REGULATION_OF_EPITHELIAL_CELL_DIFFERENTIATION	0.000348316947277753	0.00757446607481869	0.49849310876659	-0.413069089264339	-1.69818380266314	138	Cd24a,Mmp9,Hoxa7,Tnfrsf1a,Ccnd1,Alox8,Notch4,Spry2,Pax2,Rock2,Ajap1,Errfi1,Foxp1,Nfe2l1,Prom1,Tmem100,Klf7,Sox9,Foxc1,Grhl2,Spred3,Bmp7,Sgpp1,Sall1,Cebpb,Hey1
GOBP_REGULATION_OF_EPITHELIAL_CELL_DIFFERENTIATION_INVOLVED_IN_KIDNEY_DEVELOPMENT	0.000240544871804851	0.00580150495362062	0.518848077743792	-0.792923562927044	-2.03636325311307	15	Cd24a,Mmp9,Pax2,Prom1,Sall1
GOBP_REGULATION_OF_EPITHELIAL_CELL_MIGRATION	9.65802570126316e-05	0.00278508067233165	0.538434096309916	-0.382883988463369	-1.68763224752245	228	Hspb1,Mmp9,Lcn2,Dcn,Atp2b4,Glul,Sema3a,Ptk2b,Jup,Fgfr1,Prkca,Serpinf1,Rhob,Adipor1,Pfn1,Shh,Pdgfb,Plk2,Itga3,Rock2,Gadd45a,Sema5a,Bmper,Lgmn,Rhoa,Foxp1,Rab11a,Apoh,P2rx4,Kdr,Sox9,Zc3h12a,Arf6,Cd40,Angpt1,Pik3cb,Nos3,Bcar1,Dusp10,Tacr1,Vegfc,Dock5,Fgf16,Pfn2,Pdcd10,Hdac9,Hmgb1,Csnk2b,Akt1,Mmrn2,Stat5a,Map2k3,Fbxw7,Rac1,Smoc2,Wnt5a,Mcc,Calr,Emc10,Jcad,Prkce,Wnt7a,Angpt4,Fgf10
GOBP_REGULATION_OF_FEAR_RESPONSE	4.2748691440616e-05	0.00142656953952144	0.557332238758646	0.824612285150426	2.12154417616548	14	Ucn,Mef2c,Cck,Ephb2,Apoe,Gja1,Penk
GOBP_REGULATION_OF_HEART_CONTRACTION	0.00278799461297344	0.0319505386964083	0.431707695803346	-0.351687193055662	-1.50277671614951	186	Uts2,Chrm2,Calca,Atp2b4,Atp1a1,Fxyd1,Agtr2,Sema3a,Hopx,Jup,Calm3,Prkca,Rgs4,Pde4b,Scn1b,Ank2,Cacna1h,Nos2,Kcne1l,Glrx3,Cacna1e,Edn2,Csrp3,Adra1d,Calm2,Gnai2,P2rx4,Adra1b,Tacr3,Zc3h12a,Ccn2,Tnni3k,Nos3,Agrn,Srebf1,Adrb2,Kcnj2,Hdac4,Tpm1,Rnf207,Dsp
GOBP_REGULATION_OF_HEART_RATE_BY_CARDIAC_CONDUCTION	0.00498154845749066	0.0468158815131874	0.407017918923954	0.518763326190596	1.71836910060191	38	Kcnd3,Isl1,Scn3b,Hcn3,Pkp2,Hcn4,Cacnb2,Kcna5,Kcnj5,Cacna1g,Hcn1,Scn5a
GOBP_REGULATION_OF_HEMOPOIESIS	0.000160856755446654	0.00433251748426369	0.518848077743792	-0.335892005812597	-1.55375874356912	364	Hoxa9,Cd24a,Hspb1,Hoxa7,Meis2,Hoxa5,Kitl,Calca,Id2,Il4ra,Actb,Ctla2a,Stat3,Ppp3ca,Pla2g3,Cyp26b1,Il7,Ptk2b,Prkca,B2m,Shh,Tesc,Atp11c,Atg7,Mettl3,Csf1,Fos,Adam8,Rhoa,Foxp1,Klf10,Zc3h12a,P4htm,Gpr55,Ctnnbip1,Fgl2,Ptn,Pou4f2,Scin,Eif6,Myc,Il12a,Runx1,Dusp10,Il34,Cebpb,Ocstamp,Pik3r6,Rhoh,Tfe3,Ppp2r3c,Gas6,Rnf41,H4c17,Ndfip1,Inhba,Tmem176b,Hmgb1,Tal1,Gli3,Brpf1,Tjp2,Stat5a,Smarcc1,Lag3,Fbxw7,Egr3,Tnf…
GOBP_REGULATION_OF_HETEROCHROMATIN_FORMATION	0.00249055570107057	0.0296963787637763	0.431707695803346	0.587887611724055	1.78680984830422	28	Tet1,Setdb1,Pik3ca,Tasor,L3mbtl3,Zfp57,Zfp445,Baz1a,Trim28,Resf1,Phf8,Atf7ip,Tpr,Morc2a,Sin3a,Setdb2,Morc2b
GOBP_REGULATION_OF_HISTONE_METHYLATION	0.00393456663079324	0.0400706536333761	0.407017918923954	0.400725334106006	1.57353928020181	90	Atrx,Paxbp1,Kmt2e,Mllt6,Auts2,Ogt,Mtf2,Tet1,Kmt2a,Mecp2,Kansl3,Macroh2a1,Zfp369,Kmt2b,Phf19,Jarid2,Paxip1,Wdr61,Eed,Iws1,Smarcb1,Pax5,Kansl2,Nnmt,Lcor,Mcrs1,Ctcf,Rtf1,Nelfa,Kdm3a,Sirt1,Nsd1,Kdm4c,Rif1,Prmt6,Ehmt1,Myb,Chtop,Brd4,Pax7
GOBP_REGULATION_OF_HISTONE_MODIFICATION	0.000481344311174673	0.00971107572278636	0.49849310876659	0.363148121061013	1.60123987226135	187	Isl1,Atrx,Paxbp1,Ncor1,Yeats2,Kmt2e,Mllt6,Ercc6,Auts2,Ogt,Baz1b,Mtf2,Tet1,Pink1,Kmt2a,Twist1,Kdm5a,Akap8,Mecp2,Kansl3,Zmpste24,Macroh2a1,Zfp369,Kmt2b,Brd7,Phf19,Jarid2,Paxip1,Wdr61,Tada2a,Vegfa,Setd5,Hpf1,Eed,Myocd,Pwwp2a,Iws1,Akap8l,Spi1,Smarcb1,Sgf29,Pax5,Kansl2,Kdm2a,Kat14,Nnmt,Rps6ka4,Zfp451,Sf3b1,Lcor,Mcrs1,Ctcf,Bcl6,Gata2,Rtf1,Nelfa,Kdm3a,Otub2,Parg,Sirt1,Nsd1,Ubr5,Snca,Nipbl,Zzz3,Kdm4c,Rif…
GOBP_REGULATION_OF_HYDROLASE_ACTIVITY	2.58070013252729e-05	0.000999503277605096	0.575610261071129	-0.291643953642369	-1.44829958898961	834	Mmp9,Syngap1,Serpinb6a,Grin2b,Lxn,Spock1,Htr2a,Cryab,S100a10,Serpina3c,Gnat1,Prkcd,Dap,Sipa1l3,Stat3,Agtr2,Serpina3n,Gsn,Net1,Tbc1d1,Ptk2b,Ngef,Rgs6,Dhcr24,Calm3,Elmod1,Ppp1r1b,Fgfr1,Rgs4,Serpinf1,Efna3,Cd300a,Casp12,Rcan1,Lims1,Serpina3i,Sh3bp4,Itga6,Cast,Ppp2r2b,Rgs11,Arhgap15,Dffa,Epha4,Itgb1,Bcap31,Fyn,Rasgef1c,Col7a1,Ctsd,Smr2,Thy1,Serpina3g,Naip2,Birc6,Spink8,Sema4d,Ppp1r11,Psenen,Spry2,Mt3…
GOBP_REGULATION_OF_INFLAMMATORY_RESPONSE	0.000361062620142475	0.00778779781494298	0.49849310876659	-0.347835798866138	-1.57068218560681	287	Cd24a,Pmp22,Tnfrsf1a,Ptges,Ldlr,Ctla2a,Cd81,Pla2g3,Mvk,Fgfr1,Prkca,Lgals1,Serpinf1,Casp12,Gstp1,Ier3,Ace,Kars,Fndc4,Vps35,Adam8,Dagla,Zp3,Foxp1,Nfe2l1,Casp4,Mgll,Fabp4,Clcf1,Ptger4,Mas1,Gm609,Fcgr3,Gpx4,Nupr1,Nod2,Ggt1,Dhx9,Nkg7,Npy5r,Cd200,Adrb2,Dusp10,Cebpb,Il33,Il1r1,Socs3,Fem1a,Cnr2,Gpx1,Ndfip1,Nr1h4,Rora,Stat5a,Adora3,Sema7a,Bst1,Ninj1,Pdcd4,Ccr5,Wnt5a,Tlr4,Psmb4,Ptgis
GOBP_REGULATION_OF_INTRACELLULAR_PROTEIN_TRANSPORT	0.0032852159826606	0.0355741959265248	0.431707695803346	-0.341158010615152	-1.49194773102157	214	Slc35d3,Tnfrsf1a,Prkcd,Agtr2,Cd81,Cdk1,Txn1,Kcnb1,Insig1,Jup,Prkaca,Shh,Ube2g2,Bcap31,Fyn,Tmem30a,Mapk1,Septin8,Apod,Tamalin,Snx3,Chp1,Peg12,Ect2,Zc3h12a,Os9,Ifi27,Angpt1,Rab29,Ptpn1,B3gat3,Cabp1,Ccl2,Srebf1,Prnp,Ywhae,Rab23,Plk3,Asph,Gas6,Bag3,Pdcd10,Nol3,Gli3,Cdh1,Ipo5,Arpc2,Mdfic,Actr3,Fbxw7,Kif5b,Anp32b
GOBP_REGULATION_OF_INTRACELLULAR_TRANSPORT	0.00173663190820888	0.0238475254915598	0.45505986738723	-0.318424919613311	-1.45472766399999	319	Slc35d3,Tnfrsf1a,Cryab,Anxa2,Prkcd,Agtr2,Cd81,Pla2g3,Cdk1,Txn1,Kcnb1,Insig1,Nefh,Jup,Msn,Prkaca,Shh,Ier3,Ube2g2,Bcap31,Fyn,Vps35,Tmem30a,Mapk1,Septin8,Apod,Tamalin,Ehd2,Mapk3,Snx3,Ehd1,Chp1,Peg12,Ect2,Zc3h12a,Os9,Ifi27,Angpt1,Rab29,Ptpn1,B3gat3,Cabp1,Ccl2,Dhx9,Eipr1,Cnih2,Srebf1,Prnp,Ywhae,Mtmr2,Rab21,Rab23,Map1b,Plk3,Asph,Gas6,Bag3,Pdcd10,Nol3,Gli3,Cdh1,Ipo5,Arpc2,Mdfic,Reep2,Actr3,Fbxw7,Kif5b,A…
GOBP_REGULATION_OF_ION_TRANSMEMBRANE_TRANSPORT	0.000821236353176647	0.0146716501345296	0.477270815362862	-0.295434172232104	-1.39735955788335	473	Fxyd7,Mmp9,Lcn2,Dlg4,Calca,Atp2b4,Kcnc4,Clic1,Fxyd1,Kcnh1,Kcnq5,Ppp3ca,Fxyd5,Kcng1,Cfl1,Reln,Kcnk4,Kcnc3,Kcnb1,Ptk2b,Asic2,Dpp10,Dbi,Calm3,Coro1a,Prkca,Wnk4,Rgs4,Sln,Plp1,Nlgn1,Kcnv1,Tesc,Ppp3r1,Stim2,Pde4b,Scn1b,Itgb1,Fyn,Slc9a3r1,Galr2,Ank2,Cacna1h,Thy1,Gstm7,Kcne1l,Kcnj14,Kcns3,Kcnab2,Cacna1e,Shisa6,Camk2d,Bak1,Cacnb1,Calm2,P2rx4,Chp1,Kcnc1,Fhl1,Nedd4l,Stoml1,Mink1,Cabp1,Ccl2,Cacng5,Agrn,Sco1,…
GOBP_REGULATION_OF_ION_TRANSPORT	1.95857719165083e-07	3.2011170619974e-05	0.690132458796796	-0.325494441396296	-1.59066693690177	684	Fxyd7,Mmp9,Lcn2,Wfs1,Dlg4,Grin2b,Calca,Htr2a,Tspo,Atp2b4,Atp1a1,Kcnc4,Ptges,Clic1,Pcp4,Htr2c,Fxyd1,Actb,Agtr2,Plpp4,Lgals3,Kcnh1,Kcnq5,Ppp3ca,Fxyd5,Kcng1,Rab3b,Pla2g3,Cfl1,Reln,Kcnk4,Prkcb,Kcnc3,Syt4,Kcnb1,Ptk2b,Asic2,Dpp10,Dbi,Calm3,Pacsin3,Fgfr1,Coro1a,Prkca,Ptgs1,Chrna3,Wnk4,Rgs4,Sln,Hfe,B2m,Trpv2,Cd300a,Pdgfb,Plp1,Nlgn1,Kcnv1,Tesc,Ppp3r1,Stim2,Pde4b,Ace,Scn1b,Mchr1,Itgb1,Fyn,Slc9a3r1,Galr2,Nk…
GOBP_REGULATION_OF_KIDNEY_DEVELOPMENT	2.52736894569767e-05	0.000993349601916433	0.575610261071129	-0.702563943806432	-2.2080991206429	32	Sox8,Agtr2,Ppp3ca,Hoxb7,Nog,Pax2,Six4,Sox9,Wnt4,Ret,Myc,Sall1
GOBP_REGULATION_OF_LEUKOCYTE_DIFFERENTIATION	0.00364501460902578	0.0381468392810469	0.431707695803346	-0.31558182670817	-1.42447289071706	286	Cd24a,Hspb1,Hoxa7,Kitl,Calca,Id2,Il4ra,Actb,Ctla2a,Ppp3ca,Pla2g3,Cyp26b1,Il7,Prkca,Shh,Tesc,Atp11c,Mettl3,Csf1,Fos,Adam8,Rhoa,Foxp1,Klf10,Zc3h12a,Gpr55,Ctnnbip1,Fgl2,Pou4f2,Myc,Il12a,Runx1,Dusp10,Il34,Cebpb,Ocstamp,Pik3r6,Rhoh,Tfe3,Ppp2r3c,Gas6,Rnf41,Ndfip1,Tmem176b,Hmgb1,Tal1,Gli3,Tjp2,Stat5a,Smarcc1,Lag3,Fbxw7,Egr3,Tnfsf9,Ninj1
GOBP_REGULATION_OF_LEUKOCYTE_MIGRATION	9.08978385762228e-09	4.01919942904532e-06	0.747739663149885	-0.476720111366564	-2.06051904916075	198	Mmp9,Hoxa7,Capn1,Kitl,Pdgfd,Cd81,Lgals3,Ptk2b,Coro1a,Msn,Cd300a,Akirin1,Pla2g7,Itga4,Mpp1,Csf1,Thy1,Mapk1,Apod,Adam8,Camk1d,Edn2,Zp3,Lgmn,Rhoa,Mapk3,Adam10,P2rx4,Mstn,P2ry12,Ptger4,Ptn,Ccl2,Emilin1,Nod2,Il12a,Chst2,Rin3,Cd200,Il34,Tacr1,Il33,Vegfc,Mcu,Ptprj,Il1r1,Rhoh,Gas6,Hmgb1,Rhog,Cd9,Dysf,Akt1,Pgf,Lyve1,Adora3,Bst1,Rac1,Ninj1,Prss56,Wnt5a,Wasl,Calr
GOBP_REGULATION_OF_LIPID_BIOSYNTHETIC_PROCESS	1.02788622127762e-05	0.00053999646436624	0.593325476396405	-0.43636784181985	-1.84670312815856	166	Dkk3,Thrsp,Htr2a,Tspo,Srebf2,Atp1a1,Htr2c,Prkcd,Ldlr,Fabp5,Fdps,Pla2g3,Ccdc3,Insig1,Dbi,Pdgfb,Pibf1,Pdgfa,Abcd2,Atg7,Sik1,Idh1,Chp1,Crebl2,Stard4,Wnt4,Akr1c18,Abcd1,Por,Mapk9,Fam3a,Capn2,Eif6,Acadl,Srebf1,Trib3,Htr2b,Samd8,Wdtc1,Nr1h4,Dgat2,Akt1,Ces1d,Dhcr7,Ctdnep1
GOBP_REGULATION_OF_LIPID_METABOLIC_PROCESS	1.08738928718165e-05	0.000553151954011874	0.593325476396405	-0.360399055276564	-1.65328460240822	330	Dkk3,Thrsp,Htr2a,Tspo,Srebf2,Atp1a1,Htr2c,Prkcd,Ldlr,Id2,Fabp5,Tnfaip8l3,Cd81,Fdps,Pla2g3,Ccdc3,Ptk2b,Insig1,Dbi,Disp3,Adipor1,Adra2a,Pdgfb,Prkag2,Scd1,Pibf1,Pdgfa,Abcd2,Atg7,Sik1,Acsl4,Mtmr1,Pip4k2c,Apod,Idh1,Cpt1a,Nfe2l1,Apoh,Sox9,Chp1,Crebl2,Stard4,Wnt4,Akr1c18,Ins2,Apoa2,Abcd1,Por,Abca7,Mapk9,Fam3a,Capn2,Eif6,Acadl,Nod2,Srebf1,Trib3,Ccnc,Mtmr2,Pdk3,Vav2,Fgr,Htr2b,Samd8,Mboat7,Wdtc1,Nr1h4,Dgat…
GOBP_REGULATION_OF_LOCOMOTION	4.4372926643672e-09	2.6160305419036e-06	0.761460801445585	-0.320896017884681	-1.61089327390242	981	Uts2,Hspb1,Mmp9,Tmsb10,Lcn2,Dcn,Hoxa7,Capn1,Atp8a1,Kitl,Abhd2,Atp2b4,Glul,Tmsb4x,Pdgfd,Htr2c,Cdh13,Mctp1,Stat3,Cd81,Rap2b,Lgals3,Ppp3ca,Sema3a,Egfl7,Cfl1,Reln,Ptk2b,Jup,Cd151,Tshr,Fgfr1,Coro1a,Prkca,Arhgdia,Serpinf1,Msn,Gstp2,Rhob,Adipor1,Pfn1,Adra2a,Shh,Cd300a,Pdgfb,Plp1,Ldb2,Unc5c,Akirin1,Gstp1,Sin3b,Gab1,Nog,Itga6,Plau,Ackr3,Pla2g7,Plk2,Ace,Itga4,Itga3,Pdgfa,Epha4,Itgb1,Sema4b,Slc9a3r1,Sap30l,…
GOBP_REGULATION_OF_LYMPHOCYTE_ACTIVATION	0.00173935023845338	0.0238475254915598	0.45505986738723	-0.291475759894628	-1.36590019793073	420	Cd24a,Hspb1,Kitl,Id2,Il4ra,Cd55,Actb,Ctla2a,Cd81,Lgals3,Ppp3ca,Cyp26b1,Vcam1,Il7,Coro1a,Lgals1,Hfe,B2m,Shh,Cd300a,Flot2,Atp11c,Pibf1,Mettl3,Csk,Thy1,Adam8,Tnfsf13b,Ephb6,Lst1,Zp3,Rhoa,Tnfrsf13b,Tspan32,Mad1l1,Zc3h12a,Clcf1,Slc7a1,Cd40,Cd38,Fgl2,Mapk8ip1,Ccl2,Nod2,Il12a,Runx1,Prnp,Dusp22,Dusp10,Cebpb,Tacr1,Lmo1,Pik3r6,Trbc2,Tnfrsf21,Fgr,Rhoh,Ppp2r3c,Gas6,Rnf41,Ndfip1,Ap1g1,Hmgb1,Gli3,Samsn1,Zc3h12…
GOBP_REGULATION_OF_MACROPHAGE_MIGRATION	0.000305703944576523	0.00687315733018233	0.49849310876659	-0.578743891079078	-1.89830802399213	42	Cd81,Ptk2b,Akirin1,Csf1,Mapk1,Mapk3,P2rx4,Mstn,P2ry12,Ccl2,Emilin1,Cd200,Il34,Ptprj,Cd9
GOBP_REGULATION_OF_MAP_KINASE_ACTIVITY	1.25498342294448e-05	0.000600676351603864	0.593325476396405	-0.424580079575482	-1.81321771720522	185	Cd24a,Tpd52l1,Kitl,Htr2a,Pdgfd,Prkcd,Pik3r5,Ptk2b,Fgfr1,Ghr,Gstp2,Akap13,Adra2a,Cd300a,Pdgfb,Gstp1,Gab1,Pdgfa,Epha4,Uchl1,Csk,Spry2,Irak3,Adam8,Cd40,Ptpn1,Mapk8ip1,Pik3cb,Bmp7,Tdgf1,Nod2,Tenm1,Trib3,Dusp10,Il34,Spry4,Pik3r6,Ptprj,Hmgcr,Magi3,Htr2b,Fem1a,Pdcd10
GOBP_REGULATION_OF_MEMBRANE_POTENTIAL	0.00147343160819578	0.0213607325494175	0.45505986738723	-0.298240915562481	-1.39838967056757	427	Gabra2,Glra1,Pmp22,Dcn,Dlg4,Gna14,Gabrg1,Grin2b,Tspo,Atp1a1,Kcnc4,Gabra5,Clic1,Fxyd1,Kcnh1,Ppp3ca,Reln,Kcnk4,Kcnb1,Gclm,Ptk2b,Asic2,Jup,Gabrb1,Chrna3,Popdc3,Rgs4,Kcnmb4,B2m,Nlgn1,Kcnk9,Wdr1,Igsf11,Insyn2a,Bnip3,Scn1b,Gria1,Ank2,Cacna1h,Kcne1l,Kcnab2,Rnf122,Vcp,Npy2r,Camk2d,Bak1,Foxp1,P2rx4,Kdr,Gabrb3,Fhl1,Nedd4l,Trpc5,Kcnh4,Nrcam,Abcd1,Ptn,Agrn,Myc,Nlgn2,Cnih2,Gabrr3,Slc4a11,Adrb2,Tmem108,Pex5l,T…
GOBP_REGULATION_OF_METAL_ION_TRANSPORT	5.82828523812979e-05	0.00182987464340335	0.557332238758646	-0.335907340520229	-1.56736151623506	401	Fxyd7,Lcn2,Wfs1,Calca,Htr2a,Tspo,Atp2b4,Atp1a1,Fxyd1,Plpp4,Lgals3,Ppp3ca,Fxyd5,Kcng1,Ptk2b,Dpp10,Dbi,Calm3,Pacsin3,Coro1a,Wnk4,Rgs4,Sln,Hfe,B2m,Trpv2,Pdgfb,Plp1,Tesc,Ppp3r1,Stim2,Pde4b,Ace,Scn1b,Mchr1,Itgb1,Fyn,Slc9a3r1,Galr2,Nkain2,Ank2,Sik1,Thy1,Gstm7,Kcne1l,Jph4,Kcnab2,Camk2d,Bak1,Rhoa,Cacnb1,Calm2,Gnai2,P2rx4,Chp1,Kcnc1,Fhl1,P2ry12,Nedd4l,Stoml1,Trf,Cabp1,Ccl2,Nos3,Agrn,F2rl3,Fkbp1a,Kcns1,Prn…
GOBP_REGULATION_OF_MONOCYTE_DIFFERENTIATION	0.00105553843076168	0.017228667963811	0.45505986738723	-0.760298901688013	-1.92818842289404	14	Hoxa7,Csf1,Foxp1,Ctnnbip1,Myc,Il34
GOBP_REGULATION_OF_MONONUCLEAR_CELL_MIGRATION	0.00043240084285208	0.00896218309442631	0.49849310876659	-0.467744951700101	-1.82196048667406	97	Pdgfd,Lgals3,Ptk2b,Coro1a,Msn,Akirin1,Pla2g7,Itga4,Csf1,Mapk1,Apod,Adam8,Lgmn,Rhoa,Mapk3,Adam10,Mstn,Ccl2,Il12a,Cd200,Il34,Ptprj,Gas6,Hmgb1,Akt1,Ninj1,Wnt5a,Wasl,Calr
GOBP_REGULATION_OF_MORPHOGENESIS_OF_AN_EPITHELIUM	5.13916413937512e-06	0.000332541523457614	0.610526878385931	-0.59880062322385	-2.13936802216716	64	Lcn2,Sox8,Agtr2,Hoxb7,Fgfr1,Etv5,Shh,Nog,Pdgfa,Sirt6,Pax2,Foxp1,Six4,Sox9,Wnt4,Rxra,Bmp7,Ar,Sall1,Rnf207,Cdh1,Mmrn2
GOBP_REGULATION_OF_MORPHOGENESIS_OF_A_BRANCHING_STRUCTURE	0.0017741444434394	0.0241374626074088	0.45505986738723	-0.500803980354505	-1.76038407512662	59	Sox8,Agtr2,Hoxb7,Fgfr1,Etv5,Shh,Nog,Pdgfa,Sirt6,Pax2,Six4,Sox9,Rxra,Bmp7,Ar,Sall1,Cdh1,Pgf,Wnt5a,Fgf10,Fgfr2,Met,Maged1,Fgf7,Tgfb1
GOBP_REGULATION_OF_MRNA_METABOLIC_PROCESS	0.000313434735956822	0.0069877508780962	0.49849310876659	0.331585638850151	1.53093661288668	287	Tia1,Ybx2,Malat1,Cnot3,Cpeb3,Celf6,Adarb1,Celf4,Celf3,Acin1,Tra2a,Angel2,Cnot1,Cpsf6,Mettl16,Fto,Tut4,Rnps1,Tnrc6a,Rbm10,Calcr,Ddx17,Papola,Patl1,Rc3h2,Hnrnpr,Pum1,Pan2,Sltm,Dcp2,Jmjd6,Tnrc6c,Cnot6l,Gtpbp1,Srsf7,Igf2bp1,Cnot6,Snrnp70,Srpk2,Elavl4,Cnot7,Parn,Fastkd5,Vegfa,Igf2bp3,Zfp36l2,Cpsf7,Ythdc1,Rbm46,Pum2,Iws1,Cnot8,Nsrp1,Hnrnpu,Gigyf2,Tent5c,Rbm39,Rbm4,Safb2,Tardbp,Rock1,Upf3a,Qk,Secisbp2,S…
GOBP_REGULATION_OF_MUSCLE_CONTRACTION	0.00122658455345795	0.0192398175037626	0.45505986738723	-0.380152088211507	-1.5866866982589	153	Chrm2,Irag1,Calca,Atp1a1,Fxyd1,Adra2c,Anxa6,Jup,Calm3,Prkca,Ptgs1,Chrna3,Adra2a,Pde4b,Ank2,Cacna1h,Edn2,Npy2r,Rhoa,Cacnb1,Calm2,P2rx4,Adra1b,Tacr2,Tacr3,Zc3h12a,Ccn2,Ptger4,Agrn,Arhgap42,Cttn,Adrb2,Tacr1,Dock5,Kcnj2,Hdac4,Setd3,Rnf207,Dsp,Adra2b
GOBP_REGULATION_OF_MUSCLE_SYSTEM_PROCESS	7.42768495154995e-05	0.00222662691259458	0.538434096309916	-0.376936342754368	-1.66736846635812	237	Chrm2,Irag1,Tnfrsf1a,Calca,Atp2b4,Atp1a1,Fxyd1,Ppp3ca,Fdps,Adra2c,Anxa6,Jup,Calm3,Prkca,Ptgs1,Chrna3,Rgs4,Sln,Adra2a,Mtpn,Pde4b,Ank2,Cacna1h,Lmna,Rock2,Camk2g,Glrx3,Edn2,Errfi1,Npy2r,Camk2d,Rhoa,Foxp1,Cacnb1,Calm2,P2rx4,Mstn,Adra1b,Tacr2,Tacr3,Zc3h12a,Ccn2,Ptger4,Nos3,Agrn,Arhgap42,Cttn,Adrb2,Tacr1,Dock5,Kcnj2,Hdac4,Setd3,Cdk9,Rnf207,Dsp,Nol3,Adra2b,Srl,Ankrd39,Parp1,Trip10
GOBP_REGULATION_OF_MYELOID_CELL_DIFFERENTIATION	0.000993362208226596	0.0165228209305653	0.45505986738723	-0.37010498988326	-1.58940978175633	191	Hoxa9,Hoxa7,Meis2,Hoxa5,Kitl,Calca,Id2,Stat3,Ppp3ca,Pla2g3,Ptk2b,Prkca,B2m,Tesc,Csf1,Fos,Adam8,Foxp1,Klf10,P4htm,Gpr55,Ctnnbip1,Pou4f2,Scin,Eif6,Myc,Runx1,Il34,Cebpb,Ocstamp,Tfe3,Rnf41,H4c17,Ndfip1,Inhba,Hmgb1,Tal1
GOBP_REGULATION_OF_NERVOUS_SYSTEM_DEVELOPMENT	1.2679812315592e-05	0.000600676351603864	0.593325476396405	-0.321314222947246	-1.53294959942769	523	Cd24a,Syngap1,Tspo,Anxa2,S100a10,Cbln2,Sox8,Chodl,Gfap,Ldlr,Id2,Rnf112,Ppp3ca,Sema3a,Reln,St8sia2,Lrrc4b,Syt4,Asic2,Bhlhe40,Prkca,Ctf2,Bhlhe41,Serpinf1,Gbx2,B2m,Trpv2,Etv5,Tgm2,Shh,Nlgn1,E2f1,S100b,Nog,Lrrtm1,Clstn2,Ace,Slitrk4,Epha4,Mag,Itgb1,Sema4b,Lrrtm4,Nefl,Lrrtm3,Thy1,Sema4d,Tmem98,Adgrb2,Mt3,Mbp,Lingo1,Prpf19,Camk2b,Hdac1,Sema5a,Dab1,Ss18l2,Lrrn1,Tpbg,Kdr,Rheb,Ythdf2,Plxna3,Map6,Tle6,Clcf1…
GOBP_REGULATION_OF_NEUROGENESIS	0.00254578314122404	0.0301516190788722	0.431707695803346	-0.293302937175808	-1.37523651615753	427	Cd24a,Syngap1,Tspo,Anxa2,S100a10,Sox8,Chodl,Gfap,Ldlr,Id2,Rnf112,Ppp3ca,Sema3a,Reln,Syt4,Bhlhe40,Ctf2,Bhlhe41,Serpinf1,B2m,Trpv2,Etv5,Tgm2,Shh,E2f1,Nog,Ace,Epha4,Mag,Itgb1,Sema4b,Nefl,Thy1,Sema4d,Tmem98,Mt3,Mbp,Lingo1,Prpf19,Camk2b,Hdac1,Sema5a,Dab1,Ss18l2,Kdr,Rheb,Ythdf2,Plxna3,Map6,Tle6,Clcf1,Trpc5,Trf,Otp,Prune1,Dbnl,Twf2,Ptn,Pou4f2,Lrp4,Bmp7,Actr2,Myc,Ascl2,Ache,Dusp10,Il34,Faim,Il33,Vegfc,Se…
GOBP_REGULATION_OF_NEURON_PROJECTION_DEVELOPMENT	0.00176718540247568	0.0241045906054908	0.45505986738723	-0.287152451415314	-1.36777063746201	529	Cd24a,Hspb1,Pmp22,Syngap1,Spock1,Chodl,Pcp4,Gfap,Ppp3ca,Sema3a,Dleu2,Pla2g3,Cfl1,Reln,Ust,Ptk2b,Ngef,Fgfr1,Chrna3,Lgals1,Serpinf1,Stmn2,Xk,B2m,Trpv2,Nlgn1,Ppp2r5b,Pdlim5,Itga6,Negr1,Itga3,Scn1b,Epha4,Mag,Itgb1,Sema4b,Fyn,Nefl,Thy1,Mark2,Sema4d,Dpysl3,Tmem30a,Mt3,Nefm,Mbp,H2-D1,Camk2g,Dpysl2,Nckipsd,Camk2b,Camk1d,Sema5a,Ctsz,Rhoa,Dab1,Ss18l2,Tubb2b,Snx3,Adam10,Ehd1,Nedd4l,Plxna3,Arf6,Map6,Trpc5,Re…
GOBP_REGULATION_OF_NEUROTRANSMITTER_TRANSPORT	0.00236656093551786	0.0287344904436104	0.431707695803346	-0.397355255063902	-1.62281024614883	135	Chrm2,Htr2a,Kcnc4,Htr2c,Gfap,Mctp1,Kcnh1,Rab3b,Flot1,Prkcb,Kcnc3,Syt4,Mctp2,Prkca,Unc13a,Chrna3,Adra2a,Nlgn1,Itgb1,Git2,Gipc1,Tacr2,Ptger4,Sncg
GOBP_REGULATION_OF_NEUROTRANSMITTER_UPTAKE	0.00393178078615705	0.0400706536333761	0.407017918923954	-0.665326478901806	-1.78467741189182	17	Gfap,Rab3b,Flot1,Itgb1,Arl6ip5,Nat8l
GOBP_REGULATION_OF_PEPTIDASE_ACTIVITY	7.50914002421585e-07	8.85411043744206e-05	0.659444398037935	-0.383530227153933	-1.76405882802563	341	Mmp9,Serpinb6a,Grin2b,Lxn,Spock1,Cryab,Serpina3c,Dap,Stat3,Serpina3n,Gsn,Dhcr24,Serpinf1,Efna3,Casp12,Serpina3i,Cast,Epha4,Bcap31,Fyn,Col7a1,Ctsd,Smr2,Serpina3g,Naip2,Birc6,Spink8,Psenen,Mt3,Pax2,Mbp,Rock2,A2m,Usp50,Hdac1,Vcp,Serpinb12,Serpinb5,Lgmn,Rps27l,Bak1,Rhoa,Serpinb8,Casp4,Itih3,Perp,Serpina3k,Ccn2,Ret,Por,Mapk9,Wfdc3,Ncstn,Myc,Serpinb6b,Cyct,Wfikkn2,Serpinb6c,Tnfsf15,Arl6ip5,Serpina3m,As…
GOBP_REGULATION_OF_PEPTIDE_TRANSPORT	0.0024895956606607	0.0296963787637763	0.431707695803346	0.325719507540736	1.45465347578219	209	Cartpt,Ucn,Abat,Adcy8,Kalrn,Isl1,Nkx6-1,Kcnj11,Clock,Inhbb,Baiap3,Chd7,Syt7,Vsnl1,Rbp4,Doc2b,Foxa2,Pfkfb2,Oga,Nr0b2,Adcyap1,Gja1,Acvr1c,Rph3al,Mpc2,Ptpn11,Abcg1,Nnat,Epha5,Syt9,Madd,Abcc8,Glrx,Gper1,Stxbp5l,Itsn1,Sidt2,Hmgn3,Adcy5,Ghsr,Ghrl,Pparg,Tardbp,Rptor,Stxbp4,Myt1,Tcirg1
GOBP_REGULATION_OF_PEPTIDYL_TYROSINE_PHOSPHORYLATION	5.27862795125837e-06	0.00033374880361407	0.610526878385931	-0.418791085696074	-1.84355457286457	225	Cd24a,Dlg4,Tnfrsf1a,Kitl,Htr2a,Pdgfd,Prkcd,Cd81,Rap2b,Reln,Il7,Ptk2b,Prkca,Ctf2,Ghr,Adra2a,Cd300a,Pdgfb,Ppp2r5b,Pibf1,Ace,Pdgfa,Epha4,Itgb1,Fyn,Gfra1,Crlf1,Thy1,Sema4d,Errfi1,Unc119,Sh3bp5l,Clcf1,Ptger4,Ins2,Cd40,Angpt1,Ptpn1,Lrp4,Agrn,Nod2,Il12a,Prnp,Dusp22,Il34,Ptprj,Socs3
GOBP_REGULATION_OF_PHOSPHOLIPID_METABOLIC_PROCESS	0.00467941796125243	0.0446564598964126	0.407017918923954	-0.553351662853304	-1.77783369061397	38	Htr2a,Htr2c,Prkcd,Ldlr,Pdgfb,Pdgfa,Mtmr1,Idh1,Chp1,Capn2,Mtmr2,Htr2b,Nr1h4
GOBP_REGULATION_OF_PLASMA_LIPOPROTEIN_PARTICLE_LEVELS	0.00367377193456735	0.0382967266892227	0.431707695803346	-0.499225890117336	-1.7263952887882	52	Anxa2,Ldlr,Pla2g3,Khsrp,Pla2g7,Fech,Lrpap1,Csk,Ehd1,Il19,Apoa2,Abca7,Soat2,Abca1,Nr1h4,Dgat2,Ces1d
GOBP_REGULATION_OF_PLASMA_MEMBRANE_ORGANIZATION	0.000982993374223538	0.016453510547729	0.45505986738723	-0.715314303998422	-1.91876517954956	17	Myh9,Anxa2,S100a10,Prkcd,Gsn
GOBP_REGULATION_OF_PROTEIN_BINDING	6.98024110069061e-05	0.00212857237242899	0.538434096309916	-0.39552736641177	-1.70933209283387	206	Mmp9,Ramp2,Crtac1,Anxa2,Actb,Ramp1,Flot1,Hopx,Mapre3,Hfe,B2m,Ldoc1,Pdgfb,Nog,Plk2,Ace,Itga4,Pcbd1,Lrpap1,Mark2,Dnajb2,Ephb6,Ctsz,Mapk3,Ins2,Ctnnbip1,Angpt1,Tle5,Tmc8,Agrn,Myc,Wfikkn2,Adrb2,Trib3,Adam15,Bambi,Hdac4,Map1lc3b,Derl1,Dtx3l,Crmp1,Ppp1r2,Dysf,Akt1,Actr3,Ticam1,Tmbim6,Rapgef2,Pex14,Wnt5a,Aktip,Tgfbr1
GOBP_REGULATION_OF_PROTEIN_CONTAINING_COMPLEX_ASSEMBLY	5.01854712249299e-07	6.82779770049944e-05	0.659444398037935	-0.374116824729645	-1.7449572776542	396	Trhr,Cd24a,Tmsb10,Capn1,Tppp3,Cryab,Tmsb4x,Myh9,Prkcd,Svil,Lgals3,Gsn,Cfl1,Arpc1b,Ptk2b,Vasp,Irgm1,Coro1a,1810058I24Rik,Unc13a,Eif4ebp1,Cyria,Nek7,Stmn2,Msn,Eif4g1,Mapre3,Pfn1,Clu,Ppp2r5b,Mtpn,Arpc4,Fhod3,Capzb,Epn1,Vps35,Septin8,Stxbp6,Plekhg2,Cdh17,Usp50,Vcp,Vill,Bak1,Rhoa,Pmepa1,Capza2,Lamp2,Sox9,P2ry12,Arf6,Ptger4,Prune1,Ctnnbip1,Cracd,Dbnl,Twf2,Mapk9,Psmc6,Tmc8,Cotl1,Scin,Cttn,Rpl13a,Grb2,Te…
GOBP_REGULATION_OF_PROTEIN_EXIT_FROM_ENDOPLASMIC_RETICULUM	0.000879035286851283	0.0154326135369916	0.477270815362862	-0.688246781768783	-1.95318178770574	21	Slc35d3,Cd81,Insig1,Ube2g2,Bcap31,Tmem30a,Os9
GOBP_REGULATION_OF_PROTEIN_KINASE_ACTIVITY	4.78308780470639e-08	1.21401523499967e-05	0.719512826338911	-0.353723187852059	-1.6926934910242	555	Cd24a,Hspb1,Pmp22,Tpd52l1,Dlg4,Kitl,Calca,Htr2a,Atp2b4,Prkar2b,Pcp4,Pdgfd,Prkcd,Actb,Pik3r5,Rap2b,Reln,Adra2c,Ccnd1,Ptk2b,Irgm1,Fgfr1,Prkca,Ghr,Chrna3,Wnk4,Gstp2,Mapre3,Akap13,Adra2a,Cd300a,Pdgfb,Clu,Gstp1,Gab1,Prkag2,Pibf1,Camkk1,Ace,Ccnb3,Pdgfa,Epha4,Slc9a3r1,Uchl1,Csk,Csf1,Thy1,Ptpro,Spry2,Mt3,Irak3,Ppia,Gadd45a,Adam8,Gadd45b,Plec,Errfi1,Unc119,Agap2,Rhoa,Sh3bp5l,Dab1,Pim1,Chp1,Ect2,Fabp4,Cdc3…
GOBP_REGULATION_OF_PROTEIN_POLYMERIZATION	9.13800912711899e-06	0.000499858519881375	0.593325476396405	-0.426252786822819	-1.82982654731518	193	Tmsb10,Capn1,Tppp3,Tmsb4x,Myh9,Prkcd,Svil,Gsn,Cfl1,Arpc1b,Ptk2b,Vasp,Coro1a,Cyria,Stmn2,Mapre3,Pfn1,Mtpn,Arpc4,Fhod3,Capzb,Plekhg2,Vill,Rhoa,Capza2,Arf6,Prune1,Cracd,Dbnl,Twf2,Cotl1,Scin,Cttn,Grb2,Tenm1
GOBP_REGULATION_OF_PROTEIN_SERINE_THREONINE_KINASE_ACTIVITY	7.78476588105547e-06	0.000444150191020219	0.593325476396405	-0.370130913548499	-1.6936853261736	326	Cd24a,Pmp22,Tpd52l1,Kitl,Htr2a,Atp2b4,Prkar2b,Pdgfd,Prkcd,Actb,Pik3r5,Ccnd1,Ptk2b,Irgm1,Fgfr1,Ghr,Gstp2,Mapre3,Akap13,Adra2a,Cd300a,Pdgfb,Gstp1,Gab1,Prkag2,Ccnb3,Pdgfa,Epha4,Uchl1,Csk,Thy1,Spry2,Irak3,Gadd45a,Adam8,Rhoa,Pim1,Uvrag,Cdc6,Cd40,Ptpn1,Mapk8ip1,Lrp5,Pik3cb,Bmp7,Tdgf1,Nod2,Tenm1,Adrb2,Trib3,Dusp10,Il34,Spry4,Pik3r6,Ptprj,Hmgcr,Magi3,Htr2b,Ccnb1,Fem1a
GOBP_REGULATION_OF_PROTEIN_TYROSINE_KINASE_ACTIVITY	0.000345464020553684	0.00754334194674012	0.49849310876659	-0.506510852893103	-1.85916708050266	69	Dlg4,Rap2b,Reln,Adra2a,Pdgfb,Ace,Epha4,Thy1,Errfi1,Unc119,Sh3bp5l,Ptpn1,Agrn,Prnp,Dusp22,Il34,Gas6
GOBP_REGULATION_OF_PROTEOLYSIS	3.20081319425663e-08	1.02505367825424e-05	0.719512826338911	-0.344381417054356	-1.67115360629745	618	Mmp9,Serpinb6a,Grin2b,Lxn,Spock1,Cryab,Myh9,S100a10,Serpina3c,Dap,Ctla2a,Stat3,Serpina3n,Gsn,Cfl1,Ptk2b,Dhcr24,Pacsin3,Serpinf1,Efna3,Prkaca,Hfe,Adra2a,Shh,Clu,Casp12,Usp5,Serpina3i,Chac1,Cast,Plau,Fbxo22,Plk2,Sirt6,Epha4,Bcap31,Fyn,Col7a1,Atg7,Ctsd,Smr2,Notch4,Serpina3g,Naip2,Birc6,Spink8,Tmem98,Dnajb2,Psenen,Mt3,Pax2,Gipc1,Mbp,Tmf1,Rock2,A2m,Adam8,Usp50,Hdac1,Vcp,Serpinb12,Serpinb5,Ctsz,Lgmn,Rp…
GOBP_REGULATION_OF_REACTIVE_OXYGEN_SPECIES_METABOLIC_PROCESS	1.69443282558439e-05	0.000725342494881348	0.575610261071129	-0.445635270436414	-1.84883508820279	146	Lcn2,Tspo,Cryab,Prkcd,Stat3,Pon3,Ptk2b,Eif5a,Pdgfb,Gstp1,Ier3,Plau,Bnip3,Fyn,Abcd2,Mt3,Pax2,Cyp1b1,Gadd45a,Rhoa,Romo1,Gnai2,Zc3h12a,Ptger4,Abcd1,Eif6,Grb2,Pdk3,Atg5,Hdac4
GOBP_REGULATION_OF_RECEPTOR_BINDING	0.000934336393483201	0.0159922222703931	0.477270815362862	-0.682685488948031	-1.9105428725453	20	Mmp9,Crtac1,Anxa2,Hfe,B2m,Ldoc1,Nog
GOBP_REGULATION_OF_RECEPTOR_CLUSTERING	0.00527425382778675	0.0489251587591547	0.407017918923954	-0.642096177625678	-1.86234798311439	23	Dlg4,Fzd9,Cd81,Gsn,Shisa6,Ptn,Lrp5,Lrp4
GOBP_REGULATION_OF_REPRODUCTIVE_PROCESS	0.00419878006988348	0.0418448206018021	0.407017918923954	-0.353394374857758	-1.51405053591594	180	Glra1,Myh9,Sema3a,Hoxc4,Serpinf1,Prkaca,Shh,Unc5c,Plau,Mettl3,Cacna1h,Cyp51,Sgo2a,Camk2b,Zp3,Gpr149,Sox9,Tacr2,Tacr3,Ythdf2,Wnt4,Ptger4,Rxra,Nupr1,Bmp7,Ptgds,Runx1,Zfpm2,Vip,Ar,Tacr1,Syde1,Hdac4,Rspo1,Fzr1,Inhba,Retn,Cited2,Rac1,Amh,Arhgdib,Tcp11,Fgf9,Wnt5a,Calr,Eif4g3
GOBP_REGULATION_OF_RESPONSE_TO_EXTERNAL_STIMULUS	1.38824789383106e-05	0.000635003734885139	0.593325476396405	-0.293505989617252	-1.45815761809434	825	Cd24a,Hspb1,Pmp22,Tnfrsf1a,Anxa2,Ptges,Pdgfd,Prkcd,Cdh13,Ldlr,Polr3g,Cd55,Ctla2a,Cd81,Htra1,Sema3a,Lrsam1,Pla2g3,Ptk2b,Mvk,Hopx,Irgm1,Fgfr1,Prkca,Lgals1,Serpinf1,Gstp2,Shh,Pdgfb,Akirin1,Casp12,Gstp1,Ier3,Plau,Pla2g7,Ace,Trim12a,Pdgfa,Epha4,Sema4b,H2-Bl,Mettl3,Kars,Mpp1,Csf1,Gata6,Fndc4,Sema4d,Vps35,Mapk1,Mt3,Irak3,A2m,Adam8,Gp5,Dagla,Camk1d,Edn2,Sema5a,Ajap1,Zp3,Lgmn,Foxp1,Nfe2l1,Phldb2,Tubb2b,Ma…
GOBP_REGULATION_OF_RESPONSE_TO_EXTRACELLULAR_STIMULUS	5.08955467428694e-05	0.00165675933139672	0.557332238758646	0.65523645336382	2.05068564023232	31	Cartpt,Ucn,Cck,Trim24,Bbs4,Mn1,Npy,Spx,Nenf,Ghsr,Ghrl,Bbs2,Mkks,Prkcg,Vdr
GOBP_REGULATION_OF_RESPONSE_TO_FOOD	2.73687337310398e-05	0.00103727500840641	0.575610261071129	0.740982246547973	2.08194352940959	20	Cartpt,Ucn,Cck,Bbs4,Npy,Spx,Nenf,Ghsr,Ghrl,Bbs2,Mkks,Prkcg
GOBP_REGULATION_OF_RNA_SPLICING	0.00128657673043138	0.0196731300624464	0.45505986738723	0.358318937167029	1.56056216381782	175	Tia1,Malat1,Clk4,Celf6,Celf4,Celf3,Pik3r1,Acin1,Tra2a,Ildr2,Mettl16,Rnps1,Rbm10,Clk1,Ddx17,Grsf1,Jmjd6,Srsf7,Snrnp70,Mettl4,Ccnl1,Aff2,Sf3b3,Atxn7,Ythdc1,Hnrnph3,Nsrp1,Hnrnpu,Supt20,Rbm39,Ahnak,Rbm4,Sgf29,Hnrnph1,Qk,Ccnl2,Son,Sfswap,Fus,Celf5,Celf1,Habp4,Hnrnpll,Polr2a,Rbm12b1,Raver2,Zc3h10,Ptbp3,Mbnl2,Gm12666,Clk2,Rest,Trrap,Fastk,Rps13,Usp22,Rbm24,Tada1,Srsf6,Srsf3,Srsf5,Fam172a,Setx,Rbm15b
GOBP_REGULATION_OF_SECRETION	0.000707239388344746	0.0130070039292398	0.477270815362862	-0.288768476543077	-1.40854957891411	656	Uts2,Chrm2,Pde1c,Tnfrsf1a,Grin2b,Htr2a,Tspo,Glul,Anxa2,S100a10,Kcnc4,Ptges,Pcp4,Htr2c,Il4ra,Mctp1,Agtr2,Lgals3,Kcnh1,Hadh,Ppp3ca,Pam,Rab3b,Pla2g3,Prkcb,Kcnc3,Syt4,Rab3d,Kcnb1,Tbc1d1,Mctp2,Fgfr1,Prkca,Ptgs1,Unc13a,Chrna3,Wnk4,Hfe,Adra2a,Cd300a,Nlgn1,Midn,Ace,Slc9a3r1,Atg7,Cacna1h,Nos2,Cyp51,Acsl4,Vps35,Git2,Gipc1,Olfr78,Tmf1,Ppia,Dpysl2,Pim3,Cacna1e,Edn2,Rap1gds1,Cpt1a,Npy2r,Igfbp3,Dynll1,Klf7,Exo…
GOBP_REGULATION_OF_SODIUM_ION_TRANSPORT	0.00420340923120251	0.0418448206018021	0.407017918923954	-0.408744214752172	-1.5745753329276	90	Fxyd7,Atp2b4,Atp1a1,Fxyd1,Fxyd5,Wnk4,Tesc,Scn1b,Slc9a3r1,Nkain2,Sik1,Camk2d,P2rx4,Chp1,Nedd4l,Stoml1,Nos3,Agrn,Adrb2,Per1
GOBP_REGULATION_OF_SUPRAMOLECULAR_FIBER_ORGANIZATION	3.88384074694324e-05	0.00132952638730844	0.557332238758646	-0.347890781302797	-1.61175130952839	372	Tmsb10,Capn1,Cryab,Tmsb4x,Myh9,S100a10,Prkcd,Ldlr,Svil,Rhpn2,Cgnl1,Gsn,Cfl1,Arpc1b,Wasf1,Ptk2b,Vasp,Coro1a,Sh3pxd2b,Rgs4,Cyria,Stmn2,Mapre3,Pfn1,Akap13,Clu,Wdr1,Mtpn,Arpc4,Fhod3,Capzb,Actg1,Rock2,Ckap2,Plekhg2,Gmfb,Sema5a,Vill,Pfdn2,Rhoa,Phldb2,Colgalt1,Capza2,Wnt4,Ccn2,Arf6,Ptger4,Prune1,Cracd,Naa80,Washc4,Dbnl,Twf2,Was,Emilin1,Cotl1,Scin,Cttn,Grb2,Tenm1,Tacr1,Map1b,Tpm1,Map1s,Pfn2,Arhgap35,Pdli…
GOBP_REGULATION_OF_SYNAPSE_STRUCTURE_OR_ACTIVITY	0.000827327328801208	0.0147308684785879	0.477270815362862	-0.348153335521911	-1.55678204959126	265	Syngap1,Grin2b,Cbln2,Cfl1,Reln,St8sia2,Lrrc4b,Asic2,Ngef,Prkca,Eif4g1,Taok2,Etv5,Nlgn1,Nrp2,Pdlim5,Lrrtm1,Clstn2,Ywhaz,Nptx1,Negr1,Slitrk4,Tuba1a,Tubb5,Epha4,Fyn,Lrrtm4,Lrrtm3,Nectin1,Ptpro,Sema4d,Vps35,Adgrb2,Abhd17c,Camk2b,Vcp,Abhd17b,Rhoa,Lrrn1,Tpbg,Adam10,Six4,Rheb,Arf6,Nrcam,Dbnl,Ptn,Lrp4,Actr2,Agrn,Nlgn2,Prnp,Ube2v2,Flrt3
GOBP_REGULATION_OF_SYNAPTIC_TRANSMISSION_CHOLINERGIC	0.00406111568043853	0.0411894132699178	0.407017918923954	-0.722642476617862	-1.83268824170657	14	Uts2,Htr2c,Chrna3,Camk2b,Tacr2,Tacr1
GOBP_REGULATION_OF_SYSTEM_PROCESS	2.29658793814459e-05	0.000916217714270315	0.575610261071129	-0.312861134426193	-1.50762300338776	595	Uts2,Glra1,Chrm2,Irag1,Dlg4,Tnfrsf1a,Grin2b,Calca,Htr2a,Tspo,Atp2b4,Atp1a1,Kcnc4,Htr2c,Fxyd1,Fabp5,Agtr2,Ppp3ca,Sema3a,Fdps,Reln,Adra2c,Ptk2b,Asic2,Abcg2,Hopx,Anxa6,Jup,Calm3,Fgfr1,Prkca,Ptgs1,Chrna3,Wnk4,Rgs4,Sln,Adra2a,Pdgfb,Nlgn1,S100b,Igsf11,Nptx1,Mtpn,Pde4b,Ace,Scn1b,Mag,Slc9a3r1,Ank2,Cacna1h,Nos2,Lmna,Smr2,Ptpro,Tmem98,Kcne1l,Olfr78,Rock2,Camk2g,Glrx3,Cacna1e,Edn2,Shisa6,Errfi1,Npy2r,Camk2d…
GOBP_REGULATION_OF_TRANSFERASE_ACTIVITY	1.13931596197251e-07	2.51883770592756e-05	0.704975715167238	-0.328054691144361	-1.61370784264057	772	Cd24a,Hspb1,Pmp22,Tpd52l1,Dlg4,Kitl,Calca,Htr2a,Atp2b4,Prkar2b,Pcp4,Pdgfd,Prkcd,Actb,Tnfaip8l3,Pik3r5,Serinc2,Ube2s,Cd81,Rap2b,Skp1,Reln,Adra2c,Ccnd1,Ptk2b,Dbi,Irgm1,Fgfr1,Prkca,Ghr,Chrna3,Wnk4,Nek7,Gstp2,Mapre3,Akap13,Adra2a,Cd300a,Pdgfb,Clu,Ldb2,Gstp1,Gab1,Prkag2,Pibf1,Camkk1,Ptges3,Midn,Ace,Ccnb3,Pdgfa,Epha4,Arrdc4,Slc9a3r1,Uchl1,Csk,Csf1,Thy1,Ptpro,Spry2,Mapk1,Mt3,Pip4k2c,Irak3,Ppia,Gins2,Gad…
GOBP_REGULATION_OF_TRANSMEMBRANE_TRANSPORT	0.000939212764545071	0.0160239965552288	0.477270815362862	-0.287790654533958	-1.37527248116257	561	Fxyd7,Mmp9,Lcn2,Dlg4,Calca,Atp2b4,Kcnc4,Clic1,Prkcd,Fxyd1,Actb,Fabp5,Kcnh1,Kcnq5,Ppp3ca,Fxyd5,Kcng1,Cfl1,Reln,Kcnk4,Prkcb,Kcnc3,Kcnb1,Ptk2b,Asic2,Dpp10,Dbi,Calm3,Coro1a,Prkca,Wnk4,Rgs4,Sln,Plp1,Nlgn1,Kcnv1,Tesc,Ppp3r1,Stim2,Pde4b,Ace,Scn1b,Sirt6,Itgb1,Fyn,Slc9a3r1,Galr2,Ank2,Cacna1h,Thy1,Gstm7,Kcne1l,Kcnj14,Kcns3,Kcnab2,Cacna1e,Shisa6,Camk2d,Bak1,Pim1,Cacnb1,Calm2,P2rx4,Chp1,Kcnc1,Fhl1,Crebl2,Ned…
GOBP_REGULATION_OF_TRANS_SYNAPTIC_SIGNALING	0.0002290568098685	0.00560080844775235	0.518848077743792	-0.302716371776473	-1.4424437710986	518	Uts2,Chrm2,Mmp9,Calb2,Syngap1,Dlg4,Grin2b,Htr2a,Glul,Kcnc4,Prkar2b,Htr2c,Gfap,Mctp1,Fabp5,Stat3,Kcnh1,Ppp3ca,Cfl1,Reln,Flot1,Prkcb,Kcnc3,Syt4,Itpr3,Kcnb1,Ptk2b,Pcdh17,Dbi,Mctp2,Prkca,Unc13a,Chrna3,Rgs4,Prkaca,Adra2a,Nlgn1,Scgn,S100b,Igsf11,Nog,Lrrtm1,Clstn2,Nptx1,Ppp3r1,Plk2,Gria1,Epha4,Itgb1,Fyn,Pxk,Mapk1,Git2,Zdhhc12,Jph4,Gipc1,Camk2b,Sorcs2,Shisa6,Npy2r,Lgmn,Tubb2b,Rab11a,Dlgap4,Gnai2,Kdr,Mgll…
GOBP_REGULATION_OF_TUBE_SIZE	0.000223416622282962	0.0054881879529324	0.518848077743792	-0.409507670322118	-1.70847645708813	154	Uts2,Uts2b,Irag1,Calca,Htr2a,Htr2c,Agtr2,Npr3,Adra2c,Gclm,Asic2,Htr7,Ptgs1,Adra2a,Pdgfb,Ace,Rock2,Edn2,Rhoa,Adra1d,P2rx4,Kdr,Adra1b,Mgll,Foxc1,Cd38,Nos3,Arhgap42,Adrb2,Tacr1,Dock5,Atg5,Plod3,Hmgcr,Npy1r,Htr2b,Cps1,Adra2b,Gpx1
GOBP_REGULATION_OF_TYPE_B_PANCREATIC_CELL_APOPTOTIC_PROCESS	0.000371776573234916	0.00798642306714357	0.49849310876659	-0.811081231488928	-1.9203984698885	11	Wfs1,Cast,Atg7
GOBP_REGULATION_OF_T_CELL_ACTIVATION	0.001558022653347	0.0221631855191935	0.45505986738723	-0.3285285498222	-1.49041837164469	305	Cd24a,Hspb1,Kitl,Il4ra,Cd55,Actb,Ctla2a,Cd81,Lgals3,Ppp3ca,Cyp26b1,Vcam1,Il7,Coro1a,Lgals1,Hfe,B2m,Shh,Cd300a,Flot2,Mettl3,Csk,Thy1,Adam8,Tnfsf13b,Ephb6,Zp3,Rhoa,Tspan32,Mad1l1,Zc3h12a,Slc7a1,Fgl2,Mapk8ip1,Ccl2,Il12a,Runx1,Prnp,Dusp22,Dusp10,Cebpb,Lmo1,Pik3r6,Tnfrsf21
GOBP_REGULATION_OF_T_CELL_MEDIATED_IMMUNITY	1.85532970218946e-05	0.000779476396512221	0.575610261071129	-0.523338310326073	-1.98456570204777	83	Cd24a,Cd55,Cd81,H2-Q2,Hfe,B2m,H2-Bl,H2-D1,Zp3,H2-Q7,Mr1,Was,Nod2,Il12a,Dusp22,Il1r1,Arid5a,Hmgb1,Stx7
GOBP_REGULATION_OF_UNSATURATED_FATTY_ACID_BIOSYNTHETIC_PROCESS	0.000199482487288432	0.00501152598538604	0.518848077743792	-0.833885639297627	-1.97439250669064	11	Fabp5,Pla2g3,Pibf1,Abcd2,Abcd1,Mapk9
GOBP_REGULATION_OF_VASCULATURE_DEVELOPMENT	1.36163344089806e-08	5.16059074100367e-06	0.747739663149885	-0.437100390113184	-1.95671926114748	270	Uts2,Hspb1,Mmp9,Ramp2,Dcn,Hoxa5,Tnfrsf1a,Atp2b4,Glul,Stat3,Lgals3,Prkcb,Ptk2b,Jup,Htatip2,Jak1,Prkca,Serpinf1,Efna3,Rhob,Shh,Gab1,Plk2,Sirt6,Itgb1,Epn1,Notch4,Gata6,Spry2,Adgrb2,Rock2,Cyp1b1,Nras,Gadd45a,Sema5a,Bmper,Epn2,Apoh,Adam10,Kdr,Foxc1,Ddah1,Zc3h12a,Wnt4,Ptger4,Cd40,Ptn,Adamts1,Pik3cb,Ccl2,Emilin1,Nos3,Prok1,Runx1,Adrb2,Vegfc,Pik3r6,Cysltr2
GOBP_REGULATION_OF_VASOCONSTRICTION	0.00464800923346373	0.0445098368975066	0.407017918923954	-0.444749601451095	-1.66073428945058	75	Htr2a,Htr2c,Adra2c,Asic2,Ptgs1,Adra2a,Pdgfb,Ace,Edn2,Rhoa,Adra1d,Adra1b,Mgll,Cd38,Arhgap42,Tacr1,Dock5,Hmgcr,Npy1r,Adra2b,Akt1,Add3
GOBP_REGULATION_OF_VESICLE_MEDIATED_TRANSPORT	0.000692292690599932	0.0128887895309587	0.477270815362862	-0.290086904217258	-1.38731856584091	559	Chrm2,Dlg4,Htr2a,Anxa2,S100a10,Cdh13,Il4ra,Mctp1,Lgals3,Kcnh1,Ppp3ca,Lrsam1,Rab3b,Pla2g3,Flot1,Prkcb,Syt4,Rab3d,Kcnb1,Cd151,Pacsin3,Coro1a,Prkca,Chrna3,Msn,Hfe,B2m,Adra2a,Tgm2,Cd300a,Clu,Nlgn1,Lrrtm1,Ppp3r1,Pls3,Atp2c1,Dock2,Itgb1,Atg7,Lrpap1,Cacna1h,Csk,Mapk1,Git2,Gipc1,Tamalin,Camk1d,Unc119,Epn2,Ehd2,Mapk3,Snx3,Exoc2,Rab11a,Gnai2,Ehd1,Stam,Snap29,Cadps2,Syt6,Trf,Apoa2,Angpt1,C4b,Rab29,Fcgr3,Ptp…
GOBP_RENAL_FILTRATION	7.79649207314638e-05	0.00229823260778415	0.538434096309916	-0.675089648914179	-2.0607704264889	29	Uts2,Ppp3ca,Rhpn2,Pdgfb,Itga3,Tmem63c,Ptpro
GOBP_RENAL_SYSTEM_PROCESS	8.03936818338214e-07	9.08604716747755e-05	0.659444398037935	-0.535377468437949	-2.11266676322366	104	Uts2,Wfs1,Agtr2,Ppp3ca,Rhpn2,Gsn,Npr3,Pon3,Abcg2,Chrna3,Wnk4,Pdgfb,Ace,Itga3,Slc9a3r1,Tmem63c,Ptpro,Olfr78,Lgmn,Rhoa,Adra1d,Gnai2,Ptger4,Adrb2,Tacr1,Maged2,Tfap2b,Gas6
GOBP_REPRODUCTIVE_SYSTEM_DEVELOPMENT	0.000914999761381989	0.0157119376501386	0.477270815362862	-0.332399239545742	-1.48733806920007	271	Hoxa9,Serpinb6a,Srd5a2,Hoxa10,Kitl,Sox8,Sema3a,Ccnd1,Nefh,Dhcr24,Serpinf1,Shh,Nog,Tesc,Nrip1,Nanog,Nos2,Tmf1,Edn2,Zp3,Gpr149,Serpinb5,Bak1,Brip1,Six4,Kdr,Sox9,Foxc1,Bmpr1b,Wnt4,Brca2,Ptger4,Vgf,Angpt1,Rxra,Adamts1,Nupr1,Bmp7,Nos3,Serpinb6b,Runx1,Zfpm2,Ar,Msh4,Cebpb,Dmc1,Id4,Hoxa11,Inhba,Retn,Gas2,Cdh1,Cited2,Tiparp,Stat5a,Ptprn,Rac1,Amh,Fgf9,Eif2s2,Wnt5a,Bcl2l2,Tgfbr1,Pcyt1b
GOBP_RESPONSE_TO_ABIOTIC_STIMULUS	4.86906855121314e-05	0.00160467563557372	0.557332238758646	-0.284488061738959	-1.42597915936514	944	Cd24a,Hspb1,Mmp9,Pmp22,Syngap1,Serpinb6a,Meis2,Nts,Grin2b,Lxn,Ano3,Calca,Htr2a,Cryab,Lipe,Atp2b4,Atp1a1,Gnat1,B3gat1,Hyou1,Prkcd,Id2,Actb,Pam,Gsn,Kcnk4,Ccnd1,Net1,Pde6b,Txn1,Ptk2b,Asic2,Bhlhe40,Jup,Ppp1r1b,Prkca,Eif4ebp1,Polh,Arhgdia,Prkaca,Rhob,Trpv2,Gtf2h5,Rbm3,Mapk13,Fndc1,Etv1,Nog,Scx,Plau,Cpeb2,Pde4b,Whrn,Bnip3,Fech,Tsc22d3,Epha4,Itgb1,Fyn,Atg7,Hsbp1,Hoxa1,Sik1,Anxa7,Mettl3,Kars,Nos2,Gata6,M…
GOBP_RESPONSE_TO_BACTERIUM	3.08607273007408e-05	0.00110797494479135	0.557332238758646	-0.320347145326197	-1.52823308309978	521	Cd24a,Pmp22,Lcn2,Il36g,Thrsp,Tnfrsf1a,Palm3,Prkcd,Cd55,Tmem255a,Serpina3n,Mt2,Irgm1,Prkca,B2m,Ldoc1,Gstp1,Scd1,Pde4b,Mapkapk3,Bnip3,Ace,Trim12a,Abcd2,Nos2,Cxcl16,Fkbp5,Smr2,Naip2,Ppp1r11,Mapk1,AA467197,Tmf1,Irak3,Rhoa,Mecom,Foxp1,Mapk3,Romo1,Snx3,Casp4,Fabp4,Nuggc,Nlrc5,Gsta1,Mapkapk2,Zc3h12a,Saa1,Cyp2e1,Ptger4,Mr1,Trf,Vgf,Rab29,Upf1,Wfdc3,Ccl2,Emilin1,Nos3,Nod2,Rpl13a,Znfx1,Il12a,Ifi44,Vip,Dusp1…
GOBP_RESPONSE_TO_CADMIUM_ION	0.00334852790892797	0.0357487110886362	0.431707695803346	-0.585853844339396	-1.8412891380425	32	Mmp9,Mt2,Gsn,Sord,Mt1,Mapk1,Mt3,Fos,Camk2b,Mapk3,Mapk9,Prnp
GOBP_RESPONSE_TO_CATECHOLAMINE	0.00387668598180714	0.0397098374893218	0.431707695803346	-0.44829515513182	-1.6516089182927	71	Gna14,Htr2a,Atp2b4,Htr2c,Rgs4,Tgm2,Pde4b,Slc9a3r1,Vps35,Mapk1,Mapk3,Ncstn,Adrb2,Gnaz,Htr2b,Nr1h4,Drd5,Gna11,Akap6,Dnm2,Htr1b,Aplp1
GOBP_RESPONSE_TO_CYTOKINE	6.19700057663838e-07	7.6468104789868e-05	0.659444398037935	-0.318993121693746	-1.56903950390375	755	Cd24a,Il36g,Tnfrsf1a,Palm3,Serpina3c,Il4ra,Stat3,Serpina3n,Gsn,Cfl1,Ccdc3,Lifr,Khsrp,Il7,Gclm,Fasn,Ptk2b,Nefh,Gldc,Irgm1,Snx10,Jak1,Coro1a,Prkca,Ghr,Mapk11,Adipor1,Pdgfb,Mapk13,Nrp2,Lims1,Serpina3i,Gab1,Ube2g2,Ackr3,Ackr1,Adam23,Mapkapk3,Nfil3,Mettl3,Nos2,Crlf1,Csf1,Cxcl16,Serpina3g,Naip2,Actg1,Aldh1a2,Spry2,Mapk1,Mt3,Gipc1,Ptp4a3,Irak3,Tnfsf13b,Edn2,Rhoa,Klf5,Mapk3,Casp4,Adam10,Atic,Cldn1,Serpin…
GOBP_RESPONSE_TO_ENDOPLASMIC_RETICULUM_STRESS	0.000871242495460731	0.0153581816641682	0.477270815362862	-0.341084700775217	-1.51070444984917	249	Pmp22,Wfs1,Hyou1,Fbxo2,Man1a,Flot1,Ccnd1,Dnajb12,Eif4g1,Clu,Casp12,Chac1,Ube2g2,Sdf2l1,Bcap31,Dnajb2,Faf2,Vcp,Bak1,Nfe2l1,Os9,Qrich1,Ins2,Ptpn1,Abca7,Nupr1,Erp27,Fbxo27,Serp1,Psmc6,Syvn1,Trib3,Cebpb,Sgtb,Edem3,Grina,Derl1,Tmem33,Man1b1,Ubqln1,Faf1,Map3k5,Usp19,Ppp1r15a,Parp16,Tmbim6,Ubqln2,Calr,Nck2,Dnajc3,Eif2b5,Tmtc3,Srpx,Get4,Sel1l2,Ube4a,Serinc3,Ufc1,Usp13,Tmed2,Ufm1,Bid,Pdia4,Edem1,Sec61b,Np…
GOBP_RESPONSE_TO_FOOD	3.0326608524899e-05	0.00110214373173366	0.575610261071129	0.664161464944554	2.07861814153556	31	Cartpt,Ucn,Cck,Bbs4,Npy,Spx,Nenf,Ghsr,Ghrl,Pparg,Bbs2,Gast,Mkks,Prkcg
GOBP_RESPONSE_TO_GROWTH_FACTOR	0.000585996449418283	0.0115587255041391	0.477270815362862	-0.288117845870456	-1.39467758121035	610	Hspb1,Ramp2,Dcn,Calca,Atp2b4,Amhr2,Pdgfd,Shcbp1,Stat3,Agtr2,Htra1,Cfl1,Prkcb,Wasf1,Ltbp4,Fgfr1,Coro1a,Stmn2,Hfe,Pdgfb,Vstm2a,Ppp2r5b,Nrp2,E2f1,Gab1,Nog,Scx,Crim1,Nanog,Dync1li1,Itga3,Itgb1,Fyn,Fstl1,Sap30l,Gata6,Ibsp,Spry2,Mapk1,Mt3,Gipc1,Rock2,Ptp4a3,Fos,Hdac1,Elapor2,Bmper,Ltbp1,Lgmn,Epn2,Gpc1,Pmepa1,Mapk3,Tmem100,Kdr,Ehd1,Mstn,Sox9,Fkbp8,Foxc1,Bmpr1b,Mapkapk2,Wnt4,Ccn2,Arf6,Akr1c18,Sostdc1,Zyx…
GOBP_RESPONSE_TO_HEAT	0.00125602258274094	0.0193734180930914	0.45505986738723	-0.447024498778633	-1.73525746559211	95	Hspb1,Pmp22,Calca,Cryab,Prkaca,Trpv2,Pde4b,Hsbp1,Vcp,Eif2b1,Lrp11,Ccl2,Dhx9,Tacr1,Ywhae,Il1r1,Tgfb1i1,Bag3,Hikeshi,Akt1,Cetn1,Hspb2,Hspa1b,Tcim,Eif2b5,Ano1,Scara5,Pdcl3,Hmox1,Dnaja2,Dnaja1
GOBP_RESPONSE_TO_HORMONE	0.00226970563370837	0.0281379861973285	0.431707695803346	-0.276840207589094	-1.34574487246027	628	Cd24a,Ramp2,Srd5a2,Capn1,Abhd2,Srebf2,Atp1a1,Serpina3c,Prkcd,Stat3,Agtr2,Serpina3n,Cfl1,Mc4r,Ramp1,Prkcb,Ccnd1,Insig1,Tshr,Jak1,Paqr8,Prkca,Ghr,Eif4ebp1,Prkaca,Adipor1,Akap13,Adra2a,Rcan1,Serpina3i,Cpeb2,Paqr7,Sord,Ptges3,Nos2,Socs2,Csk,Gata6,Serpina3g,Naip2,Mapk1,Mt3,Olfr78,Alpl,Pip4k2c,Mbp,Tmf1,Rock2,Idh1,Hdac1,Rap1gds1,Gatm,Eif2b1,Agl,Rhoa,Foxp1,Scnn1a,Csrp3,Gnai2,Serpina3k,Mstn,Adra1b,Trarg1,…
GOBP_RESPONSE_TO_HYDROGEN_PEROXIDE	0.00355885479991917	0.0374668324769268	0.431707695803346	-0.405307930356725	-1.62015127282326	112	Lcn2,Capn1,Cryab,Prkcd,Rnf112,Cfl1,Net1,Txn1,Ptk2b,Kpna4,Rhob,Mapk13,Bnip3,Fyn,Sigmar1,Pax2,Cyp1b1,Foxp1,Ect2,Nqo1,Stk24
GOBP_RESPONSE_TO_INORGANIC_SUBSTANCE	1.70039203722319e-07	3.11113108603664e-05	0.690132458796796	-0.375485689553885	-1.76635351052801	438	Glra1,Mmp9,Lcn2,Timeless,Dlg4,Pde1c,Capn1,Cryab,Atp2b4,Prkcd,Id2,Rnf112,Kcnh1,Ppp3ca,Pam,Mt2,Gsn,Cfl1,Net1,Syt4,Itpr3,Txn1,Kcnb1,Ptk2b,Nefh,Kpna4,Calm3,Fgfr1,Kcnmb4,Selenow,Nek7,Cpne8,Rhob,Hfe,B2m,Shh,Cpne6,Mapk13,Nlgn1,Nptx1,Sord,Bnip3,Gria1,Fyn,Nefl,Anxa7,Sigmar1,Mt1,Mapk1,Mt3,Pax2,Alpl,Cyp1b1,Fos,Cuta,Camk2b,Plec,Vcp,Gatm,Lgmn,Foxp1,Nfe2l1,Mapk3,Selenom,Calm2,P2rx4,Kdr,Gabrb3,Ect2,Fabp4,Zc3h12…
GOBP_RESPONSE_TO_LIPID	0.00059552870100707	0.0116600564115997	0.477270815362862	-0.289307569846321	-1.40046241840997	612	Il36g,Abhd2,Palm3,Atp1a1,Hsd17b2,Ldlr,Cd55,Stat3,Agtr2,Mest,Kcnk4,Cyp26b1,Ptk2b,Insig1,Irgm1,Paqr8,Prkca,Ghr,Eif4ebp1,Msn,Akap13,B2m,Ldoc1,Gstp1,Tesc,Nrip1,Scd1,Paqr7,Nanog,Pde4b,Ptges3,Mapkapk3,Ace,Trim12a,Hoxa1,Nos2,Socs2,Cxcl16,Smr2,Gata6,Aldh1a2,Mapk1,Pax2,Olfr78,Alpl,Mbp,Tmf1,Rock2,Irak3,Idh1,Hdac1,Agl,Rhoa,Foxp1,Scnn1a,Nfe2l1,Mapk3,Pim1,Mstn,Sox9,Adra1b,Tacr3,Nuggc,Mapkapk2,Zc3h12a,Taf7,Ptg…
GOBP_RESPONSE_TO_METAL_ION	0.000312175961916834	0.0069877508780962	0.49849310876659	-0.356515915368009	-1.58355296056657	258	Glra1,Mmp9,Dlg4,Pde1c,Id2,Kcnh1,Ppp3ca,Pam,Mt2,Gsn,Syt4,Itpr3,Kcnb1,Calm3,Kcnmb4,Nek7,Cpne8,Hfe,B2m,Shh,Cpne6,Nlgn1,Nptx1,Sord,Bnip3,Anxa7,Mt1,Mapk1,Mt3,Fos,Cuta,Camk2b,Gatm,Lgmn,Nfe2l1,Mapk3,Calm2,P2rx4,Gabrb3,Ect2,Fabp4,Syt6,Trf,Mapk9,Slc30a8,Ncstn,Ppp5c,Alg2,Prnp,Fibin,Slc25a24,Clic4,Ppp1ca,Asph,Ireb2,Fn1,Slc13a5,Cnga3,Slc30a3,Cdh1,Akt1
GOBP_RESPONSE_TO_MOLECULE_OF_BACTERIAL_ORIGIN	0.00101767559125042	0.0168217653806066	0.45505986738723	-0.351791500647453	-1.55817083464292	240	Cd24a,Il36g,Palm3,Cd55,Irgm1,Prkca,B2m,Ldoc1,Gstp1,Pde4b,Mapkapk3,Ace,Trim12a,Nos2,Cxcl16,Smr2,Mapk1,Irak3,Rhoa,Foxp1,Mapk3,Nuggc,Mapkapk2,Zc3h12a,Ptger4,Upf1,Ccl2,Nos3,Nod2,Rpl13a,Il12a,Dusp10,Abca1,Cebpb,Plscr4,Cps1,Mtdh,Arid5a,Cnr2,Vim,Akirin2,Hmgb1,Nr1h4,Plaa,Akt1,Trim6,Ticam1,Map2k3,Rps6ka3,Cd14,Slc12a2,Pdcd4,Smr2l,Smad6,Wnt5a,Tlr4
GOBP_RESPONSE_TO_NITROGEN_COMPOUND	1.11547793213853e-05	0.000553151954011874	0.593325476396405	-0.291348807529282	-1.45302577289727	891	Glra1,Chrm2,Mmp9,Wfs1,Timeless,Srd5a2,Dlg4,Gna14,Capn1,Grin2b,Htr2a,Tspo,Atp2b4,Serpina3c,Pdgfd,Htr2c,Prkcd,Cdh13,Ldlr,Fbxo2,Actb,Stat3,Cd81,Serpina3n,Man1a,Cfl1,Mc4r,Flot1,Prkcb,Ccnd1,Cdk1,Itpr3,Vcam1,Txn1,Insig1,Jup,Tshr,Jak1,Ppp1r1b,Prkca,Ghr,Gabrb1,Chrna3,Rgs4,Eif4ebp1,Serpinf1,Dnajb12,Adipor1,Tgm2,Ldoc1,Hmgcs1,Mapk13,Serpina3i,Sh3bp4,Ube2g2,Cpeb2,Pde4b,Sdf2l1,Itga4,Gria1,Epha4,Itgb1,Bcap31,F…
GOBP_RESPONSE_TO_OXIDATIVE_STRESS	0.000291130391450531	0.00671625155233268	0.49849310876659	-0.318870136059309	-1.48057089892269	379	Hspb1,Mmp9,Lcn2,Capn1,Cryab,Prkcd,Gpx3,Mctp1,Rnf112,Cfl1,Atox1,Net1,Txn1,Gclm,Ptk2b,Kpna4,Prkca,Ptgs1,Rhob,Etv5,Thg1l,Mapk13,Gstp1,Rcan1,Gab1,Cpeb2,Bnip3,Fyn,Atg7,Sigmar1,Mapk1,Mt3,Pax2,Cyp1b1,Apod,Camk2g,Ppia,Fos,Idh1,Prdx6,Foxp1,Nfe2l1,Mapk3,Brf2,Romo1,Pycr2,Ect2,Zc3h12a,Stx2,Ncoa7,Abcd1,Cd38,Gpx4,Mapk9,Nqo1,Nos3,Stk24,Prnp,Slc4a11,Gsr,Slc25a24,Tacr1,Arl6ip5,Txnip,Plk3,Meak7,Pdcd10,Nol3,Gpx1,St…
GOBP_RESPONSE_TO_PAIN	0.000333612937842454	0.00731467044707463	0.49849310876659	-0.611722997359159	-1.95179454870309	37	Grin2b,Calca,Tspo,Reln,Git2,Cacna1e,P2rx4,Ret,Capn2,Runx1,Tacr1,Nmur2,Akt1
GOBP_RESPONSE_TO_PEPTIDE	0.00204932408728827	0.0262678351304535	0.431707695803346	-0.298058220363445	-1.38653313856412	384	Mmp9,Timeless,Srd5a2,Capn1,Serpina3c,Prkcd,Stat3,Serpina3n,Cfl1,Mc4r,Prkcb,Vcam1,Insig1,Tshr,Jak1,Prkca,Ghr,Eif4ebp1,Serpinf1,Adipor1,Ldoc1,Serpina3i,Cpeb2,Itga4,Epha4,Fyn,Socs2,Csk,Serpina3g,Pip4k2c,Rock2,Rap1gds1,Gatm,Eif2b1,Lgmn,Scnn1a,Csrp3,Cacnb1,Gnai2,Serpina3k,Mstn,Trarg1,Ins2,Vgf,Ptpn1,Pou4f2,Sco1,Eif6,Nod2,Grb2,Srebf1,Prnp,Adrb2,Trib3,Bcar1,Ache,Ptprj,Slc27a4,Socs3,Irs3,Serpina3m,Meak7,V…
GOBP_RESPONSE_TO_REACTIVE_OXYGEN_SPECIES	0.000269230659882123	0.00636437933378009	0.49849310876659	-0.406860043449912	-1.7228089461722	172	Mmp9,Lcn2,Capn1,Cryab,Prkcd,Rnf112,Cfl1,Net1,Txn1,Ptk2b,Kpna4,Prkca,Rhob,Mapk13,Gstp1,Bnip3,Fyn,Atg7,Sigmar1,Mapk1,Mt3,Pax2,Cyp1b1,Apod,Fos,Prdx6,Foxp1,Mapk3,Romo1,Ect2,Mapk9,Nqo1,Nos3,Stk24,Tacr1,Plk3,Pdcd10,Nol3,Gpx1,Parp1,Map3k5,Akt1
GOBP_RESPONSE_TO_SALT	0.00530760399643724	0.0491485982636928	0.407017918923954	-0.654312186556535	-1.75513258032428	17	Nefh,Fgfr1,Mapk13,Nefl,Alpl,Zc3h12a
GOBP_RESPONSE_TO_TEMPERATURE_STIMULUS	5.94553702276154e-05	0.00185570702604545	0.557332238758646	-0.414735730856053	-1.75515631109955	166	Hspb1,Pmp22,Lxn,Ano3,Calca,Htr2a,Cryab,Lipe,Kcnk4,Prkaca,Trpv2,Rbm3,Pde4b,Hsbp1,Vcp,Eif2b1,Nfe2l1,Vgf,Prrxl1,Lrp11,Ccl2,Acadl,Dhx9,Adrb2,Tacr1,Ywhae,Il1r1,Tgfb1i1,Htr2b,Plin1,Bag3,Hikeshi,Akt1,Ces1d,Cetn1,Pcsk1n,Tlr4,Ephb1,Hspb2,Htr1b,Dnajc3,Hspa1b,Tcim,Eif2b5
GOBP_RESPONSE_TO_TOPOLOGICALLY_INCORRECT_PROTEIN	0.00506987444126237	0.0473604820164404	0.407017918923954	-0.373183683451219	-1.52873458345365	137	Hspb1,Pmp22,Wfs1,Ccnd1,Dnajb12,Clu,Casp12,Chac1,Sdf2l1,Faf2,Vcp,Bak1,Qrich1,Tm7sf3,Ptpn1,Abca7,Erp27,Serp1,Syvn1,Edem3,Derl1,Bag3,Tmem33,Pacrg,Ppp1r15a,Hspb8,Parp16,Tmbim6,Nck2,Dnajc3,Hspa1b,Hsph1,Cul3,Tmed2,Edem1,Nfe2l2,Herpud2,Ngly1,Comp,Nck1,Ube2w
GOBP_RESPONSE_TO_TOXIC_SUBSTANCE	0.00148547508600348	0.0214182902346045	0.45505986738723	-0.427363849960984	-1.7018937703663	111	Lcn2,Glyat,Mt2,Aldh1a7,Pon3,Abcg2,Gabrb1,Pon2,Esd,Scn1b,Slc22a18,Gria1,Smr2,Gstm7,Ephx1,Mt1,Mapk1,Mt3,Mbp,Cyp1b1,Prdx6,Bak1,Mapk3,Pim1,Cnp,Nqo1,Nupr1,Nos3
GOBP_RESPONSE_TO_TUMOR_NECROSIS_FACTOR	0.00509958073681664	0.0475542625475379	0.407017918923954	-0.3511032891386	-1.46544221606699	153	Tnfrsf1a,Cfl1,Ccdc3,Ptk2b,Lims1,Nos2,Cxcl16,Naip2,Mapk1,Tnfsf13b,Mapk3,Adam10,Commd7,Fabp4,Zc3h12a,Nkiras1,Rraga,Cd40,Ccl2,Dhx9,Map4k3,Ccl6,Ocstamp,Txndc17,Tnfrsf21,Gas6,Nol3,Gsdme,Nr1h4,Akt1,Rora,Tjp2,Mir1934,Naip6,Actr3,Cd14
GOBP_RESPONSE_TO_WOUNDING	0.00139513432861842	0.0206800077815088	0.45505986738723	-0.301604895914832	-1.41681778134598	433	Col5a1,Cd24a,Abhd2,Myh9,Anxa2,S100a10,Prkcd,Gfap,Rap2b,2810403D21Rik,Adra2c,Anxa6,Nefh,Cd151,Prkca,Adra2a,Shh,Pdgfb,Nog,Plau,Procr,Pdgfa,Epha4,Mag,Itgb1,Nefl,Ubash3a,Actg1,Dpysl3,Lnpk,Ppia,Gp5,Plec,Ajap1,Phldb2,Apoh,P2rx4,Cldn1,Kdr,Tspan32,P2ry12,Wnt4,Ptger4,Ptn,Vkorc1,Matn2,Pik3cb,Ccl2,Stk24,Itgb4,F2rl3,F9,Adrb2,Entpd1,Flrt3,Ptprj,Hmgcr,Mir22hg,Tpm1,Klk8,Dsp,Arhgef19,Gas6,Pdcd10,Nol3,Adra2b,Gpx1…
GOBP_RESPONSE_TO_XENOBIOTIC_STIMULUS	0.000163733103157732	0.00436566756459762	0.518848077743792	-0.365276895058268	-1.6183640035795	247	Mmp9,Lcn2,Htr2a,Atp1a1,Htr2c,Hadh,Pam,Prkcb,Pon3,Cyp26b1,Gclm,Asic2,Chrna3,Wnk4,Gstp2,Gstp1,E2f1,Ywhaz,Pde4b,Gstm1,Uchl1,Nos2,Gstm7,Gata6,Cyp1b1,Fos,Rhoa,Kdr,Gabrb3,Gsta1,Cyp2e1,Cd38,Mapk9,Vkorc1,Nqo1,Myc,Prnp,Cyp2c65,Atg5,Hdac4,Cyp2f2,Gstm3,Htr2b,Gas6,Gpx1,Gsta5,Slc10a4,Inhba,Bche,Grm2,Nr1h4,Aox1,Rora,Vav3,Cyp2j12,Add3,Cyp2d11,Cyp2d26,Gstm4,Hadha,Ppp1r14a,Htr1b,Cyp2j8,Fmo1,Gsto1,Rap1a,Cyp2d9,Dpy…
GOBP_RNA_CAPPING	0.000430574583527058	0.00895932839291988	0.49849310876659	0.786577633532975	1.84983529229774	11	Tgs1,Rnmt,Rngtt,Ncbp3,Abt1
GOBP_RNA_CATABOLIC_PROCESS	0.000473626587329661	0.00959184226095871	0.49849310876659	0.340363643371374	1.56028723403692	267	Ybx2,Cnot3,Zcchc7,Cpeb3,Trdmt1,Cnot10,Angel2,Gtpbp2,Cnot1,Mettl16,Fto,Tut4,Rnps1,Nudt16l1,Exosc10,Tnrc6a,Rbm10,Drosha,Calcr,Patl1,Rc3h2,Xrn1,Hnrnpr,Pum1,Pan2,Smg1,Grsf1,Zc3h4,Slfn8,Dcp2,Tnrc6c,Cnot6l,Dis3,Gtpbp1,Igf2bp1,Cnot6,Elavl4,Cnot7,Parn,Fastkd5,Vegfa,Igf2bp3,Zfp36l2,Sidt2,Rbm46,Pum2,Cnot8,Hnrnpu,Gigyf2,Ago4,Tent5c,Ttc37,Tardbp,Rock1,Upf3a,Secisbp2,Exosc3,Fus,Helz2,Celf1,Cnot2,Nrde2,Tob1,Yb…
GOBP_RNA_PROCESSING	4.80480963720185e-08	1.21401523499967e-05	0.719512826338911	0.303846213997646	1.54621366010169	886	Tia1,Malat1,Paxbp1,Ncor1,Sirt7,Cpeb3,Chd7,Bcl2l2,Clk4,Celf6,Adarb1,Celf4,Aars2,Trdmt1,Prpf4b,Luc7l2,Celf3,Usp36,Akap17b,Pik3r1,Acin1,Tra2a,Rsrc1,Prkra,Ildr2,Cdc40,Tfb2m,Pnn,Tsn,Cpsf6,Ankrd16,Rprd1a,Mettl16,Srek1,Thoc7,Trmt1,Rp9,Tut4,Rnps1,Exosc10,Tgs1,Rbm10,Drosha,Prpf3,Clk1,Prkdc,Thoc5,Ddx17,Papola,Ivns1abp,Elac1,Mecp2,Xrn1,Cdk13,Rnmt,Pum1,Pan2,Prpf8,Trmt2b,Aqr,Gemin2,Grsf1,Trpt1,Cpsf1,Zmpste24,…
GOBP_RNA_SPLICING	2.06227713925806e-06	0.000179384303293496	0.627256739718528	0.346359968803615	1.65476087536843	414	Tia1,Malat1,Paxbp1,Clk4,Celf6,Celf4,Prpf4b,Luc7l2,Celf3,Akap17b,Pik3r1,Acin1,Tra2a,Rsrc1,Ildr2,Cdc40,Pnn,Mettl16,Srek1,Thoc7,Rp9,Rnps1,Rbm10,Prpf3,Clk1,Thoc5,Ddx17,Ivns1abp,Cdk13,Prpf8,Aqr,Gemin2,Grsf1,Trpt1,Srek1ip1,Cwf19l1,Jmjd6,Coil,Rbm4b,Luc7l3,Srsf7,Cwf19l2,Thoc1,Nono,Ddx46,Ddx41,Snrnp70,Srpk2,Elavl4,Snrnp200,Mettl4,Ccnl1,Htatsf1,Sugp1,Aff2,Prpf38b,Sf3b3,Cactin,Atxn7,Ythdc1,Thoc2,Hnrnph3,Sni…
GOBP_RNA_SPLICING_VIA_TRANSESTERIFICATION_REACTIONS	0.000451636754316842	0.00921686391694295	0.49849310876659	0.330014028409878	1.51848611387566	274	Tia1,Malat1,Paxbp1,Celf6,Celf4,Prpf4b,Luc7l2,Celf3,Acin1,Tra2a,Rsrc1,Cdc40,Mettl16,Rnps1,Rbm10,Prpf3,Ddx17,Cdk13,Prpf8,Aqr,Gemin2,Cwf19l1,Jmjd6,Coil,Rbm4b,Luc7l3,Srsf7,Cwf19l2,Ddx46,Ddx41,Snrnp70,Srpk2,Snrnp200,Htatsf1,Sf3b3,Cactin,Ythdc1,Snip1,Ppie,Ddx39a,Nsrp1,Hnrnpu,Aar2,Rbm39,Rbm6,Wbp4,Rbm4,Gm5641,Qk,Sf3a1,Prpf40b,Bcas2,Srrm2,Son,Hnrnpa3,Prpf38a,Sfswap,Sf3b1,Celf5,Celf1,Gm13691,Gm13695,Usp4,R…
GOBP_SA_NODE_CELL_TO_ATRIAL_CARDIAC_MUSCLE_CELL_SIGNALING	0.0041725130898795	0.041772366896039	0.407017918923954	0.708684827402607	1.71647100012571	12	Scn3b,Hcn3,Hcn4,Kcna5,Cacna1g,Hcn1,Scn5a
GOBP_SECONDARY_ALCOHOL_METABOLIC_PROCESS	8.04786930049472e-06	0.000449494679036053	0.593325476396405	-0.474943500073503	-1.92373206981104	129	Pmp22,Lipe,Srebf2,Cyb5r3,Ldlr,Fdps,Mvd,Hsd17b7,Insig1,Mvk,Fdft1,Disp3,Dhcr24,Fgfr1,Sqle,Sc5d,Hmgcs1,Tm7sf2,Fech,Pmvk,Ebp,Cyp51,Msmo1,Mt3,Idh1,Nfe2l1,Saa1,Apoa2,Por,Lrp5,Acadl,Srebf1,Soat2,Abca1,Hmgcr,Pip4p1,Nsdhl,Apobr,Dgat2,Cel,Ces1d,Dhcr7
GOBP_SECRETION	0.000397984447658407	0.00835579071788511	0.49849310876659	-0.271103734871576	-1.35896109190528	941	Uts2,Chrm2,Pde1c,Tnfrsf1a,Grin2b,Htr2a,Tspo,Glul,Myh9,Anxa2,S100a10,Kcnc4,Slc44a4,Ptges,Pcp4,Htr2c,Il4ra,Mctp1,Agtr2,Lgals3,Kcnh1,Hadh,Ppp3ca,Pam,Rab3b,Npr3,Pla2g3,Mc4r,Prkcb,Kcnc3,Ccnd1,Syt4,Rab3d,Kcnb1,Tbc1d1,Mctp2,Ltbp4,Snx10,Fgfr1,Coro1a,Prkca,Ptgs1,Unc13a,Chrna3,Wnk4,Prkaca,Hfe,Adra2a,Cd300a,Nlgn1,Gm7271,Ywhaz,Olfm2,Midn,Ace,Slc9a3r1,Atg7,Cacna1h,Nos2,Socs2,Cyp51,Acsl4,Cklf,Syngr2,Ap1s1,Vps3…
GOBP_SENSORY_PERCEPTION	0.00429445008954534	0.0422752359464333	0.407017918923954	-0.263454994436971	-1.29466785211951	746	Glra1,Wfs1,Serpinb6a,Pde1c,Grin2b,Lxn,Calca,Htr2a,Kcnc4,Gabra5,Gnat1,Ptges,Htr2c,Fabp5,Cryba2,Kcnk4,Adra2c,Olfr920,Itpr3,Pde6b,Asic2,Fgfr1,Ptgs1,Vmn1r15,B2m,Adra2a,Olfr1392,Wdr1,Olfr889,Olfr1382,Olfm2,Whrn,Ptges3,Ace,Fyn,Slc9a3r1,Myo15,Hoxa1,Uchl1,Cacna1h,Smr2,Spry2,Mapk1,Olfr78,Mbp,Olfr48,Hsf4,Fam107b,Olfr918,Olfr1259,Espn,Cacna1e,Olfr655,Sema5a,Clrn1,Npy2r,Crybb2,Unc119,Scnn1a,Olfr373,Mapk3,Olf…
GOBP_SENSORY_PERCEPTION_OF_PAIN	0.00037529494657098	0.00799724894178963	0.49849310876659	-0.419702024670142	-1.72739488294597	141	Grin2b,Lxn,Calca,Htr2a,Kcnc4,Ptges,Htr2c,Fabp5,Kcnk4,Adra2c,Fgfr1,Ptgs1,Ptges3,Ace,Fyn,Uchl1,Cacna1h,Smr2,Mapk1,Cacna1e,Npy2r,Mapk3,Tmem100,P2rx4,Mgll,Ccl2,Nlgn2,Vip,Adrb2,Tacr1,Il33
GOBP_SEQUESTERING_OF_ACTIN_MONOMERS	1.0890844428928e-05	0.000553151954011874	0.593325476396405	-0.881792002844669	-2.08782048860161	11	Tmsb10,Tmsb4x,Gsn,Pfn1,Twf2,Scin
GOBP_SEXUAL_REPRODUCTION	0.00335492781508092	0.0357487110886362	0.431707695803346	-0.26257570356932	-1.28895173228999	733	Hoxa9,Glra1,Pmp22,Mybl1,Hoxd10,Hoxa10,Kitl,Gamt,Calca,Abhd2,Myh9,Hoxd9,Sox8,Sec23ip,Stat3,Pla2g3,Trim36,Cyp26b1,Ptk2b,Paqr8,Hoxc4,Prkaca,Etv5,Adamts2,Cast,Plau,Nrip1,Paqr7,Ace,Itga3,Itgb1,Bcap31,Uchl1,Mettl3,Cacna1h,Nos2,Cyp51,Ctcfl,Sgo2a,Tmf1,Camk2b,Edn2,Shisa6,Zp3,Gpr149,Rsph1,Agfg1,Hsf2,Mei4,Fbxw11,Brip1,Sox9,Catsperz,Cldn11,Foxc1,Ythdf2,Bmpr1b,Wnt4,Stx2,Tle6,Brca2,Syt6,Nell2,Slc22a14,Krt9,Vgf…
GOBP_SEX_DIFFERENTIATION	0.00115510297067681	0.0184607721759372	0.45505986738723	-0.345758972429493	-1.53045352311166	243	Hoxa9,Serpinb6a,Srd5a2,Hoxa10,Kitl,Amhr2,Sox8,Sema3a,Ccnd1,Nefh,Dhcr24,Shh,Tesc,Nrip1,Nanog,Nos2,Tmf1,Edn2,Zp3,Gpr149,Bak1,Brip1,Six4,Kdr,Sox9,Dmrt3,Foxc1,Bmpr1b,Wnt4,Brca2,Ptger4,Vgf,Angpt1,Adamts1,Nupr1,Nos3,Serpinb6b,Runx1,Zfpm2,Ar,Msh4,Cebpb,Dmc1,Hoxa11,Inhba,Retn,Gas2,Cited2,Tiparp,Stat5a,Ptprn,Rac1,Amh,Fgf9,Eif2s2,Wnt5a,Bcl2l2,Tgfbr1,Pcyt1b
GOBP_SIGNAL_RELEASE	0.00153658667127055	0.0220065892280528	0.45505986738723	-0.288380756074567	-1.37206960214173	531	Uts2,Chrm2,Pde1c,Htr2a,Tspo,Glul,Kcnc4,Slc44a4,Ptges,Pcp4,Htr2c,Mctp1,Agtr2,Lgals3,Kcnh1,Hadh,Ppp3ca,Pla2g3,Mc4r,Prkcb,Kcnc3,Syt4,Kcnb1,Tbc1d1,Mctp2,Ltbp4,Fgfr1,Prkca,Ptgs1,Unc13a,Chrna3,Wnk4,Prkaca,Hfe,Adra2a,Cd300a,Nlgn1,Ywhaz,Midn,Atg7,Nos2,Acsl4,Vps35,Git2,Gipc1,Olfr78,Tmf1,Pim3,Cacna1e,Edn2,Cpt1a,Npy2r,Igfbp3,Dynll1,Klf7,Selenom,Tacr2,P2ry12,Snap29,Cadps2,Stx2,Tm7sf3,Clcf1,Syt6,Ptger4,Nell2,…
GOBP_SINGLE_FERTILIZATION	2.45677241385674e-05	0.000972808539397302	0.575610261071129	-0.48378589964963	-1.93523305442137	115	Hoxa9,Glra1,Hoxd10,Hoxa10,Abhd2,Myh9,Hoxd9,Sec23ip,Trim36,Cast,Itga3,Cacna1h,Camk2b,Zp3,Stx2,Syt6,Spa17,Ly6k,Ar
GOBP_SKELETAL_MUSCLE_ORGAN_DEVELOPMENT	0.000180096171617791	0.00472262347542868	0.518848077743792	-0.400680517633817	-1.70516527454375	178	Pmp22,Hoxd10,Mnx1,Hoxd9,Sox8,Svil,Ppp3ca,Flot1,Cyp26b1,Popdc3,Xk,Shh,Akirin1,Rcan1,Sin3b,S100b,Scx,Fbxo22,Nln,Nras,Fos,Plec,Myl6,Gpc1,Rhoa,Foxp1,Klf5,Synb,Cops2,Six4,Mstn,Rbfox1,Nupr1,Myc,Adrb2,Rtl1,Heyl,Hmgcr,Hdac4,Gpx1,Hdac9,Zbtb18,Dysf,Cfl2,Cited2
GOBP_SKELETAL_SYSTEM_DEVELOPMENT	1.66823837838892e-07	3.11113108603664e-05	0.690132458796796	-0.356719554283001	-1.69444232342124	500	Hoxc10,Hoxa9,Hoxc8,Mmp9,Hoxd8,Hoxb5,Hoxa7,Hoxc9,Hoxd10,Hoxa5,Hoxa10,Tapt1,Hoxb6,Hoxd9,Rspo2,Lgals3,Hoxc6,Npr3,Cyp26b1,Hsd17b7,Insig1,Anxa6,Hoxb7,Snx10,Fgfr1,Prkca,Sh3pxd2b,Hoxc4,Hoxd4,Mapk11,Gdf11,Akap13,Hapln3,Shh,Nog,Scx,Tesc,Pls3,Csgalnact1,Dhrs3,Pdgfa,Hoxa1,Trappc2,Ebp,Sema4d,Alpl,Lnpk,Hoxb4,Gp5,Rhoa,Foxp1,Hoxb9,Mapk3,Rpl38,Six4,Kdr,Slc39a1,Sox9,Foxc1,Hapln1,Bmpr1b,Ccn2,Dym,Ptger4,Grhl2,Spef2…
GOBP_SKELETAL_SYSTEM_MORPHOGENESIS	1.66678740797919e-06	0.000152482310116165	0.643551836150722	-0.424430190082319	-1.87056390226694	223	Hoxa9,Hoxc8,Hoxd8,Hoxb5,Hoxa7,Hoxc9,Hoxd10,Hoxa5,Hoxb6,Hoxd9,Cyp26b1,Insig1,Anxa6,Hoxb7,Sh3pxd2b,Hoxc4,Hoxd4,Nog,Scx,Csgalnact1,Dhrs3,Hoxa1,Alpl,Hoxb4,Hoxb9,Six4,Slc39a1,Sox9,Foxc1,Bmpr1b,Ccn2,Grhl2,Spef2,Por,Hoxa4,Lrp5,Hoxb2,Prrx2,Hoxc11,Bmp7,Hoxa2,Myc,Mthfd1l,Rab23,Fgr,Zfand5,Hoxa11,Hoxa3
GOBP_SMALL_MOLECULE_BIOSYNTHETIC_PROCESS	1.57040228565284e-06	0.000146728606435268	0.643551836150722	-0.346716969827533	-1.64304947037781	474	Dkk3,Srd5a2,Gamt,Aldh1a3,Abhd2,Atp2b4,Glul,Srebf2,Cyb5r3,Ldha,Ptges,Fabp5,Mtap,Fdps,Pla2g3,Mvd,Hsd17b7,Fasn,Ptk2b,Insig1,Mvk,Fdft1,Dhcr24,Plod2,Ptgs1,Elovl4,Gstp2,Sc5d,Hmgcs1,Plp1,Tm7sf2,Gstp1,Prkag2,Scd1,Pibf1,Hacd2,Sord,Ptges3,Fads3,Pmvk,Pcbd1,Abcd2,Sik1,Alox8,Cacna1h,Ggt5,Ebp,Cyp51,Sephs2,Gstm7,Ephx1,Aldh1a2,Nln,Msmo1,Coq3,Rfk,Edn2,Gatm,Prxl2b,Fam3c,Pycr2,Mgll,Acsm3,Stard4,Wnt4,Elovl7,Abcd1,Ma…
GOBP_SPONTANEOUS_NEUROTRANSMITTER_SECRETION	0.00187012509642183	0.0250085007313643	0.45505986738723	0.73583343431447	1.78222631850725	12	Syt1,Doc2b,Rph3al,Rims1,Rims2,Ppp1r9a,Doc2g
GOBP_STEROID_BIOSYNTHETIC_PROCESS	6.06568709387143e-06	0.000369937192184848	0.610526878385931	-0.47418961884903	-1.93446478287424	134	Dkk3,Srd5a2,Tspo,Srebf2,Atp1a1,Cyb5r3,Hsd17b2,Fdps,Mvd,Hsd17b7,Insig1,Mvk,Fdft1,Dhcr24,Sqle,Sc5d,Hmgcs1,Tm7sf2,Pmvk,Cacna1h,Ebp,Cyp51,Msmo1,Erg28,Bmpr1b,Stard4,Wnt4,Akr1c18,Por
GOBP_STEROID_METABOLIC_PROCESS	4.76654013831406e-06	0.000320551885312954	0.610526878385931	-0.391379864445075	-1.75351097047465	273	Dkk3,Pmp22,Srd5a2,Tspo,Lipe,Srebf2,Atp1a1,Cyb5r3,Hsd17b2,Ldlr,Fdps,Mvd,Cyp26b1,Hsd17b7,Insig1,Mvk,Fdft1,Disp3,Dhcr24,Fgfr1,Sqle,Sc5d,Shh,Hmgcs1,Tm7sf2,Scd1,Fech,Pmvk,Sult4a1,Cacna1h,Ebp,Cyp51,Msmo1,Mt3,Cyp1b1,Nfe2l1,Erg28,Bmpr1b,Stard4,Wnt4,Saa1,Akr1c18,Cyp2e1,Apoa2,Por,Lrp5,Acadl,Srebf1,Soat2,Abca1,Hmgcr,Pip4p1,Gc,Nsdhl,Apobr,Nr1h4,Dgat2,Tiparp,Rora,Cel,Ces1d,Dhcr7,Stat5a
GOBP_STEROL_BIOSYNTHETIC_PROCESS	3.12913282569602e-06	0.000233847588354128	0.627256739718528	-0.638972254660476	-2.20965841706035	52	Srebf2,Cyb5r3,Fdps,Mvd,Hsd17b7,Insig1,Mvk,Fdft1,Dhcr24,Sqle,Sc5d,Hmgcs1,Tm7sf2,Pmvk,Ebp,Cyp51,Msmo1,Erg28,Por,Srebf1,Hmgcr,Nsdhl,Ces1d,Dhcr7
GOBP_STRIATED_MUSCLE_CELL_APOPTOTIC_PROCESS	0.00452311172455089	0.043556498748579	0.407017918923954	-0.474560782224899	-1.6954894879711	64	Capn1,Eif5a,Casp12,Fndc1,Bnip3,Atg7,Gata6,Igfbp3,Camk2d,Pou4f2,Capn2,Nupr1,Pcmt1,Atg5,Hmgcr,Gnb1,Bag3,Nol3,Trip10
GOBP_STRIATED_MUSCLE_CELL_DIFFERENTIATION	7.26872671328721e-05	0.00219909113860996	0.538434096309916	-0.360991020912007	-1.63692598851357	293	Pmp22,Il36g,Myh9,Il4ra,Agtr2,Cd81,Ppp3ca,Fdps,Flot1,Cyp26b1,Hopx,Popdc3,Rgs4,Bhlhe41,Xk,Akap13,Shh,Rcan1,Pdlim5,Wdr1,Dock2,Fbxo22,Fhod3,Itgb1,Atg7,Sik1,Lmna,Gata6,Csrp1,Actg1,Nln,Plec,Bvht,Camk2d,Foxp1,Klf5,Synb,Ehd2,Csrp3,Six4,Ehd1,Adra1b,Ins2,Ptgfrn,Rxra,Capn2,Tcap,Tdgf1,Myc,Dock5,Atg5,Hdac4,Tpm1,Gpx1,Myom2,Hdac9,Neurl2,Cd9,Dysf,Cfl2,Akt1,Trip10
GOBP_SULFUR_COMPOUND_METABOLIC_PROCESS	0.000182022199996692	0.00472262347542868	0.518848077743792	-0.346837131694178	-1.57767916990531	298	Glyat,Dcn,Gamt,Clic1,Gpx3,Mtap,Mvd,Gclm,Fasn,Mvk,Ghr,Chst5,Gstp2,Hmgcs1,Gstp1,Chac1,Egflam,Csgalnact1,Pmvk,Gstm1,Sult4a1,Ggt5,Acsl4,Gstm7,Chst12,Chst9,Acaa2,Idh1,Glrx3,Mcee,Acot10,Nfe2l1,Acsm3,Glo1,Gsta1,Acot9,Abcd1,Angpt1,Gpx4,Them5,Txnrd3,Slc10a7,Chst7,Ggt1,Suox,Chst2,Gstt2,Pcmt1,Ehhadh,Gsr,Pdk3,Arl6ip5,Gstm3,Dse,Cps1,Gpx1,Gsta5,Dgat2,Chst8,Ggt7,Ces1d,Stat5a,Csad
GOBP_SUPRAMOLECULAR_FIBER_ORGANIZATION	8.09831256265819e-07	9.08604716747755e-05	0.659444398037935	-0.319720021142761	-1.56898837539597	728	Col5a1,Tmsb10,Capn1,Tppp3,Cryab,Tmsb4x,Myh9,Anxa2,S100a10,Prkcd,Gfap,Ldlr,Prph,Svil,Rhpn2,Cgnl1,Gsn,Cfl1,Arpc1b,Wasf1,Ptk2b,Vasp,Nefh,Ltbp4,Coro1a,Sh3pxd2b,Msrb1,Rgs4,Cyria,Stmn2,Mapre3,Rhob,Pfn1,Akap13,B2m,Shh,Clu,Adamts2,Wdr1,Scx,B4galt7,Mtpn,Pls3,Arpc4,Fhod3,Itgb1,Capzb,Myo15,Rac3,Nefl,Loxl4,Csrp1,Actg1,Dpysl3,Mfap4,Nefm,Rock2,Cyp1b1,Ckap2,Plekhg2,Espn,Gmfb,Plec,Sema5a,Clrn1,Vill,Agfg1,Pfdn2,R…
GOBP_SYNAPSE_ORGANIZATION	0.000648652224637368	0.0122919596568781	0.477270815362862	-0.303611843941401	-1.44082173505323	484	Gabra2,Pmp22,Syngap1,Dlg4,Grin2b,Cbln2,Fzd9,Actb,Nfia,Cfl1,Reln,St8sia2,Lrrc4b,Wasf1,Asic2,Ngef,Pcdh17,Prkca,Unc13a,Eif4g1,Taok2,Pfn1,Etv5,Pdgfb,Nlgn1,Nrp2,Pdlim5,Lrrtm1,Clstn2,Ywhaz,Nptx1,Elfn1,Negr1,Utrn,Slitrk4,Itga3,Tuba1a,Tubb5,Epha4,Fyn,Lrrtm4,Nefl,Lrrtm3,Nectin1,Ptpro,Sema4d,Vps35,Adgrb2,Zdhhc12,Rock2,Abhd17c,Camk2b,Shisa6,Vcp,Abhd17b,Lgmn,Rhoa,Lrrn1,Tpbg,Cacnb1,Adam10,Six4,Gabrb3,Rheb,Arf…
GOBP_SYNAPTIC_SIGNALING	1.83696831527141e-06	0.000162449231347168	0.643551836150722	0.298658126609024	1.5021838170202	757	Cartpt,Chrm1,Ucn,Gabra1,Glra2,Chrna4,Pvalb,Gucy1a1,Rgs10,Abat,Akap5,Adcy8,Chrm3,Ncam1,Unc13c,Syt1,Gabrq,Sv2a,Gria2,Grm1,Gabbr2,Th,Shank1,Gabrb2,Gabrd,Neto1,Plcl1,Mir124a-1hg,Syt5,Akap7,Ntng1,Slc4a8,Igsf9b,Cux2,Pde4a,Htr1d,Mir124-2hg,Aph1b,Lypd1,Mef2c,Pcdh8,Dgkz,Plcl2,Cpeb3,Baiap3,Adcy1,Grm8,Rasgrf2,Celf6,Slc6a6,Syt7,Adarb1,Celf4,Ephb2,Doc2b,Syn2,Cacnb2,Lzts1,Cbln1,Tnr,Egr1,Dlgap1,Lgi1,Rasgrf1,Htt…
GOBP_SYNCYTIUM_FORMATION	0.00111503654493744	0.01803775581536	0.45505986738723	-0.50795434648027	-1.79164133184416	57	Il36g,Myh9,Il4ra,Cd81,Flot1,Dock2,Adam8,Synb,Ehd2,Ehd1,Ins2,Ptgfrn,Capn2,Dock5,Ocstamp,Cd9,Dyrk1b,Mymk,Rapgef3,Adgrb1
GOBP_TAXIS	4.2352484702585e-08	1.18274886227324e-05	0.719512826338911	-0.357582722445492	-1.70598203250118	523	Hspb1,Isl2,Calca,Mnx1,Pdgfd,Prkcd,Cdh13,Lgals3,Sema3a,Reln,Flot1,Vcam1,Ptk2b,Vasp,Tubb3,Fgfr1,Coro1a,Prkca,Efna3,Gstp2,Gbx2,Shh,Pdgfb,Unc5c,Akirin1,Gstp1,Nrp2,Etv1,Gab1,Nog,Ackr3,Pde4b,Dock2,Pla2g7,Boc,Scn1b,Pdgfa,Epha4,Sema4b,Alcam,Hoxa1,Mpp1,Nectin1,Csf1,Cxcl16,Cklf,Ptpro,Sema4d,Mapk1,Itga9,Saa2,Ppia,Dpysl2,Adam8,Camk1d,Edn2,Ephb6,Plec,Sema5a,Lgmn,Rhoa,Foxp1,Hoxb9,Tubb2b,Mapk3,Tpbg,Klf7,Adam10,…
GOBP_TISSUE_MIGRATION	3.65945753441704e-07	5.24144132992865e-05	0.674962860011025	-0.406318911309066	-1.84735602388755	297	Hspb1,Mmp9,Lcn2,Dcn,Kitl,Calca,Atp2b4,Glul,Myh9,Cdh13,Sema3a,Ptk2b,Jup,Fgfr1,Coro1a,Prkca,Serpinf1,Rhob,Adipor1,Pfn1,Shh,Pdgfb,S100a2,Plk2,Itga3,Itgb1,Fstl1,Gipc1,Rock2,Cyp1b1,Ptp4a3,Gadd45a,Anln,Adam8,Edn2,Sema5a,Bmper,Lgmn,Rhoa,Foxp1,Rab11a,Apoh,P2rx4,Kdr,Sox9,Zc3h12a,Arf6,Pkn3,Grhl2,Cd40,Angpt1,Pik3cb,Clec14a,Nos3,Bcar1,Dusp10,Tacr1,Vegfc,Dock5,Fgf16,Pfn2,Pdcd10,Gpx1,Hdac9,Hmgb1,Csnk2b,Akt1,Mm…
GOBP_TISSUE_MORPHOGENESIS	0.00201913146721773	0.026194404804541	0.431707695803346	-0.277071328412393	-1.34149844124642	611	Col5a1,Lcn2,Timeless,Hoxa5,Aldh1a3,Sox8,Rspo2,Actb,Agtr2,Sema3a,Cfl1,Vasp,Cd151,Hoxb7,Fgfr1,Sapcd2,Wnk4,Msn,Prkaca,Gbx2,Rhob,Pfn1,Etv5,Tgm2,Shh,Pdgfb,Nrp2,Wdr1,Nog,Scx,Nanog,Ppp3r1,Pdgfa,Sirt6,Epha4,Slc9a3r1,Csf1,Ctsd,Notch4,Actg1,Aldh1a2,Spry2,Pax2,Rock2,Hoxb4,Adam8,Sema5a,Ajap1,Serpinb5,Ctsz,Rhoa,Foxp1,Phldb2,Wnt10a,Tmem100,Six4,Kdr,Sox9,Rspo3,Foxc1,Wnt4,Sostdc1,Ret,Grhl2,Ctnnbip1,Angpt1,Rxra,G…
GOBP_TONGUE_MORPHOGENESIS	0.00283023450860486	0.0322258032245866	0.431707695803346	-0.793877363240277	-1.82584024279415	10	Cyp26b1,Shh,Hdac1,Six4
GOBP_TRACHEA_DEVELOPMENT	0.00232253052532865	0.0285248171294239	0.431707695803346	-0.658939509748023	-1.87001041447944	21	Hoxa5,Rspo2,Shh,Mapk1,Mapk3,Sox9
GOBP_TRACHEA_MORPHOGENESIS	0.000671962711524946	0.0126528884434543	0.477270815362862	-0.792403786540758	-1.91798709083795	12	Hoxa5,Rspo2,Shh,Mapk1,Mapk3
GOBP_TRANSMEMBRANE_RECEPTOR_PROTEIN_TYROSINE_KINASE_SIGNALING_PATHWAY	0.00324041365254326	0.0353052050110771	0.431707695803346	-0.279090380702823	-1.33300228347488	563	Hspb1,Mmp9,Dcn,Pdgfd,Shcbp1,Prkcd,Cdh13,Stat3,Agtr2,Prkcb,Wasf1,Ptk2b,Ngef,Jak1,Fgfr1,Prkca,Ghr,Chrna3,Eif4ebp1,Efna3,Adipor1,Adra2a,Pdgfb,Ppp2r5b,Nrp2,Gab1,Nog,Pdgfa,Epha4,Fyn,Slc9a3r1,Gfra1,Socs2,Csf1,Spry2,Mapk1,Mt3,Pip4k2c,Ptp4a3,Pdap1,Apod,Fam83a,Ephb6,Errfi1,Lgmn,Igfbp3,Epn2,Gpc1,Csrp3,Gnai2,Kdr,Mstn,Sox9,Foxc1,Mapkapk2,Wnt4,Ccn2,Gfra4,Ret,Ins2,Angpt1,Ptpn1,Pik3cb,Ccl2,Emilin1,Clec14a,Tdgf1…
GOBP_TRICARBOXYLIC_ACID_CYCLE	0.00443725123026488	0.0432031260895064	0.407017918923954	0.549828810495261	1.72079260926374	31	Aco2,Idh3g,Sdha,Idh3b,Mdh1,Idh3a,Dlst,Ndufs4,Cs,Ogdh,Sdhd,Sdhb,Mdh2
GOBP_TRIGLYCERIDE_METABOLIC_PROCESS	0.00341994156841819	0.0363651502245029	0.431707695803346	-0.424911098125941	-1.64052535784902	91	Thrsp,Lipe,Ldlr,Insig1,Dbi,Scd1,Sik1,Acsl4,Gpat3,Cpt1a,Apoh,Cyp2e1,Mogat1,Srebf1,Ccnc,Cps1,Gpx1,Mboat7,Apobr,Nr1h4,Dgat2,Pnpla2,Ctdnep1,Cat,Pck2,Slc22a4
GOBP_TUBE_MORPHOGENESIS	4.755135295896e-10	6.30768697000604e-07	0.801215574617779	-0.34064867136688	-1.69226382774759	846	Uts2,Hspb1,Mmp9,Lcn2,Ramp2,Dcn,Timeless,Hoxa5,Tnfrsf1a,Plxdc1,Atp2b4,Glul,Myh9,Anxa2,Sox8,Cdh13,Ldlr,Rspo2,Id2,Itga7,Stat3,Agtr2,Lgals3,Egfl7,Cfl1,Ramp1,Prkcb,Ptk2b,Vasp,Jup,Htatip2,Hoxb7,Jak1,Fgfr1,Prkca,Wnk4,Enpep,Serpinf1,Efna3,Prkaca,Gbx2,Rhob,Pfn1,Etv5,Tgm2,Shh,Pdgfb,Nrp2,Gab1,Nog,Ywhaz,Plau,Ackr3,Ppp3r1,Plk2,Ace,Pdgfa,Col24a1,Sirt6,Epha4,Itgb1,Hoxa1,Csf1,Ctsd,Epn1,Thy1,Notch4,Gata6,Actg1,Al…
GOBP_TYPE_B_PANCREATIC_CELL_PROLIFERATION	0.00478663413427439	0.0454344914426832	0.407017918923954	0.545522101825488	1.75049951918465	34	Phox2b,Sgpp2,Igf1,Nkx6-1,Dach1,Rasgrf1,Sidt2,Nr4a3,Reg1
GOBP_T_CELL_ACTIVATION	0.00134568625680206	0.0202272274181068	0.45505986738723	-0.301058277893321	-1.42235319760736	463	Cd24a,Hspb1,Kitl,Myh9,Il4ra,Cd55,Actb,Ctla2a,Stat3,Cd81,Lgals3,Ppp3ca,Gsn,Cyp26b1,Vcam1,Il7,Cd151,Coro1a,Lgals1,Msn,Hfe,B2m,Shh,Cd300a,Flot2,Dock2,Fyn,Mettl3,Csk,Thy1,Tmem98,Adam8,Tnfsf13b,Ephb6,Zp3,Rhoa,Foxp1,Ctps,Tspan32,Mad1l1,Zc3h12a,Wnt4,Ptger4,Slc7a1,Mr1,Mink1,Gadd45g,Rab29,Fgl2,Mapk8ip1,Was,Ncstn,Ccl2,Myc,Il12a,Fkbp1a,Runx1,Nkg7,Prnp,Dusp22,Dusp10,Cebpb,Lmo1,Pik3r6,Atg5,Tnfrsf21
GOBP_T_CELL_MEDIATED_IMMUNITY	0.000129525723081118	0.00357949732639797	0.518848077743792	-0.45826633741238	-1.83184372730446	112	Cd24a,Cd55,Cd81,H2-Q2,Hfe,B2m,H2-Bl,H2-D1,Cdh17,Ephb6,Zp3,H2-Q7,Mr1,Was,Nod2,Il12a,Hprt,Dusp22,Rftn1,Il1r1,Arid5a,Hmgb1,Il31ra,Stx7,Serpinb9b
GOBP_UBIQUITIN_DEPENDENT_ERAD_PATHWAY	0.00140974855574013	0.0207205701849228	0.45505986738723	-0.454236656197552	-1.72085907102519	82	Wfs1,Fbxo2,Man1a,Dnajb12,Ube2g2,Bcap31,Dnajb2,Faf2,Vcp,Os9,Fbxo27,Psmc6,Syvn1,Sgtb,Edem3,Derl1,Man1b1,Ubqln1,Faf1,Usp19,Ubqln2,Calr,Ube4a,Edem1,Sec61b,Nploc4,Fbxo17
GOBP_UNSATURATED_FATTY_ACID_BIOSYNTHETIC_PROCESS	7.94441519560197e-06	0.00044843688327515	0.593325476396405	-0.68541753081851	-2.18692808021348	37	Ptges,Fabp5,Pla2g3,Ptgs1,Scd1,Pibf1,Ptges3,Abcd2,Alox8,Edn2,Prxl2b,Abcd1,Mapk9,Sco1,Ptgds
GOBP_UNSATURATED_FATTY_ACID_METABOLIC_PROCESS	8.20508456658521e-09	4.01598212447315e-06	0.747739663149885	-0.603387173621997	-2.31742648709949	87	Tnfrsf1a,Ptges,Fabp5,Pla2g3,Ptgs1,Gstp2,Gstp1,Scd1,Pibf1,Ptges3,Ptgr1,Abcd2,Alox8,Gstm7,Ephx1,Cyp1b1,Dagla,Edn2,Prxl2b,Mgll,Akr1c18,Cyp2e1,Abcd1,Gpx4,Mapk9,Sco1,Ptgds,Cyp2c65,Cyp2f2,Gpx1,Plaa,Cyp2j12,Cyp2d11,Cyp2d26,Ptgis,Cyp2j8,Ces2g,Cyp2d9
GOBP_URETER_DEVELOPMENT	6.88329492803407e-05	0.00211114236347681	0.538434096309916	-0.81499515390486	-2.09304687169423	15	Sox8,Nfia,Shh,Aldh1a2,Pax2,Mecom,Sox9,Ret,Tshz3
GOBP_UROGENITAL_SYSTEM_DEVELOPMENT	0.000594035476918441	0.0116600564115997	0.477270815362862	-0.320733507146965	-1.47740376692606	347	Cd24a,Mmp9,Wfs1,Timeless,Sox8,Basp1,Pdgfd,Id2,Nfia,Agtr2,Ppp3ca,Mmp17,Hoxb7,Fgfr1,Wnk4,Enpep,Serpinf1,Gdf11,Anxa4,Shh,Pdgfb,Nog,Ace,Itga3,Pdgfa,Epha4,Crlf1,Cenpf,Ptpro,Aldh1a2,Pax2,Bmper,Serpinb5,Rhoa,Mecom,Prom1,Six4,Sox9,Foxc1,Wnt4,Qrich1,Ret,Ctnnbip1,Angpt1,Rxra,Adamts1,Lgr5,Lrp4,Hoxc11,Bmp7,Myc,Kirrel3,Sec61a1,Ar,Dchs2,Sall1,Clcnka,Heyl,Id4,Hey1,Hoxa11,Gdf6,Tfap2b,Tshz3,Gli3,Calb1,Cited2,Tipa…
GOBP_VASCULAR_ENDOTHELIAL_GROWTH_FACTOR_RECEPTOR_SIGNALING_PATHWAY	0.00362712414986424	0.0380346259667582	0.431707695803346	-0.520235693826573	-1.74860882396492	47	Hspb1,Prkcb,Ptk2b,Pdgfb,Mt3,Epn2,Kdr,Foxc1,Mapkapk2,Angpt1,Ptpn1,Ccl2,Emilin1,Clec14a,Bcar1,Vegfc,Mmrn2,Pgf,Fgf9,Fgf10,Cd59a
GOBP_VASCULAR_PROCESS_IN_CIRCULATORY_SYSTEM	4.00530352568903e-05	0.00135922285368286	0.557332238758646	-0.402960860826758	-1.75726649176944	210	Uts2,Uts2b,Irag1,Ramp2,Capn1,Calca,Htr2a,Htr2c,Fabp5,Agtr2,Npr3,Adra2c,Gclm,Asic2,Abcg2,Htr7,Ptgs1,Adra2a,Pdgfb,Ace,Rock2,Ptp4a3,Edn2,Plec,Rhoa,Adra1d,P2rx4,Kdr,Adra1b,Mgll,Foxc1,Tacr2,Ddah1,Cd38,Ctnnbip1,Angpt1,Nos3,Arhgap42,Adrb2,Tacr1,Dock5,Atg5,Plod3,Ptprj,Hmgcr,Slc27a4,Npy1r,Htr2b,Cps1,Adra2b,Gpx1,Arhgap35,Akap12,Akt1,Tjp2,Add3,Drd5
GOBP_VASCULATURE_DEVELOPMENT	1.79651449632256e-09	1.3617579882125e-06	0.788186810800237	-0.354034219282891	-1.73509334215222	699	Uts2,Col5a1,Hspb1,Mmp9,Ramp2,Dcn,Hoxa5,Tnfrsf1a,Plxdc1,Calca,Atp2b4,Glul,Myh9,Anxa2,Pdgfd,Cdh13,Ldlr,Itga7,Stat3,Lgals3,Egfl7,Ramp1,Prkcb,Ptk2b,Jup,Htatip2,Jak1,Fgfr1,Prkca,Enpep,Serpinf1,Efna3,Gbx2,Rhob,Shh,Pdgfb,Nrp2,Gab1,Nog,Ywhaz,Plau,Ackr3,Ppp3r1,Plk2,Ace,Pdgfa,Col24a1,Sirt6,Itgb1,Hoxa1,Epn1,Thy1,Notch4,Gata6,Actg1,Aldh1a2,Spry2,Mapk1,Adgrb2,Rock2,Cyp1b1,Nras,Gadd45a,Adam8,Edn2,Sema5a,Errfi1…
GOBP_WOUND_HEALING	0.00102942913265818	0.0169106841420566	0.45505986738723	-0.328133043059126	-1.49843004562609	317	Col5a1,Myh9,Anxa2,S100a10,Prkcd,Rap2b,Adra2c,Anxa6,Cd151,Prkca,Adra2a,Shh,Pdgfb,Nog,Plau,Procr,Pdgfa,Itgb1,Ubash3a,Actg1,Lnpk,Ppia,Gp5,Plec,Ajap1,Phldb2,Apoh,Cldn1,Kdr,Tspan32,P2ry12,Wnt4,Ptger4,Vkorc1,Pik3cb,Ccl2,F2rl3,F9,Adrb2,Entpd1,Ptprj,Hmgcr,Tpm1,Dsp,Arhgef19,Gas6,Pdcd10,Adra2b,Gpx1,Arhgap35,Chmp2b,Fn1,Hmgb1,Fgfr1op2,Cd9,Dysf,Plet1,Drd5,F2rl2,Mrtfa,Slc12a2,Chmp1a,Smoc2,Prss56,Wnt5a,Tlr4,Prk…

## Sheet: Table_S22
DEGs overlap of baseline Mei et al. (CN34 vs. SC) AND baseline Allodi et al. (OMN vs. SC) relative to Allodi et al. expression
	logFC	logCPM	LR	PValue	FDR
CARTPT	5.1247053393289	6.94589782973861	7.67178214768511	0.00560910304990469	0.0438634871449575
CHRM1	4.95660628730459	0.647229915576152	23.3018687091271	1.38465409382658e-06	9.75399476578643e-05
GABRA1	4.33465689749231	6.252306467399	47.252853155644	6.23950947513662e-12	2.18008461061274e-09
KCND3	1.57999287933865	5.20164668151734	29.2555442567295	6.34344609867182e-08	7.80422558759132e-06
PVALB	1.82681123847604	7.12021484653699	12.2864384266534	0.00045626160656418	0.00772872359406227
PPARGC1A	1.782729123511	4.13080861264034	18.2426747020898	1.94472408231641e-05	0.00077236033353676
GAD2	4.31422318348546	2.95908407306803	38.0969810620935	6.73142021311645e-10	1.42255537648965e-07
TPH2	4.68219838874001	3.19755955739494	15.1718364362811	9.81565390558987e-05	0.00253417941473874
IRX2	2.98898875611254	2.97511334367252	20.5347526392571	5.85583709491793e-06	0.00030685288295619
PCDH9	1.1572532170871	7.65001522273102	16.3351578899938	5.30701626906747e-05	0.00163612189801074
EN1	5.46007584813306	2.13979057750058	58.4357306984348	2.10041488728906e-14	1.22314160269799e-11
DDC	5.73029226170034	3.38273017836063	18.2479990431301	1.93929563572203e-05	0.000772328907813006
ZFHX4	3.73452073302935	4.27731550033137	76.6894962129071	2.00064626006535e-18	2.0970774098005e-15
POU6F2	4.32597054850426	-0.179843505521669	17.865126588782	2.37126836168354e-05	0.000897168465778602
ABAT	1.52614136094047	5.12710404255774	21.9280089750451	2.83072089909074e-06	0.000172509398048076
ESRRB	2.66550357347574	3.13542579843106	13.9231258684401	0.000190440893638869	0.00413121160414451
LRRC38	7.9522758028341	3.15755187509722	100.021604067861	1.50743749423818e-23	4.38915550405683e-20
DLK1	6.29798624527469	3.58689041705649	40.5318461172346	1.93437431539735e-10	4.60820717590795e-08
CHRM3	2.0516692631356	2.10235987820431	10.2072969864	0.00139886050982072	0.0171480723994776
IRX6	5.40543977681713	1.45884475597775	36.6947855250435	1.38148472296928e-09	2.74256114889471e-07
DNER	1.59413955124989	7.18860566205303	27.201256561542	1.83339478174281e-07	1.87672305685822e-05
RNF152	1.60177671904283	5.37536608669566	24.6504720649654	6.87279164823196e-07	5.73571672426492e-05
MSI2	1.14930077880072	5.53893944214202	16.286994118595	5.4436305166737e-05	0.0016684250022156
EFR3A	1.21703681489117	5.22774684364835	13.503744894908	0.000238087835873216	0.00486289301563338
GPRASP1	2.88525520024733	4.5648931985889	57.9744422459858	2.65545496623915e-14	1.48055739128292e-11
ALDH5A1	1.34082156273296	3.83441415145761	10.9362339382092	0.000943016586320284	0.013074999811917
IRX1	3.70841482487188	1.42634514403853	20.0390704412898	7.58759463638979e-06	0.000378701597183245
SYT1	1.80732087607295	6.51892326514026	13.9354718410637	0.000189194191421861	0.00410756734565854
SGPP2	1.03559366999933	4.4234816284243	8.92233119130382	0.0028170470411559	0.0275245032488778
RIMKLB	1.55986913587741	3.54873137994662	13.1625392578803	0.000285601596258413	0.00555206960678909
SV2A	2.98508329610831	5.30466223151562	27.268098344873	1.77109540718465e-07	1.82006098608917e-05
TIA1	1.33662973304515	3.45053729930933	10.7854613067164	0.00102300406557379	0.0138541713376543
SEMA3D	3.02203904520432	2.45994183664679	24.4018574133858	7.81932677111531e-07	6.34382223025005e-05
GRM1	5.94630504594798	1.99187816908927	28.1885475262728	1.10053831647271e-07	1.22721730141138e-05
GABBR2	2.19354026335548	5.02200207030888	39.4725712826333	3.32699848588793e-10	7.51586166574941e-08
TAZ	1.36361214591702	2.96470652291821	9.99235248847001	0.00157191661399439	0.0186896891423426
ST6GALNAC5	4.91407819959228	3.29123266430944	16.6074906711997	4.59691055394851e-05	0.00147999348557771
TH	6.19360701523465	5.22793342644196	33.8513782613744	5.94869343777762e-09	1.01224358140885e-06
SLC6A17	2.16305301753536	3.89119717450329	10.6228725073062	0.00111697401655719	0.0147531774717143
LRRC52	4.59745414972512	0.91503995685097	22.603293445249	1.99142937515631e-06	0.000129814444716346
RREB1	3.66028188797618	4.600942106037	37.6591892229268	8.42488554273931e-10	1.72479785662097e-07
EPHA7	2.04920484789897	3.3456706241395	26.7177100155787	2.35453569598146e-07	2.3108841915054e-05
NKX6-1	3.3039824702383	0.978606474448711	15.9752153398181	6.41772012412278e-05	0.00188327386173166
ZFHX3	0.805146484390319	5.14339148225255	8.1590246106916	0.0042847409070987	0.0366454423859404
COX7A1	4.31820472125833	3.5126992595227	42.8475233475536	5.91769559403592e-11	1.64971503235863e-08
PEG3	1.55033947479536	7.08903725190623	25.6502663650164	4.09238996460746e-07	3.71780532501734e-05
PPP1CC	1.33775537527101	4.4763049782924	14.528754728297	0.000138036457348562	0.00330342042449229
REM2	3.4752966310564	0.470920033691008	8.52894120704104	0.00349542986695388	0.0318933633925927
SLC38A1	0.806704308774679	7.15735957371131	10.0038118761836	0.00156216541771804	0.0186159821606645
ME3	1.63561655855915	3.31229589019587	12.6952684636209	0.000366581967580982	0.00662951702012436
HCN3	2.87605111618834	0.535776165189069	14.5019434927252	0.000140015015809983	0.00332948592495517
GABRB2	4.34419346052205	5.34055492494193	35.5621571778559	2.47040432110265e-09	4.55893980524612e-07
FIGN	1.31808072479365	2.74437272300846	7.98164886657814	0.00472538835576137	0.0392484316522113
GABRD	2.70579939077163	0.662647800689204	10.4213633723675	0.001245659012485	0.0158151620262449
CPE	0.839682033448593	6.52359757198392	9.7606145831472	0.00178290298298571	0.0202606126058719
EN2	7.47439152840309	2.52130283656766	87.7947072423989	7.26129818007298e-21	1.35915942006295e-17
CASTOR2	3.12132156601291	0.547752062293012	13.5676215775363	0.000230120785797262	0.00473708970292007
SGSM2	1.91877309799726	3.02945812854872	18.4963961570476	1.70225871752938e-05	0.00069918008922974
RAPGEF6	0.937052068946433	4.2154683027365	8.03035958902051	0.00459997063102803	0.0385735137235486
CHD5	1.41678770298869	5.40084119176125	23.0761172249997	1.55712886990804e-06	0.000107380426410369
SARNP	2.72805633714703	0.271493758697814	7.33672419977928	0.00675598443787566	0.0494250620308575
PSME1	1.64197027865523	2.34777348594272	8.17856584944342	0.00423882596574505	0.0364464903161122
NCOR1	0.923550427886643	4.30743541244344	8.67944459510701	0.00321819045979415	0.0301619030754312
CLOCK	1.43148788322927	3.69421399647768	11.8280214048312	0.000583459606488014	0.00922725346289585
DOK6	2.23502160458739	3.85482115222133	28.808797764723	7.98874006673559e-08	9.51567879312755e-06
CRNDE	1.79576659410045	3.2322224780608	16.8212602405379	4.10705952977151e-05	0.00136062572664554
DACH1	3.18725548668231	3.39748996020123	45.3534195117202	1.64500544942494e-11	5.32189725952846e-09
MIR124-2HG	2.85039623380755	3.55923654206237	44.3089101698625	2.80436891513925e-11	8.54517295595629e-09
LDHB	0.759293763972198	7.25875479237075	8.67002940428871	0.00323485972045402	0.0302635374234461
CGN	2.20316898520529	1.01484683698643	9.45232526160652	0.0021088158734791	0.0226853530232019
DNAJC27	1.20994406053092	4.58391212426046	10.9562175265034	0.000932900540102344	0.0129828245636654
ABHD18	1.72833565339827	2.56205103904138	10.451908141648	0.00122522822352058	0.0156081388198336
ADSSL1	3.07356706250481	0.30767313707897	9.86364318634875	0.00168576952630384	0.0195645067224332
INHBB	3.85040894001326	2.87456808258214	38.5976996808211	5.20802681708588e-10	1.14686002303979e-07
FNDC5	2.95969367756717	2.64820803607306	25.9932779501197	3.42608202047456e-07	3.20644569094771e-05
FRMPD4	1.63307233631225	3.43924481945925	14.4426206029323	0.000144494892779341	0.00339595395989475
ATP1A3	1.44594514497293	7.32306784174265	20.6119790021241	5.62430929673554e-06	0.000298350253281285
FBXO41	1.30734838217803	4.17788037186305	8.32168022354584	0.0039174666811731	0.0345530846112895
GULP1	5.61072533432556	3.88654398186218	112.613113064692	2.62267422888067e-26	1.37454356335636e-22
GPRASP2	1.13741829203587	3.50462799104717	7.83609545984826	0.00512131074685612	0.0410912272263823
FAM110B	1.14093989648389	4.36533230009041	12.2473623916522	0.000465916283117472	0.00785166315054235
GOT1	0.707631005841042	6.64269745661545	7.3832918194355	0.00658325651591085	0.0485818746830312
KMT2E	0.79313158458114	5.00800899641337	8.38181723438493	0.00378993297471901	0.033815183385261
ENO1	0.727714180033961	7.04740093244324	7.31070920150956	0.00685448694692321	0.049874009064714
SFRP4	5.11741328559655	0.221398191069286	15.320322803957	9.07351099552037e-05	0.00240659266839688
LGALSL	2.462480185836	1.67562315954368	17.2410140227585	3.29251094199773e-05	0.00115228334739799
DENND5A	1.13840954173159	4.94034099786347	12.5191905871004	0.000402793346499035	0.00706033421070716
KLHL1	2.5005535375541	2.32475164095591	13.633578385888	0.000222176025545047	0.00465025778706706
BAIAP3	4.55461703505301	2.80900096973038	15.7530079549773	7.21730904654349e-05	0.00206473344502917
ATP6V1G2	1.19153176922962	5.47993617835874	13.5127981544508	0.000236941975538015	0.00485083161638569
DENND4B	1.43474398975864	3.78303398051428	15.6715726004765	7.53481875660982e-05	0.00212083700877509
ADCY1	1.90249015452079	4.71259005432103	14.4032456051733	0.000147547787099206	0.00343993750972838
NR2F2	2.1614772899363	2.82240483202483	15.5211744948756	8.15862230361644e-05	0.00223636712830825
N4BP2L1	2.07901999158315	1.40253534325902	10.7058719788651	0.00106796042052156	0.014304634488978
FRMD5	2.09348805468937	1.67554810794144	10.9626597140312	0.000929662832372608	0.012951522872049
NXF1	1.72017206789464	3.48955258439355	17.0109732072525	3.7164413672828e-05	0.00125826028462075
UTY	4.60605423526308	1.46261867148543	35.0352018318692	3.23798385644397e-09	5.77220183388532e-07
INPP5J	1.43184448128169	2.59984058872523	8.10534771588969	0.00441348545208237	0.0374995537181281
NPNT	4.39974850695984	2.82600102452395	11.786452965493	0.000596633069999199	0.00937898596240492
TMEM126A	1.54779353685281	1.93569431825388	7.64772944203271	0.0056843822746094	0.0441855661329585
SYT7	2.0523131993433	4.03225315737942	23.840210944935	1.046728276392e-06	7.9736960705966e-05
PROKR1	4.78470386793921	0.00954770520112485	11.1574231953984	0.000836960949037759	0.0120041063565929
CELF4	1.62416330425486	6.3008144018195	28.4600181716611	9.56535252750046e-08	1.09938624115417e-05
PGRMC1	3.21909065970578	5.1440367621539	23.2298137793286	1.43751404858466e-06	0.000100213411729187
SHD	6.62253958019203	2.53116461529534	67.6110393446414	1.99149389763825e-16	1.86382491384322e-13
VSNL1	2.33223309249319	6.28881678769725	60.2584862207003	8.3183424417354e-15	5.58928624835067e-12
PDPR	1.26509697194913	3.72064497779709	12.5065728980959	0.000405522791308051	0.00707976332193703
SYNE4	4.8539763335331	2.273743017085	55.8286200327938	7.90719967999641e-14	3.94158257951643e-11
RAP1GAP	1.05113673026839	4.27002767577943	8.96167451067216	0.00275702078657107	0.0270695737459004
LUC7L2	1.39717459503883	3.62044925166402	13.0052626554011	0.000310616770323167	0.00586434615729004
KCNK1	2.72383931128046	4.87121176690065	32.0082805060224	1.53516806146813e-08	2.33889994481235e-06
CKB	1.78579562786645	7.48962386594745	43.0435538389353	5.35347145998632e-11	1.50847010332195e-08
RBP4	3.98775137288588	1.31919860094454	18.1231786698201	2.0706547721377e-05	0.000807462921188519
PPTC7	0.962155674738689	4.68526057905841	9.33854256897119	0.00224383905098225	0.0236439622437852
SNHG14	0.785299075455135	7.72957155358965	9.71091223514481	0.00183177065248142	0.020600391367846
CACNB2	1.28207055384981	3.53694943432537	11.2189830062033	0.000809648518106452	0.0117284905566498
CDADC1	2.05751111908634	1.91137210019544	13.2177105413462	0.000277316156486219	0.0054299345766986
SPTSSA	1.8988347185236	2.50466854134954	13.0789799524979	0.000298628031996997	0.00570427023660605
CCNT2	2.11259723211637	3.91573702685931	27.4993111773567	1.57150465849034e-07	1.64725118302957e-05
CHGB	2.72949988293815	5.87952505116544	49.5339194389454	1.94971433077171e-12	7.62571105042876e-10
HELZ	1.30371228834497	4.38355810278347	20.0355716161757	7.60148979654214e-06	0.000378701597183245
OGT	1.31542008038098	5.18706259296641	19.4249630477686	1.04630473461008e-05	0.000477672745129915
GALT	1.59527567116163	3.53300782945982	19.1154952879736	1.2304186270055e-05	0.000541901178498808
GNAS	1.40051350009392	8.88080695342024	28.7895205861748	8.06865123481187e-08	9.5673758193776e-06
KCNQ3	2.39787913915413	4.52890260873048	25.1124126589911	5.40836039452013e-07	4.70850777868438e-05
TLL1	6.85540604256483	2.600931864896	64.1348930173633	1.1618548326787e-15	8.45733496954037e-13
FBXO8	1.70392616697252	1.81971600843761	8.26159261112811	0.00404925894053436	0.0352996774905864
LZTS1	4.13417343504179	0.342664238932918	11.9335949599762	0.000551306903871399	0.00889593436942734
CFAP69	2.91849218946162	1.82365390102024	15.2045931412996	9.64684959576266e-05	0.00250789378627937
CBLN1	2.80664334835329	2.74911420463039	33.0695353658895	8.89211110559076e-09	1.43838130569139e-06
FOXA2	3.87070578450074	0.769975065423839	12.9115852437177	0.000326554607415426	0.00608199252830222
SLC25A13	1.51118665507028	1.988032194295	8.96858488178042	0.00274661247600445	0.0270156773268159
SCN2A	0.898919665953411	6.04899801324175	11.5184828447261	0.000689076052420031	0.0104256570171287
SIAE	1.00572358542997	4.66325832044909	8.74624748759719	0.00310239795336929	0.0294665960014651
ANKRD10	1.28032372756909	3.89171930931641	15.1980622323735	9.68027039162752e-05	0.00251159886745148
NCAM2	1.30467336363053	4.65841989299585	18.1835691376703	2.00602045083754e-05	0.000790492720514252
SGK1	1.67288280753481	4.0029352063384	16.2810213788008	5.46081655750539e-05	0.0016717371248765
LGI1	1.58774337617533	2.77240983228017	8.9616501688404	0.00275705752061851	0.0270695737459004
RASGRF1	3.00496764124724	4.57842556647908	42.0127464074064	9.0680393001728e-11	2.36136205930467e-08
TTC8	1.78542663917327	2.45568095316723	13.9614620585651	0.000186596490380986	0.00407260602008318
TRA2A	1.34161088207525	4.67204752803988	17.0767716665041	3.58987046851955e-05	0.0012281012484015
PLEKHA6	0.930638398448039	4.87942629572168	8.1745083502987	0.00424831826499684	0.0364464903161122
MAL2	4.8305792558603	1.28821470712291	23.5120671433226	1.24132759526886e-06	9.06099989805587e-05
IRX5	1.70490263050167	1.95601225585835	8.35019792290625	0.00385645319555201	0.0341977400336551
LRIG1	3.27807014337129	2.03990044635488	15.8406272204438	6.89069935918897e-05	0.00198647719150217
HNRNPDL	0.846062540715191	5.92172295542173	9.8116397558336	0.00173410822578492	0.019930835989778
CADM2	1.55605052942505	4.92599243036084	20.8708608699876	4.91312061704618e-06	0.000266008937540692
FAM163B	3.46778448703781	-0.47212457282992	8.11364882460818	0.00439332062961438	0.0373788854217678
SOWAHA	4.52394977344144	-0.0672734571218831	12.9800803934795	0.00031482244969536	0.00592468858813885
ROBO2	1.73463966096241	4.67314691598553	23.2292937675999	1.43790279756437e-06	0.000100213411729187
GRB14	2.74930759491466	1.61265844656134	15.1285523336461	0.000100432769229656	0.00258023599770895
CTSA	1.90455506702816	3.64811221337365	16.7812786860398	4.19450907466413e-05	0.00137568348312357
ANKRD44	2.47407777645437	2.26183620244708	15.9564203188305	6.48175636386822e-05	0.00189430074920829
TFB2M	2.46865527126757	1.40526873754367	15.4252529297425	8.58335717521499e-05	0.00231406249770071
CBLN4	4.48510396883934	1.46736292820703	17.328311494946	3.14466709292783e-05	0.00111059300768428
TSN	0.995687267149483	4.21719121698397	7.48742295446467	0.00621314098358342	0.0467457247989675
CPSF6	1.23724070555772	4.17379756826636	16.0597351703701	6.13752677428252e-05	0.00181938788597368
ALDOC	1.33347844264026	5.64239122750937	12.3415939416024	0.000442976630394323	0.00758706052253806
PHKB	1.98232806465704	3.94255181522363	27.7415618425898	1.38651650769722e-07	1.48908463459859e-05
PI4KA	0.871036902783576	6.04310968918125	9.05897033733628	0.00261409145246676	0.0261858816941481
BRI3BP	1.01542017976924	4.30768499563266	8.60728908029996	0.00334820287021403	0.0309544957082982
MYO5A	0.801064802619579	6.62685959767852	9.54184446736105	0.00200839813321096	0.0219700996399741
KLHL23	1.79316995563679	2.5342559775033	14.5416160548792	0.000137097359162368	0.00328694995137224
CDC7	1.85872050283918	0.946537195697239	7.93927432696785	0.00483732291895728	0.0397860424029454
FCHSD2	1.23684445579342	2.9757294004051	10.2643973055111	0.00135622035303863	0.0168116151141804
ISCU	1.14459841535145	6.62028674686359	18.2754395994579	1.91155898673057e-05	0.000766885313517269
GCHFR	4.85654345012788	0.112220496267936	13.2351613339799	0.000274746226182723	0.00539305232742941
BRWD1	0.784693017443032	5.81485898098785	8.62268956365805	0.00332001272914503	0.0308295299671316
TUFT1	1.60983720716404	2.13145426890147	8.98922380510317	0.00271576330101822	0.0268553121898802
UVSSA	1.74076064890718	3.52584365996109	11.4426777188281	0.000717762812602817	0.0107357160412425
HCRTR2	3.79106023078432	0.846702212757681	18.3203170814291	1.86705339591325e-05	0.000751553521350333
TUT4	1.41281338765864	2.82245517005794	10.1664156472884	0.00143022054990773	0.0173996887234596
CTSF	0.929218808514401	4.78443825136029	10.2260060218911	0.00138474191652599	0.0170442282398138
RNPS1	0.701089692995547	5.33797106481744	7.42024723338927	0.00644939531609092	0.0479586845227476
SLC18A2	4.72766533718734	0.611378910374532	15.3876906706549	8.75568072050703e-05	0.00234603899060211
LSAMP	1.24719852185483	6.00472297557781	19.5202936528139	9.95365986520974e-06	0.000462969909086553
DMAC2	1.32716113149398	3.71831210338337	11.8056330343042	0.000590517797080485	0.00931078151172931
TNRC6A	0.741103716192011	6.09915427793551	7.87451977866506	0.00501361836745266	0.0406126334834921
HOXC10	-5.83051523874725	0.300831211209059	39.5487916109415	3.19964353905227e-10	7.35497008253201e-08
TRHR	-4.53506012682018	0.0159984252321155	23.5624947078784	1.2092163723356e-06	8.90098736995911e-05
UTS2	-6.33801742154281	6.8007222914782	49.0068574100999	2.55069207745146e-12	9.68708491153848e-10
HOXA9	-6.06335446484325	0.447436166203103	33.6851019299742	6.47950322589555e-09	1.08843193611919e-06
COL5A1	-4.02397283122076	-0.128958991300386	12.0246593999401	0.000525012916783595	0.00860410474316079
HOXC8	-8.60163605611669	2.98575310570923	145.904893031517	1.36186158053926e-33	1.78437913590157e-29
FXYD7	-2.00495815280716	7.03474301993972	43.632076287767	3.96290068449015e-11	1.16682935322544e-08
HSPB1	-1.62149882125191	6.81051795641001	33.0264956925273	9.091146291447e-09	1.46155514458508e-06
GABRA2	-2.38053486416454	3.53363298170259	32.8360421295227	1.00268433178379e-08	1.58285198279484e-06
CHRM2	-2.44866231796753	2.84599082600888	22.063278872716	2.63808363105634e-06	0.000165550630745878
LAYN	-3.02106310023037	1.28668376362257	17.1451745201723	3.46288027281196e-05	0.00119401023090839
PMP22	-1.22419874930993	5.6640125575816	12.9793613439801	0.000314943377343156	0.00592468858813885
HOXD8	-5.91139878514599	0.355189665816905	47.0372578661732	6.96500040670896e-12	2.37036150204946e-09
HOXB5	-7.37389561268956	1.46929507402727	105.809272727488	8.11848126313526e-25	2.65931001875574e-21
HOXA7	-4.23399842957651	-0.446659732133865	21.5688332603447	3.41354073726354e-06	0.000197664774560127
PDE1C	-2.1491059415058	2.83637319086752	20.5695965817099	5.75021214480454e-06	0.00030257893424619
GNA14	-4.06031123258017	0.865241285857776	24.9893230278128	5.76486705819674e-07	4.96544877983041e-05
MEIS2	-2.82343535327245	1.89634810047017	18.9668160942387	1.33011756156031e-05	0.000578038651752703
ISL2	-1.75721728839992	1.79913426106044	9.41201717401277	0.00215567947073274	0.0230287731473916
HOXC9	-7.3046158578598	2.44290478317747	79.7644892965227	4.2180597389509e-19	4.60559397746701e-16
HOXA5	-7.03918830767812	2.51862624772711	146.907171921232	8.22287993031805e-34	1.78437913590157e-29
HOXA10	-7.6157735935645	1.64363888208036	41.7922037695786	1.01507360423134e-10	2.55769267296945e-08
CRTAC1	-1.93079790451658	2.81042052177928	14.974587903824	0.000108968791507528	0.00274569921293729
TNFRSF1A	-2.69342862443893	0.778796883559778	15.8938823324585	6.69949205660575e-05	0.00194418814333725
GRIN2B	-2.66775115698439	3.80325319484751	37.7739729412675	7.94345286597134e-10	1.6520490662919e-07
TPPP3	-1.51431808367842	5.95648518380263	15.3084568759023	9.1306832285535e-05	0.00240681048732742
ANO3	-1.98616856652253	2.09925718585617	10.1412688869689	0.00144986326764767	0.0175652644145664
SPOCK1	-2.40133988829756	6.64050895846333	53.8161218281723	2.20158752706351e-13	9.77840697401683e-11
HTR2A	-1.51833485951569	4.79273381890079	20.2005276696675	6.97336975343063e-06	0.000353456778314603
TSPO	-1.4105855957488	3.17310478547791	15.8731098180792	6.77343061108172e-05	0.00195913630423175
TAPT1	-2.5738444562432	5.76865895429563	50.6144498208943	1.12414334381958e-12	4.54178884823118e-10
TSPAN18	-1.71497688389408	3.65108750796417	14.4129890729215	0.000146786343803436	0.00343747644268904
PALM3	-1.279568945039	3.37913773556408	9.7075745359184	0.0018351005373615	0.0206124344541612
DCLK1	-1.59312240901989	7.5424969034999	35.6033360215696	2.41872969410969e-09	4.49523486766982e-07
TMSB4X	-1.08903374681979	7.69649575493686	17.6075267116553	2.71511623349562e-05	0.000988189179149343
MNX1	-2.63031243473271	3.26154393779089	36.1978157378622	1.78270253926918e-09	3.40990657237582e-07
ANXA2	-0.964919842785173	7.61297634695781	12.1895491241958	0.000480579976250678	0.0080278762342368
ATP1A1	-1.11216400160312	7.07499768739967	15.4852941825379	8.31496486057573e-05	0.00226207440093018
S100A10	-1.04826258580574	7.38935067008342	14.8957129538146	0.000113620901181196	0.0028295699114656
PTGES	-1.67928725454846	3.04960449363396	16.8708526254479	4.00113078560309e-05	0.00133057908929859
BASP1	-1.05771899378701	7.61799988402429	20.1536091891415	7.14652723088962e-06	0.000360143742472043
CLIC1	-3.45492304544753	0.397444500258232	16.6171890297318	4.57346450785101e-05	0.00147603227357685
CHODL	-2.51000175474249	5.77333209033615	52.2060478715471	4.99719927588148e-13	2.14674765613892e-10
CDH6	-1.47858970580382	3.5252009723138	10.5938757588529	0.00113462871895845	0.0148703099930048
GFAP	-1.43487132256272	6.86961048221654	12.1187914608572	0.000499162435159454	0.00827676681125858
SEL1L3	-2.05790157843898	3.60685209368336	23.8321480822095	1.05112187837902e-06	7.9839561805572e-05
POLR3G	-1.97572416991244	3.70544327573336	28.4611013351979	9.56000256967933e-08	1.09938624115417e-05
DAP	-2.10638318708471	2.8323690315716	14.5738798541459	0.000134769755162567	0.00324301325439401
MCTP1	-1.60966809757839	4.61701554812146	21.9664360605979	2.77460495887521e-06	0.000171078877523118
VGLL3	-3.6555485053065	1.31502355039552	30.6874998071611	3.03111481847407e-08	4.29353317935746e-06
NFIA	-1.32681224099238	6.37206870238734	19.7762419567519	8.70581147240711e-06	0.000419367260357405
PXMP4	-1.46971950755776	2.31495908189185	10.5933986118975	0.00113492157931729	0.0148703099930048
STAT3	-1.47432696476339	6.42123545563215	34.0669457802127	5.32481540163618e-09	9.12005147711608e-07
PRPH	-1.88230575514921	6.74583202034725	21.7780405250409	3.06083426725491e-06	0.000183125940578573
SERINC2	-3.90007674623315	0.230664568636833	15.723029115919	7.33259786249486e-05	0.00208406428402037
TMEM255A	-0.698693130919831	6.30942441185246	7.60937266326539	0.00580656817547982	0.0446875533152566
PLXDC2	-1.74840416239167	2.57406341678874	15.3523289051409	8.92108935628849e-05	0.00237820088078881
PDP1	-1.51332827363597	4.32899953031176	20.9926706935221	4.61043746105242e-06	0.000252763862860382
COL23A1	-3.3130640690331	1.05805553948894	15.0690585850923	0.000103648387603085	0.0026372278992151
SEMA3A	-3.50999516722835	3.6901656765524	66.8087750404149	2.99163468934525e-16	2.61319290114307e-13
EGFL7	-1.42933062524317	5.03970557558596	22.6716590852857	1.92181617989878e-06	0.000126677732479339
HOXC6	-5.16518395333036	1.56204397811518	56.1116784036725	6.84692093235977e-14	3.583172610585e-11
RAMP1	-1.68161410862443	5.19722932473663	17.4282692689936	2.98355573467816e-05	0.00106372895275158
IMPDH1	-1.05701642471054	5.61840732651014	7.74894301085294	0.00537439874179144	0.0425486764436993
ARPC1B	-1.19576120417267	3.00755889270014	10.0389922892009	0.00153261022286986	0.0183723929049885
PAPPA	-2.19648688654983	4.79217775359571	40.7075726446497	1.76800700862761e-10	4.25051593220976e-08
RAB3D	-2.04001149043212	5.37256514593156	56.087994941615	6.92989690167258e-14	3.583172610585e-11
ITPR3	-3.38670529889069	-0.26124378348548	10.4854548674001	0.00120317992356957	0.0154253081688554
SUSD2	-1.51681028510694	7.68276580309495	15.4838173051567	8.32146431023353e-05	0.00226207440093018
OSTF1	-1.42280508684937	4.84602989026496	13.527848246715	0.000235049387875066	0.00482339014038066
KCNB1	-0.858993079239972	4.43442349165346	9.07978671683214	0.00258450189716882	0.0260087834928222
RGS6	-1.36925495050632	3.9987303169534	9.52821919798554	0.00202336356591017	0.0220926009352817
VASP	-1.32214065340376	3.90216196530168	12.6916855406319	0.000367285046049995	0.00663315274413516
NEFH	-1.54105073446738	12.4244278809306	27.1124898874013	1.91953747657245e-07	1.94255600184755e-05
GLDC	-2.40381743571004	-0.349524100476909	8.36846585470347	0.00381787785728654	0.0339835221637887
JUP	-2.11074504675582	3.06728606852677	27.4629083567583	1.60136448352276e-07	1.6713891191252e-05
CD151	-0.933615348785977	6.05731421805286	13.0504156217874	0.000303217112508551	0.00575775755921661
HTR7	-2.24794042149526	1.7481986927769	17.0403936100922	3.65930262944885e-05	0.00124212468140812
TUBB3	-2.45958953235735	-0.0736512280722446	9.39237250433986	0.00217890051151465	0.0232011734677942
PYGB	-1.05404999590599	7.45361703779956	18.4463771494703	1.74752735071373e-05	0.000716650300867814
HOXB7	-7.19686362148079	1.12110998746457	65.0274826999633	7.38607428833755e-16	5.86521444623895e-13
AHNAK2	-1.32664810447837	6.95298660108848	19.4054198059129	1.05706647479053e-05	0.000480910190484129
PAQR8	-1.35346832969697	6.18440779362319	22.6646812194537	1.92880806179188e-06	0.000126677732479339
HOXC4	-5.89200318244154	1.64424753476582	66.7002965290945	3.16087545854188e-16	2.67195939971258e-13
HOXD4	-3.59413409626901	-0.611451377726902	20.1704290019281	7.08396117041011e-06	0.000357678617477065
PTGS1	-3.58474934978548	0.457199646013788	9.51645085868949	0.00203638040446221	0.0221885024943585
DYRK3	-1.97930360635457	1.34877199814562	9.34577021429126	0.00223500702899305	0.0235817869667708
CHRNA3	-2.58972541412614	0.80778529597023	9.42741275641667	0.00213765661822512	0.0228922319904329
MSRB1	-1.32707453433383	3.82836163987702	10.316812914088	0.00131823738210566	0.0164575562639728
RGS4	-1.82817763088941	5.36065201648264	16.0956522129704	6.02221369644974e-05	0.00179331943085756
KCNMB4	-1.53186155555705	4.93119756986073	25.1862269849875	5.20526086526254e-07	4.569943190218e-05
TMC6	-3.02281846564263	0.412578091743652	9.47508674562807	0.00208281036860842	0.0225072353440757
HOTAIRM1	-5.76958503021131	0.319761361402678	49.2413525634888	2.26328866804276e-12	8.72198228618536e-10
STMN2	-0.625356463019214	9.2988390312527	7.49914078039832	0.00617284364072026	0.0464959377996765
MSN	-0.893380243885768	5.38284290359581	8.31265703915204	0.00393697556384747	0.0346668160788383
PRIMA1	-2.50348326298867	2.77850813102114	25.2761656059283	4.96810035651468e-07	4.41318880821923e-05
HAGLR	-6.18797452394094	0.876910284905394	45.4951757681731	1.53015245459285e-11	5.01220563407572e-09
GBX2	-4.18540029984378	2.09302044779487	40.7695129167731	1.71284545314453e-10	4.15602917589373e-08
MAPRE3	-0.86613440566249	6.54395398045271	9.65631380280594	0.00188701888374863	0.0209802323651598
B2M	-0.99461515245316	4.82584214773337	9.93273709347553	0.00162364918057201	0.0190882578631178
ADRA2A	-2.15311894593612	1.92582360900641	11.2617815722816	0.000791192385590228	0.0115634113019475
SHH	-1.04609110440427	5.46872811399918	9.61307459944135	0.00193196912284543	0.0213554717383293
CPNE6	-1.87276839924662	6.14289271662754	36.3631096233166	1.63773900650011e-09	3.15565813715702e-07
CLU	-1.92744192256351	10.4368507289958	58.7130501589253	1.82427490588436e-14	1.11174706764418e-11
GNG12	-1.7628728587961	5.86881422938445	21.856294740147	2.9385103778529e-06	0.000177713767126648
SLC9A9	-2.42022354591019	2.50321140584369	24.2975513480718	8.25439279369145e-07	6.63516451407008e-05
E2F1	-1.57156992690144	2.39892578730253	8.10680255630591	0.00440994459602304	0.0374838138627259
CAVIN3	-1.64299355946092	1.81702072810416	8.89351396879335	0.00286185425090501	0.0277420890770249
FLOT2	-1.45006922759509	5.23965351073768	26.7722197975454	2.28904453955759e-07	2.25505308868822e-05
NOG	-1.68379700836861	4.50853039507662	24.2355978927609	8.52421054427432e-07	6.78957256269631e-05
RBFOX3	-1.15663386703339	4.27882550423081	10.5165305510323	0.00118311399303952	0.0152801883625434
CHAC1	-1.1837857912532	3.91992605878174	9.73183236002571	0.00181103852702996	0.0204737983610095
NPTX1	-2.5557341648285	3.53766395063842	29.2993349324395	6.20169735003771e-08	7.70215540558001e-06
HAUS8	-1.79653239591078	2.77600668957417	14.3912679966208	0.000148489278727776	0.00345757209981244
CORO2A	-0.933889554393351	4.64993908247059	7.91462070687567	0.00490368600382873	0.0401315089726208
PPP3R1	-1.48143412868422	6.24705094469033	29.3994462105951	5.88944700411138e-08	7.41029276889111e-06
CSGALNACT1	-3.26946486744908	3.47557782261714	62.0805167209686	3.29697304381537e-15	2.33505888143735e-12
CNBP	-1.15227072264629	5.58689693736549	15.3121647958178	9.11277895426929e-05	0.00240681048732742
ACKR1	-1.39196898360013	4.56732395662948	17.6298015643019	2.68350098268605e-05	0.000979403109349413
CAMKK1	-0.809595429806373	5.68540928102479	7.82046488937262	0.00516579063790975	0.041366602583739
PTGES3	-0.740239966040634	6.0786094175903	8.23928676695341	0.00409932378408976	0.035582239073227
MIDN	-1.08660920764266	3.63702620493027	10.6134529511245	0.00112267843749418	0.0147689701076983
FREM3	-4.95533334424145	1.12279991136817	45.8725929739133	1.26199237040515e-11	4.18614051474267e-09
TSC22D3	-0.815379652209518	6.06907614224516	10.0153696373793	0.00155239256510381	0.0185416805690727
TMEM160	-0.975369520984166	4.60650462970096	9.33067952992506	0.00225348772645196	0.0237064013936867
MCHR1	-1.54141955521676	1.65419481467562	7.92067834663884	0.00488729446079344	0.0400223597953412
EPHA4	-2.11922712457976	2.81964962601954	8.27651731014193	0.00401610871146891	0.0351627560254069
ARRDC4	-2.56385910133272	3.7692392013804	43.2009987429794	4.9395461014934e-11	1.4158818031925e-08
ITGB1	-1.37700577539758	6.23232994834783	25.1828728311425	5.21432174728175e-07	4.569943190218e-05
C2CD2	-0.907133072937882	5.02773124449607	10.9039963220574	0.000959570176025844	0.0131842678818014
CAPZB	-0.986370861296053	5.13115359899273	14.6429295043519	0.000129921112175053	0.00314947524934991
GFRA1	-1.5494504447143	5.84238404367892	23.2082474797441	1.45372533637695e-06	0.000100780085819465
TES	-2.24708612964945	2.83853882612059	26.8722178134431	2.1736109803956e-07	2.15755589929041e-05
ANKRD50	-0.841236682692532	5.05346540376781	9.43605329912388	0.00212760858751603	0.0228206180091631
NEFL	-0.86323034127254	11.9234437750978	9.45136212851162	0.00210992350761432	0.0226879546643551
RGS3	-1.37283821247178	4.33406398321559	16.0291291336791	6.2375395833902e-05	0.0018448614535298
TSPAN33	-1.65671079277269	6.03482095319573	30.2425967031041	3.81243692476763e-08	5.20338070903833e-06
FKBP5	-2.29186413859454	3.65587790896182	30.8002663836824	2.85998599604301e-08	4.11790840803886e-06
THY1	-0.750437286636909	8.38992084823405	9.01602109024566	0.00267623339248386	0.0265948790481758
JPT1	-0.868041934706284	5.7773344737337	9.42589911116237	0.00213942177395557	0.0229017759748798
VPS37C	-1.9269219235228	2.80394382937283	15.428615768424	8.56809697918102e-05	0.00231406249770071
EPHX1	-1.71781257727056	3.44259803601589	20.4477410819392	6.12818430634519e-06	0.000317237272210281
AP1S1	-1.5558046469565	2.33863251868285	14.0004787272521	0.000182764093972216	0.00400445909911532
TSIX	-1.70870936500539	1.43698152162985	11.2555177059224	0.000793866776603721	0.0115766716087371
AGFG2	-1.51332311476606	4.80114610771969	27.6848829610751	1.42774084469989e-07	1.5208922290797e-05
NEFM	-1.07049538112333	12.4617110924084	12.74169889585	0.000357592728096078	0.00651196486432086
ALPL	-2.74574691961305	0.187000834935585	7.63989116020802	0.0057091361977247	0.0442626964678626
ZADH2	-1.06434314749907	4.20499818135454	9.92716340728485	0.00162857317912237	0.0190944984934327
ROCK2	-1.28157629919554	5.7791453428525	25.1294543846581	5.36077586618662e-07	4.68263771911401e-05
CYP1B1	-4.82548941217164	0.514606170949578	28.1523760560603	1.12129928218623e-07	1.24506981735976e-05
BTBD11	-1.32565665209322	4.70217092474883	15.6175262647604	7.75326224876808e-05	0.00214318815642371
