# Supplementary material for: Transcriptional modulation unique to vulnerable motor neurons predicts ALS across species and SOD1 mutations
Source: Genome Res. 2025 Sep;35(9):1975–91. doi: 10.1101/gr.279501.124 (PMC12400948; doi:10.1101/gr.279501.124)
Supplement: Supplement 6 [file Supplemental_Table_S23-S25.xlsx]

## Sheet: Info
Limma Differential Expression Result Table
Differentially expressed genes (DEGs) shared across mouse datasets (Mei et al., Lobsiger et al., Shadrach et al., Sun et al.), with expression values derived from the Lobsiger et al. ALS vs CTRL.
PROBEID	Identifier of the probe used in the microarray
SYMBOL	Gene symbol
logFC	Log2 fold change
AveExpr	Average expression level across all samples (log2 scale)
t	Moderated t-statistic from the limma model
P.Value	Raw p-value for differential expression
adj.P.Val	Adjusted p-value (FDR, Benjamini–Hochberg)
B	Log-odds that the gene is differentially expressed (higher = more likely DE)
EdgeR Differential expression analysis
DEGs shared across mouse dataset (Mei et al., Lobsiger et al., Shadrach et al., Sun et al.), with expression values derived from the Shadrah et al. (Table S24) or Sun et al. (Table S25) ALS vs CTRL.
logFC	Log2 fold change (positive = upregulated in ALS, negative = downregulated in ALS)
logCPM	Average log2 counts per million across all samples (expression level)
F	F-statistic from differential expression test
PValue	Raw p-value from statistical test
FDR	False discovery rate (BH-adjusted p-value)
symbol	Gene symbol

## Sheet: Table_S23
DEGs shared between SC P112 Mei et al., Lobsiger et al., Shadrach et al. , Sun et al.- with expression value related to Lobisger DEA result
PROBEID	SYMBOL	logFC	AveExpr	t	P.Value	adj.P.Val	B
1449133_at	Sprr1a	3.4916	8.6743	13.3767	5.80083e-07	0.00111756	6.45099
1449363_at	Atf3	2.8742	9.35253	14.0215	3.96351e-07	0.00111756	6.74513
1423537_at	Gap43	2.70516	8.23107	12.8628	7.95548e-07	0.001334	6.20108
1440142_s_at	Gfap	2.40581	7.92373	18.1496	4.21732e-07	0.00376884	6.1777
1417516_at	Ddit3	1.88638	9.55942	20.3971	1.83738e-08	0.000159291	8.79823
1437621_x_at	Phgdh	1.84805	8.07281	13.5222	5.31557e-07	0.00111756	6.51916
1434129_s_at	Lhfpl2	1.71631	5.85818	13.1672	3.68801e-06	0.00469669	4.75376
1436094_at	Vgf	1.47353	8.6946	6.61315	0.000313236	0.0522942	0.867834
1422916_at	Fgf21	1.45593	8.0671	14.1515	3.67791e-07	0.00111756	6.80193
1416431_at	Tubb6	1.44783	8.7866	8.38677	2.28642e-05	0.00825921	3.26067
1421840_at	Abca1	1.38724	9.51295	7.64123	4.60948e-05	0.0121097	2.59495
1417063_at	C1qb	1.20402	7.65734	5.70697	0.000373965	0.0356273	0.539368
1423427_at	Adcyap1	1.12338	8.95756	12.7643	8.463e-07	0.001334	6.15153
1419665_a_at	Nupr1	1.1159	6.46711	5.96398	0.000275913	0.030667	0.842841
1438606_a_at	Clic4	1.09906	9.30599	7.08688	8.04239e-05	0.0162148	2.0572
1435893_at	Vldlr	0.99364	6.81007	8.5924	6.08734e-05	0.0228538	2.41925
1451064_a_at	Psat1	0.993288	10.1651	9.66028	7.70066e-06	0.00445073	4.26336
1449401_at	C1qc	0.988529	7.77611	5.89935	0.000297597	0.0318521	0.767457
1453002_at	Sox11	0.985756	6.24192	14.2018	2.21957e-06	0.00376884	5.1202
1448135_at	Atf4	0.875588	10.5829	12.2767	1.15698e-06	0.00154315	5.89799
1448992_at	Ina	0.873859	10.4244	11.1512	2.491e-06	0.00239952	5.25587
1416318_at	Serpinb1a	0.839021	7.35636	5.37719	0.000559627	0.0434694	0.135225
1422557_s_at	Mt1	0.829022	11.3862	8.99121	1.34247e-05	0.00629111	3.75633
1448291_at	Mmp9	-0.467886	8.35909	-5.81946	0.000327016	0.0332392	0.673413
1455893_at	Rspo2	-0.528485	10.5196	-5.78407	0.00034105	0.0335992	0.631454
1452243_at	Kcnj14	-0.573892	10.8633	-6.20513	0.000209041	0.0265129	1.11864
1418412_at	Tpd52l1	-0.590443	10.1408	-6.07119	0.000243661	0.0283546	0.966514
1451381_at	Aamdc	-0.603877	9.9795	-7.69822	4.36083e-05	0.0118145	2.6481
1457248_x_at	Hsd17b7	-0.669431	9.09632	-8.2655	7.79795e-05	0.0256276	2.19182
1417312_at	Dkk3	-0.670384	8.85605	-5.69291	0.000380335	0.0358296	0.522473
1420388_at	Prss12	-0.685635	10.423	-5.62693	0.000411843	0.037018	0.442818
1427196_at	Wnk4	-0.760996	7.30429	-11.5842	1.84013e-06	0.00199412	5.51279
1443906_at	Cd55	-0.767333	6.17223	-7.10105	0.000202349	0.0438625	1.29164
1448812_at	Hpcal1	-0.820109	11.7095	-6.33265	0.000181035	0.0247163	1.26108
1422583_at	Rab3b	-0.850562	10.1892	-6.90888	9.683e-05	0.0181135	1.87624
1451440_at	Chodl	-0.894377	11.1608	-5.81978	0.00032689	0.0332392	0.673797
1435815_at	Ldoc1	-1.02452	6.65693	-8.69564	5.63875e-05	0.0228538	2.48896
1423608_at	Itm2a	-1.13522	11.1914	-11.6245	1.78984e-06	0.00199412	5.53609
1434779_at	Cbln2	-1.36002	8.31092	-12.6534	4.81255e-06	0.00544781	4.55408

## Sheet: Table_S24
DEGs shared between SC P112 Mei et al., Lobsiger et al., Shadrach et al. , Sun et al.- with expression value related to Shadrach DEA result
gene	logFC	logCPM	F	PValue	FDR	symbol
ENSMUSG00000026628	6.62784	5.60978	362.992	5.43626e-11	3.91918e-07	Atf3
ENSMUSG00000050359	5.75481	5.67725	90.302	2.84838e-07	0.00038503	Sprr1a
ENSMUSG00000030827	4.40262	3.66621	99.5576	1.60987e-07	0.000290152	Fgf21
ENSMUSG00000053398	3.22754	4.83401	62.446	2.31118e-06	0.00126172	Phgdh
ENSMUSG00000030717	3.06759	2.30901	69.1373	1.31116e-06	0.000945258	Nupr1
ENSMUSG00000045312	2.99212	3.35191	56.7991	3.88561e-06	0.00171506	Lhfpl2
ENSMUSG00000036896	2.91975	2.78686	36.1596	4.07233e-05	0.00497607	C1qc
ENSMUSG00000036905	2.35247	2.90862	16.5349	0.00129449	0.0361753	C1qb
ENSMUSG00000015243	2.02581	3.59713	53.8817	5.16882e-06	0.00188428	Abca1
ENSMUSG00000020932	1.96283	7.56792	23.6278	0.00029749	0.0147729	Gfap
ENSMUSG00000037242	1.82153	5.82643	113.014	7.60167e-08	0.000182677	Clic4
ENSMUSG00000025408	1.70171	5.47773	74.5635	8.5602e-07	0.000767017	Ddit3
ENSMUSG00000044734	1.69412	3.21646	32.9441	6.42194e-05	0.00652083	Serpinb1a
ENSMUSG00000001473	1.54325	5.80319	116.939	6.20082e-08	0.00017148	Tubb6
ENSMUSG00000024640	1.24835	6.07622	45.2199	1.30797e-05	0.00285983	Psat1
ENSMUSG00000024256	1.19187	4.41824	21.6669	0.00043255	0.018709	Adcyap1
ENSMUSG00000037428	1.15946	9.17661	205.124	1.99781e-09	8.64174e-06	Vgf
ENSMUSG00000047261	1.15525	7.00203	43.7028	1.56125e-05	0.00306969	Gap43
ENSMUSG00000063632	1.06133	3.79648	39.0557	2.77152e-05	0.00396969	Sox11
ENSMUSG00000042406	0.877056	6.76414	45.6351	1.24714e-05	0.00283928	Atf4
ENSMUSG00000024924	0.592689	4.86299	17.3861	0.00106496	0.0323498	Vldlr
ENSMUSG00000034336	0.473662	7.93756	25.6776	0.000205582	0.0122826	Ina
ENSMUSG00000031765	0.468648	5.99205	23.6205	0.000297894	0.0147729	Mt1
ENSMUSG00000027978	-0.481223	6.38434	23.2703	0.000317998	0.0153226	Prss12
ENSMUSG00000000296	-0.485599	7.19462	18.4681	0.000837838	0.0283137	Tpd52l1
ENSMUSG00000030772	-0.509842	8.44894	34.4906	5.13812e-05	0.00569884	Dkk3
ENSMUSG00000026399	-0.522105	5.6487	26.5075	0.000178035	0.0113585	Cd55
ENSMUSG00000024647	-0.530874	6.51221	20.9263	0.000501134	0.0205665	Cbln2
ENSMUSG00000051920	-0.558499	5.50964	24.6008	0.000248976	0.0136534	Rspo2
ENSMUSG00000017737	-0.604265	6.25532	20.1014	0.000592778	0.0227428	Mmp9
ENSMUSG00000058743	-0.655849	8.29732	47.9968	9.5727e-06	0.0026095	Kcnj14
ENSMUSG00000026675	-0.716716	5.89875	61.2367	2.57441e-06	0.0013257	Hsd17b7
ENSMUSG00000035642	-0.743184	5.98501	45.8824	1.21246e-05	0.00281969	Aamdc
ENSMUSG00000003411	-0.744116	8.02104	81.7169	5.07403e-07	0.000532618	Rab3b
ENSMUSG00000071379	-0.786911	7.38385	71.1052	1.11971e-06	0.000864898	Hpcal1
ENSMUSG00000057615	-0.793817	4.16186	25.0551	0.00022949	0.0129932	Ldoc1
ENSMUSG00000035112	-0.890285	4.17306	27.4034	0.000152957	0.0106568	Wnk4
ENSMUSG00000022860	-0.933194	9.20409	71.288	1.10362e-06	0.000864898	Chodl
ENSMUSG00000031239	-1.11429	7.20405	74.902	8.34299e-07	0.000767017	Itm2a

## Sheet: Table_S25
DEGs shared between SC P112 Mei et al., Lobsiger et al., Shadrach et al. , Sun et al.- with expression value related to Sun DEA result
logFC	logCPM	F	PValue	FDR	symbol	gene
4.97163	3.98263	563.6	1.91285e-14	1.82206e-10	Sprr1a	ENSMUSG00000050359
4.00856	1.70895	204.23	6.96194e-11	4.97361e-07	Fgf21	ENSMUSG00000030827
3.1388	2.93859	151.344	7.1362e-10	2.9132e-06	Atf3	ENSMUSG00000026628
2.05152	0.738699	44.3292	4.10113e-06	0.000984823	C1qc	ENSMUSG00000036896
2.01499	0.739685	45.0622	3.70077e-06	0.00093587	C1qb	ENSMUSG00000036905
1.91899	2.36194	142.713	1.1179e-09	3.99315e-06	Nupr1	ENSMUSG00000030717
1.64493	7.46367	50.9627	1.68937e-06	0.000627682	Gfap	ENSMUSG00000020932
1.63892	4.15205	44.9191	3.77538e-06	0.000946361	Phgdh	ENSMUSG00000053398
0.974294	6.61681	63.5241	3.92248e-07	0.000287407	Psat1	ENSMUSG00000024640
0.971059	5.59491	64.1613	3.66556e-07	0.000284893	Clic4	ENSMUSG00000037242
0.887642	3.38441	30.9007	3.50304e-05	0.00290507	Serpinb1a	ENSMUSG00000044734
0.853223	2.34495	13.5124	0.00188146	0.0253289	Lhfpl2	ENSMUSG00000045312
0.75153	4.62772	52.093	1.46539e-06	0.000598212	Ddit3	ENSMUSG00000025408
0.660792	7.34138	88.3757	3.90396e-08	6.56234e-05	Vgf	ENSMUSG00000037428
0.638781	2.0354	32.5147	2.62458e-05	0.00250653	Abca1	ENSMUSG00000015243
0.569374	7.39693	32.6316	2.57123e-05	0.00249624	Gap43	ENSMUSG00000047261
0.559474	7.87392	80.9907	7.27479e-08	9.26481e-05	Ina	ENSMUSG00000034336
0.504286	7.23088	56.627	8.47468e-07	0.00041068	Atf4	ENSMUSG00000042406
0.469797	6.23937	15.9394	0.000947636	0.0169885	Mt1	ENSMUSG00000031765
0.453621	5.18174	20.3282	0.00031217	0.00899336	Adcyap1	ENSMUSG00000024256
0.450375	4.3524	32.253	2.74852e-05	0.00252546	Vldlr	ENSMUSG00000024924
0.433287	4.4942	28.8411	5.14031e-05	0.00345622	Tubb6	ENSMUSG00000001473
0.356414	2.86315	13.5817	0.00184346	0.0250255	Sox11	ENSMUSG00000063632
-0.245049	8.20439	13.3576	0.00196959	0.026041	Dkk3	ENSMUSG00000030772
-0.339017	5.56281	13.6533	0.00180509	0.024776	Mmp9	ENSMUSG00000017737
-0.340443	5.7234	25.7195	9.52677e-05	0.00479922	Cbln2	ENSMUSG00000024647
-0.355317	7.28737	16.9554	0.00072286	0.014557	Tpd52l1	ENSMUSG00000000296
-0.356707	5.87539	20.6224	0.000291254	0.00870592	Cd55	ENSMUSG00000026399
-0.366183	5.68181	32.0814	2.83331e-05	0.00257031	Rspo2	ENSMUSG00000051920
-0.376623	7.96242	33.6358	2.15991e-05	0.00232036	Hpcal1	ENSMUSG00000071379
-0.377217	5.81195	37.8472	1.07905e-05	0.00163148	Aamdc	ENSMUSG00000035642
-0.404446	8.25364	31.243	3.29218e-05	0.00283765	Kcnj14	ENSMUSG00000058743
-0.448571	4.76023	23.6589	0.000147013	0.00605011	Wnk4	ENSMUSG00000035112
-0.458004	7.92572	24.7039	0.000117648	0.00539595	Chodl	ENSMUSG00000022860
-0.460377	7.10003	59.4949	6.09936e-07	0.000348591	Rab3b	ENSMUSG00000003411
-0.52926	4.04728	26.5066	8.1188e-05	0.00435277	Ldoc1	ENSMUSG00000057615
-0.543196	6.09976	87.0142	4.36383e-08	6.89465e-05	Prss12	ENSMUSG00000027978
-0.734922	5.86578	68.4656	2.35145e-07	0.000223983	Itm2a	ENSMUSG00000031239
-0.81902	5.00895	108.145	8.96864e-09	2.13573e-05	Hsd17b7	ENSMUSG00000026675
